# Supplementary material for: Primary analysis of repeat elements of the Asian seabass (Lates calcarifer) transcriptome and genome
Source: Front Genet. 2014 Jul 25;5:223. doi: 10.3389/fgene.2014.00223 (PMC4110674; doi:10.3389/fgene.2014.00223)
Supplement: Supplementary file 2 [file DataSheet1.ZIP]

Archive with 7 entries (7 files):
- 82745_Kuznetsova_Table_1.DOCX
- 82745_Kuznetsova_Table_2.DOCX
- 82745_Kuznetsova_Table_3.XLSX
- 82745_Kuznetsova_Table_4.XLSX
- 82745_Kuznetsova_Table_5.XLSX
- 82745_Kuznetsova_Table_6.XLSX
- 82745_Kuznetsova_Table_7.XLSX
