# Supplementary material for: Primary analysis of repeat elements of the Asian seabass (Lates calcarifer) transcriptome and genome
Source: Front Genet. 2014 Jul 25;5:223. doi: 10.3389/fgene.2014.00223 (PMC4110674; doi:10.3389/fgene.2014.00223)
Supplement: Supplementary file 2 [file DataSheet1.ZIP › 82745_Kuznetsova_Table_3.XLSX]

## Sheet: Asian seabass
Supplementary Table S3: Repeat distribution through the transcriptomes of Asian seabass (Lates calcarifer), Nile tilapia (Oreochromis niloticus), Japanese medaka (Oryzias latipes), three-spined stickleback (Gasterosteus aculeatus), human and mouse.
Repeat class	Repeat family	Repeat name	Number of transcripts	Smallest length bp	Largest length bp	Average length bp	Average similarity %	Total repeat sum length
LTR Retrotransposon	BEL	BEL-14_DPu-LTR	3	26	26	26	1	78
Endogenous Retrovirus	ERV3	ORR1A	1	26	26	26	0.963	26
SINE	SINE2/tRNA	CHR-1	2	26	26	26	1	52
Endogenous Retrovirus	ERV2	LTR2B2_Cpo	1	27	27	27	0.963	27
Endogenous Retrovirus	ERV3	LTR16A	1	27	27	27	0.963	27
LTR Retrotransposon	Gypsy	ATGP2I	2	27	27	27	0.963	54
LTR Retrotransposon	Gypsy	Gypsy-65_MLP-LTR	1	27	27	27	0.963	27
LTR Retrotransposon	BEL	BEL-104_AA-I	1	28	28	28	0.9286	28
LTR Retrotransposon	BEL	BEL-11_DPu-I	1	28	28	28	0.931	28
LTR Retrotransposon	Copia	Copia-1_AC-LTR	1	28	28	28	0.931	28
LTR Retrotransposon	Copia	Copia-2_SI-LTR	1	28	28	28	0.9286	28
Non-LTR Retrotransposon	CR1	CR1-115_AAe	1	28	28	28	0.9286	28
DNA transposon	Crypton	CryptonF-2_TS	1	28	28	28	0.9286	28
Transposable Element	DNA transposon	TOUNJ-30	1	28	28	28	0.9333	28
Transposable Element	DNA transposon	TOURIST-IX	1	28	28	28	0.9286	28
Transposable Element	Endogenous Retrovirus	RELIK-LTR	1	28	28	28	0.931	28
Endogenous Retrovirus	ERV1	LTR1B1_OC	1	28	28	28	0.9286	28
Endogenous Retrovirus	ERV1	LTR200_MD	1	28	28	28	0.931	28
Endogenous Retrovirus	ERV2	TguERVK2_LTR1	1	28	28	28	0.9286	28
Endogenous Retrovirus	ERV3	LTR143b_MD	2	28	28	28	0.9286	56
Endogenous Retrovirus	ERV3	LTR3E_ET	3	28	28	28	0.9286	84
Endogenous Retrovirus	ERV3	LTR5B_FC	3	28	28	28	0.931	84
Endogenous Retrovirus	ERV3	LTR6B2_Cpo	1	28	28	28	0.931	28
LTR Retrotransposon	Gypsy	ATGP5A_LTR	1	28	28	28	0.9286	28
LTR Retrotransposon	Gypsy	Gypsy-39_BG-LTR	1	28	28	28	0.9655	28
LTR Retrotransposon	Gypsy	Gypsy14-I_VC	1	28	28	28	0.9286	28
LTR Retrotransposon	Gypsy	SZ-49	1	28	28	28	0.931	28
LTR Retrotransposon	Gypsy	YLT1_LTR	2	28	28	28	0.931	56
DNA transposon	Harbinger	COWARD-3	1	28	28	28	0.9286	28
DNA transposon	hAT	URR1_Xt	3	28	28	28	0.9286	84
DNA transposon	piggyBac	PIGGYBN1_SM	2	28	28	28	0.931	56
SINE	SINE2/tRNA	STRID1	3	28	28	28	0.9655	84
Transposable Element	Endogenous Retrovirus	LTR182_MD	1	29	29	29	0.931	29
DNA transposon	EnSpm	TDR5	1	29	29	29	0.9333	29
Endogenous Retrovirus	ERV1	LTR159_MD	1	29	29	29	0.931	29
Endogenous Retrovirus	ERV1	LTR22_EE	1	29	29	29	0.931	29
Endogenous Retrovirus	ERV2	LTR12A_OC	1	29	29	29	0.9667	29
Endogenous Retrovirus	ERV3	LTR6_LA	2	29	29	29	0.931	58
LTR Retrotransposon	Gypsy	Gypsy-1_BT-LTR	1	29	29	29	0.931	29
LTR Retrotransposon	Gypsy	Gypsy-17_LBS-LTR	1	29	29	29	0.931	29
LTR Retrotransposon	Gypsy	Gypsy-2-I_CR	26	29	29	29	0.9333	754
LTR Retrotransposon	Gypsy	Gypsy-3_SCH-LTR	4	26	29	26.75	0.98275	107
LTR Retrotransposon	Gypsy	Gypsy7-LTR_Dpse	1	29	29	29	0.931	29
DNA transposon	Mariner/Tc1	MARINERNA6_MD	1	29	29	29	0.931	29
DNA transposon	MuDR	CLOUD-3	1	29	29	29	0.9333	29
Non-LTR Retrotransposon	R2	R2Ol-A	5	29	29	29	0.931	808
LTR Retrotransposon	BEL	BEL-15_AA-I	3	30	30	30	0.931	90
LTR Retrotransposon	BEL	BEL-37-LTR_DR	1	30	30	30	0.9	30
LTR Retrotransposon	BEL	BEL2-LTR_DR	2	30	30	30	0.9032	60
LTR Retrotransposon	Copia	Copia-21_AA-LTR	4	30	30	30	0.9	120
LTR Retrotransposon	Copia	TY1B	1	30	30	30	0.9	30
Non-LTR Retrotransposon	CR1	CR1-3_AG	2	30	30	30	0.9062	60
Transposable Element	DNA transposon	MER105	1	30	30	30	0.9	30
Transposable Element	DNA transposon	P-N2_CI	1	30	30	30	0.9032	30
Transposable Element	DNA transposon	TDR22	2	30	30	30	0.9	60
Transposable Element	Endogenous Retrovirus	LTR167b_MD	1	30	30	30	0.9333	30
Endogenous Retrovirus	ERV1	ALTR2_SSc	1	30	30	30	0.9	30
Endogenous Retrovirus	ERV1	ERV1-3C-EC_LTR	1	30	30	30	0.931	30
Endogenous Retrovirus	ERV1	LTR24A_ML	1	30	30	30	0.9062	30
Endogenous Retrovirus	ERV1	LTR72_DN	2	30	30	30	0.9	60
Endogenous Retrovirus	ERV1	PlatERVR1	1	30	30	30	0.9	30
Endogenous Retrovirus	ERV1	TguERV7e_LTR	1	30	30	30	0.9	30
Endogenous Retrovirus	ERV2	LTR22	1	30	30	30	0.9	30
Endogenous Retrovirus	ERV2	MLTR11B	2	30	30	30	0.9032	60
Endogenous Retrovirus	ERV2	RNLTRE	1	30	30	30	0.9	30
Endogenous Retrovirus	ERV3	LTR1B_Cho	1	30	30	30	0.9	30
Endogenous Retrovirus	ERV3	TguLTRL1b	1	30	30	30	0.9	30
LTR Retrotransposon	Gypsy	ATGP10LTR	3	30	30	30	0.9032	90
LTR Retrotransposon	Gypsy	CSP2108	1	30	30	30	0.931	30
LTR Retrotransposon	Gypsy	Gypsy-1_Cfl-LTR	1	30	30	30	0.9333	30
LTR Retrotransposon	Gypsy	Gypsy-24_BG-LTR	1	30	30	30	0.9	30
LTR Retrotransposon	Gypsy	Gypsy-29_AA-LTR	1	30	30	30	0.9032	30
LTR Retrotransposon	Gypsy	Gypsy-4_TCa-LTR	11	30	30	30	0.9032	330
LTR Retrotransposon	Gypsy	Gypsy-46_AA-LTR	5	30	30	30	0.9	150
LTR Retrotransposon	Gypsy	Gypsy-50_CQ-LTR	1	30	30	30	0.9	30
LTR Retrotransposon	Gypsy	Gypsy-597_AA-LTR	3	30	30	30	0.9	90
LTR Retrotransposon	Gypsy	Gypsy-617_AA-LTR	1	30	30	30	0.9	30
DNA transposon	hAT	Chap8_Xt	1	30	30	30	0.9	30
Non-LTR Retrotransposon	L1	L1MA3	1	30	30	30	0.9032	30
Transposable Element	LTR Retrotransposon	GGERV22_LTR	1	30	30	30	0.9375	30
Transposable Element	LTR Retrotransposon	SZ-57_I	1	30	30	30	0.931	30
DNA transposon	Mariner/Tc1	Sagan-N3_PGr	1	30	30	30	0.9375	30
Non-LTR Retrotransposon	R2	R2B_TM	1	30	30	30	0.931	30
Non-LTR Retrotransposon	SINE	MER131	1	30	30	30	0.9	30
SINE	SINE2/tRNA	CHR2D_Ttr	1	30	30	30	0.9	30
LTR Retrotransposon	BEL	BEL-19_CQ-LTR	1	31	31	31	0.9032	31
LTR Retrotransposon	BEL	BEL-43_CQ-LTR	8	31	31	31	0.9355	248
LTR Retrotransposon	Copia	ATCOPIA57LTR	1	31	31	31	0.9032	31
LTR Retrotransposon	Copia	Copia-110_AA-LTR	1	31	31	31	0.9655	31
LTR Retrotransposon	Copia	Copia-49_AA-LTR	2	31	31	31	0.9032	62
LTR Retrotransposon	Copia	MARS2_AI	1	31	31	31	0.9032	31
DNA transposon	Crypton	CryptonS-5_PI	1	31	31	31	0.9032	31
Transposable Element	Endogenous Retrovirus	LTR27D1_TS	1	31	31	31	0.9062	31
Endogenous Retrovirus	ERV1	LTR18C_Opr	2	31	31	31	0.9032	62
Endogenous Retrovirus	ERV1	LTR54_PVa	4	31	31	31	0.9032	124
Endogenous Retrovirus	ERV1	LTR6B2_MD	1	31	31	31	0.9062	31
Endogenous Retrovirus	ERV2	ERV2-1N-OP_LTR	3	31	31	31	0.9355	93
Endogenous Retrovirus	ERV2	LTR16_EE	1	31	31	31	0.9062	31
Endogenous Retrovirus	ERV3	LTR17_Mim	13	31	31	31	0.9032	403
Endogenous Retrovirus	ERV3	LTR24_ET	1	31	31	31	0.9333	31
LTR Retrotransposon	Gypsy	GYPSI_LTR	3	29	31	30.3333	0.914467	91
LTR Retrotransposon	Gypsy	Gypsy-247_AA-LTR	1	31	31	31	0.9091	31
LTR Retrotransposon	Gypsy	Gypsy-28_PIT-I	6	30	31	30.8333	0.902667	185
LTR Retrotransposon	Gypsy	Gypsy-32_MLP-LTR	1	31	31	31	0.9091	31
LTR Retrotransposon	Gypsy	Gypsy18-LTR_Dya	1	31	31	31	0.9091	31
LTR Retrotransposon	Gypsy	GYPSY21-I_AG	3	31	31	31	0.9062	93
LTR Retrotransposon	Gypsy	Gypsy3-LTR_Dmoj	1	31	31	31	0.9333	31
LTR Retrotransposon	Gypsy	Gypsy9-LTR_VC	1	31	31	31	0.9062	31
LTR Retrotransposon	Gypsy	Gypsy99-LTR_DR	1	31	31	31	0.9062	31
LTR Retrotransposon	Gypsy	TE2_TP	5	31	31	31	0.9032	155
DNA transposon	Harbinger	LIER	1	31	31	31	0.9032	31
Non-LTR Retrotransposon	I	I-62_AAe	4	30	31	30.25	0.9008	121
DNA transposon	Kolobok	PIRc_XT	5	31	31	31	0.9032	155
DNA transposon	Mariner/Tc1	MARINER4_CE	2	31	31	31	0.9062	62
DNA transposon	MuDR	MuDR4x_SM	1	31	31	31	0.9062	31
Satellite	SAT	TVSAT1	3	31	31	31	0.9062	93
Non-LTR Retrotransposon	SINE	U35230	1	31	31	31	0.9032	31
SINE	SINE2/tRNA	RSINE1	1	31	31	31	0.9032	31
LTR	Transposable Element	TE2-6_CR	2	31	31	31	0.9062	62
LTR Retrotransposon	BEL	BEL-12_DAn-LTR	1	32	32	32	0.9143	32
LTR Retrotransposon	BEL	BEL-215_AA-LTR	1	32	32	32	0.9062	32
LTR Retrotransposon	BEL	BEL-613_AA-LTR	1	32	32	32	0.875	32
LTR Retrotransposon	BEL	BEL-75_AA-LTR	1	32	32	32	0.875	32
LTR Retrotransposon	BEL	BEL-8_DPu-LTR	1	32	32	32	0.875	32
LTR Retrotransposon	BEL	KAMIKAZE_BM-LTR	1	32	32	32	0.875	32
LTR Retrotransposon	BEL	MAX_LTR	2	32	32	32	0.90765	64
LTR Retrotransposon	BEL	RETRO6_AG_LTR	1	32	32	32	0.9091	32
LTR Retrotransposon	BEL	ROO_LTR	1	32	32	32	0.9091	32
LTR Retrotransposon	Copia	ATCOPIA45LTR	3	31	32	31.6667	0.8854	95
LTR Retrotransposon	Copia	Copia-1_PTc-I	1	32	32	32	0.8824	32
DNA transposon	Crypton	CryptonA-1N2_OL	2	32	32	32	0.875	64
Transposable Element	DNA transposon	ID-4	1	32	32	32	0.8788	32
Transposable Element	Endogenous Retrovirus	LTR155b_MD	1	32	32	32	0.875	32
Transposable Element	Endogenous Retrovirus	LTR59_MD	3	32	32	32	0.9091	96
Transposable Element	Endogenous Retrovirus	LTR9B_EC	2	32	32	32	0.9091	64
DNA transposon	EnSpm	DNA3-2_PSt	3	32	32	32	0.8824	96
Endogenous Retrovirus	ERV1	CarLTR1A2A_LTR	2	32	32	32	0.8788	64
Endogenous Retrovirus	ERV1	ERV1-1B_TSy-LTR	2	32	32	32	0.9062	64
Endogenous Retrovirus	ERV1	ERV1-2B_SSc-LTR	1	32	32	32	0.9062	32
Endogenous Retrovirus	ERV1	ERV1-3-LTR_BT	2	32	32	32	0.875	64
Endogenous Retrovirus	ERV1	LTR10B_BT	4	32	32	32	0.9091	128
Endogenous Retrovirus	ERV1	LTR118B_MD	1	32	32	32	0.875	32
Endogenous Retrovirus	ERV1	LTR1C3_OG	2	32	32	32	0.875	64
Endogenous Retrovirus	ERV1	LTR20_ET	1	32	32	32	0.875	32
Endogenous Retrovirus	ERV1	LTR3_FC	1	32	32	32	0.8788	32
Endogenous Retrovirus	ERV1	LTR59	1	32	32	32	0.9062	32
Endogenous Retrovirus	ERV1	LTR9B_Str	1	32	32	32	0.9062	32
Endogenous Retrovirus	ERV2	ERV2-4_Pca-LTR	1	32	32	32	0.9062	32
Endogenous Retrovirus	ERV2	LTR11B2a2_EE	1	32	32	32	0.8824	32
Endogenous Retrovirus	ERV2	LTR14_OG	1	32	32	32	0.8788	32
Endogenous Retrovirus	ERV2	LTR202_MD	5	32	32	32	0.8788	160
Endogenous Retrovirus	ERV2	RLTR34C_MM	2	32	32	32	0.89655	64
Endogenous Retrovirus	ERV2	RNLTR8C2	1	32	32	32	0.875	32
Endogenous Retrovirus	ERV2	RNLTR9_LTR	9	32	32	32	0.8824	288
Endogenous Retrovirus	ERV2	TguLTRK2k	1	32	32	32	0.8824	32
Endogenous Retrovirus	ERV2	TguLTRK7c	1	32	32	32	0.9091	32
Endogenous Retrovirus	ERV2	TguLTRK7q	8	32	32	32	0.8788	256
Endogenous Retrovirus	ERV3	LTR16D	2	32	32	32	0.875	64
Endogenous Retrovirus	ERV3	LTR47A	1	32	32	32	0.8788	32
Endogenous Retrovirus	ERV3	MLT1J	2	32	32	32	0.875	64
Endogenous Retrovirus	ERV3	PlatLTR35c	4	32	32	32	0.8788	128
LTR Retrotransposon	Gypsy	Gypsy-11_AA-I	1	32	32	32	0.8788	32
LTR Retrotransposon	Gypsy	Gypsy-12_PGr-LTR	1	32	32	32	0.875	32
LTR Retrotransposon	Gypsy	Gypsy-19_PSo-LTR	1	32	32	32	0.8788	32
LTR Retrotransposon	Gypsy	Gypsy-248_AA-LTR	1	32	32	32	0.9062	32
LTR Retrotransposon	Gypsy	Gypsy-4_BG-LTR	2	32	32	32	0.9062	64
LTR Retrotransposon	Gypsy	Gypsy123-LTR_DR	1	32	32	32	0.9091	32
LTR Retrotransposon	Gypsy	GYPSY27-I_AG	1	32	32	32	0.9375	32
LTR Retrotransposon	Gypsy	Pifo_LTR	1	32	32	32	0.9394	32
DNA transposon	hAT	hAT-1_MLP	1	32	32	32	0.8788	32
DNA transposon	hAT	hAT-N2_BF	1	32	32	32	0.875	32
Non-LTR Retrotransposon	Ingi	L1_TC	1	32	32	32	0.8788	32
Non-LTR Retrotransposon	RTE	RTE_Ele5	1	32	32	32	0.8788	32
Non-LTR Retrotransposon	RTE	RTE1N_Sar	1	32	32	32	0.9118	32
Satellite	SAT	AR3	1	32	32	32	0.875	32
Satellite	SAT	MRSAT1	3	32	32	32	0.875	96
Non-LTR Retrotransposon	SINE	CSINE2_OP	1	32	32	32	0.9091	32
SINE	SINE2/tRNA	SINE2-1_ACar	1	32	32	32	0.875	32
Non-LTR Retrotransposon	Tad1	HaTad1-2_BG	2	32	32	32	0.875	64
Nonautonomous	Transposable Element	Eulor9A	1	32	32	32	0.875	32
LTR Retrotransposon	BEL	BEL-1_BM-LTR	1	33	33	33	0.8788	33
LTR Retrotransposon	BEL	BEL-106_AA-I	1	33	33	33	0.8788	33
LTR Retrotransposon	BEL	BEL-13_AA-LTR	1	33	33	33	0.8824	33
LTR Retrotransposon	BEL	BEL-49_CQ-LTR	2	30	33	31.5	0.9212	63
LTR Retrotransposon	Copia	COPIA_DM_LTR	1	33	33	33	0.8788	33
LTR Retrotransposon	Copia	Copia-1_UM-I	1	33	33	33	0.8857	33
LTR Retrotransposon	Copia	Copia-123_AA-LTR	1	33	33	33	0.8824	33
LTR Retrotransposon	Copia	Copia-2_MLP-LTR	1	33	33	33	0.8824	33
LTR Retrotransposon	Copia	Copia-4_AA-LTR	1	33	33	33	0.8824	33
LTR Retrotransposon	Copia	Copia-4_CCO-I	4	33	33	33	0.8824	132
LTR Retrotransposon	Copia	Copia-9_PTri-LTR	1	33	33	33	0.8824	33
LTR Retrotransposon	Copia	Copia-95_AA-I	1	33	33	33	0.8824	33
LTR Retrotransposon	Copia	FROGGER_LTR	1	33	33	33	0.8788	33
DNA transposon	Crypton	CryptonF-5_PI	1	33	33	33	0.8824	33
Transposable Element	DNA transposon	DNA3-8_AP	2	33	33	33	0.8857	66
Transposable Element	DNA transposon	DNA8-16_AP	1	33	33	33	0.9143	33
Transposable Element	DNA transposon	DNA8-7_CB	1	33	33	33	0.9091	33
Transposable Element	DNA transposon	TOURIST-XIII	1	33	33	33	0.8824	33
Endogenous Retrovirus	ERV1	LTR20_Mim	1	33	33	33	0.9118	33
Endogenous Retrovirus	ERV1	LTR21B_SS	1	33	33	33	0.8788	33
Endogenous Retrovirus	ERV1	LTR21B3_Str	2	33	33	33	0.9118	66
Endogenous Retrovirus	ERV1	LTR72_BT	2	33	33	33	0.8824	66
Endogenous Retrovirus	ERV1	LTR74b_MD	1	33	33	33	0.9118	33
Endogenous Retrovirus	ERV2	ERVB7_2B-LTR_MM	1	33	33	33	0.8788	33
Endogenous Retrovirus	ERV2	LTR18A3_Sar	2	33	33	33	0.8857	66
Endogenous Retrovirus	ERV2	LTR22B_Cja	1	33	33	33	0.8824	33
Endogenous Retrovirus	ERV2	RLTR13C1	1	33	33	33	0.9143	33
Endogenous Retrovirus	ERV2	TguLTRK6b	1	33	33	33	0.8788	33
Endogenous Retrovirus	ERV2	TguLTRK8b	1	33	33	33	0.8824	33
Endogenous Retrovirus	ERV3	LTR16A1	2	33	33	33	0.9355	66
Endogenous Retrovirus	ERV3	LTR34_OC	2	33	33	33	0.8824	66
Endogenous Retrovirus	ERV3	LTR82A	3	33	33	33	0.9355	99
Endogenous Retrovirus	ERV3	MLT1C	1	33	33	33	0.9062	33
LTR Retrotransposon	Gypsy	Gypsy-13_PR-LTR	1	33	33	33	0.8788	33
LTR Retrotransposon	Gypsy	Gypsy-19_RO-LTR	1	33	33	33	0.9062	33
LTR Retrotransposon	Gypsy	Gypsy-64_CQ-LTR	1	33	33	33	0.8824	33
LTR Retrotransposon	Gypsy	Gypsy-8_AC-LTR	1	33	33	33	0.8788	33
LTR Retrotransposon	Gypsy	Gypsy-96_CQ-I	1	33	33	33	0.9062	33
LTR Retrotransposon	Gypsy	Gypsy149-LTR_DR	2	33	33	33	0.9091	66
LTR Retrotransposon	Gypsy	Gypsy19-LTR_SP	1	33	33	33	0.8788	33
LTR Retrotransposon	Gypsy	GYPSY59-I_AG	1	33	33	33	0.8788	33
DNA transposon	Harbinger	CASMALL	1	33	33	33	0.8788	33
DNA transposon	Harbinger	HARBINGERN5_DR	1	33	33	33	0.8824	33
DNA transposon	Harbinger	YOUREN	1	33	33	33	0.8824	33
DNA transposon	hAT	DS-RICE3N	4	32	33	32.75	0.88565	131
DNA transposon	hAT	MER106	1	33	33	33	0.8788	33
DNA transposon	hAT	POR_XT	1	33	33	33	0.9091	33
DNA transposon	hAT	POR-1_Xt	1	33	33	33	0.8857	33
Non-LTR Retrotransposon	L1	L1_CC	1	33	33	33	0.8788	33
Transposable Element	LTR Retrotransposon	TCN5-LTR	1	33	33	33	0.9091	33
DNA transposon	Mariner/Tc1	Mariner-6_AF	1	33	33	33	0.9062	33
DNA transposon	Mariner/Tc1	MARINERN3_AG	4	33	33	33	0.8824	132
Non-LTR Retrotransposon	R2	R2_DPs	1	33	33	33	0.8788	33
Non-LTR Retrotransposon	RTE	JAM1	1	33	33	33	0.8824	33
Non-LTR Retrotransposon	SINE	CSINE2A2_OP	1	33	33	33	0.8824	33
SINE	SINE2/tRNA	Eri-2B_EE	1	33	33	33	0.9118	33
MonoRep151.	Transposable Element	TE1A_TP	1	33	33	33	0.9118	33
Non-LTR Retrotransposon	Vingi	Vingi-1N7_EE	2	33	33	33	0.8788	66
LTR Retrotransposon	BEL	BEL-13_DTa-I	3	34	34	34	0.8857	102
LTR Retrotransposon	BEL	BEL-194_AA-LTR	1	34	34	34	0.8857	34
LTR Retrotransposon	BEL	BEL-210_AA-LTR	1	34	34	34	0.8857	34
LTR Retrotransposon	BEL	BEL-5_DWil-LTR	3	34	34	34	0.8824	102
LTR Retrotransposon	BEL	BEL-634_AA-LTR	1	34	34	34	0.8824	34
LTR Retrotransposon	BEL	BEL-84_AA-I	1	34	34	34	0.9091	34
LTR Retrotransposon	Copia	Copia-22_BG-LTR	1	34	34	34	0.9062	34
LTR Retrotransposon	Copia	Copia-23_MLP-LTR	1	34	34	34	0.8857	34
LTR Retrotransposon	Copia	Copia-4_DPu-LTR	1	34	34	34	0.8857	34
Non-LTR Retrotransposon	CR1	CR1-35_BF	1	34	34	34	0.8889	34
Transposable Element	DNA transposon	MER82	2	34	34	34	0.8857	68
Transposable Element	Endogenous Retrovirus	LTR157_MD	2	30	34	32	0.89285	64
Endogenous Retrovirus	ERV1	ERV1-1-LTR_XT	1	34	34	34	0.8857	34
Endogenous Retrovirus	ERV1	ERV33_MD_LTR	1	34	34	34	0.8857	34
Endogenous Retrovirus	ERV1	LTR14C3_Mim	1	34	34	34	0.8824	34
Endogenous Retrovirus	ERV1	LTR20_FC	1	34	34	34	0.8824	34
Endogenous Retrovirus	ERV1	RLTR6_MM	1	34	34	34	0.8857	34
Endogenous Retrovirus	ERV2	BTLTR1C1	1	34	34	34	0.8857	34
Endogenous Retrovirus	ERV2	ERV2-4_FCa-LTR	1	34	34	34	0.8824	34
Endogenous Retrovirus	ERV2	LTR13_EE	4	34	34	34	0.8824	136
Endogenous Retrovirus	ERV2	LTR20B_Sar	1	34	34	34	0.9118	34
Endogenous Retrovirus	ERV2	LTR21C_Opr	1	34	34	34	0.8824	34
Endogenous Retrovirus	ERV2	MLTR18D_MM	4	34	34	34	0.8857	136
Endogenous Retrovirus	ERV2	TguERVK9_LTR2j	1	34	34	34	0.8889	34
Endogenous Retrovirus	ERV3	LTR1B1a_CHo	1	34	34	34	0.8889	34
Endogenous Retrovirus	ERV3	LTR3B_SS	1	34	34	34	0.8857	34
Endogenous Retrovirus	ERV3	MLT1H_I	2	34	34	34	0.9118	68
LTR Retrotransposon	Gypsy	Gypsy-12_CCO-LTR	3	34	34	34	0.8857	102
LTR Retrotransposon	Gypsy	Gypsy-14_PIT-LTR	5	30	34	33.2	0.88856	166
LTR Retrotransposon	Gypsy	Gypsy-2_PPc-LTR	1	34	34	34	0.9355	34
LTR Retrotransposon	Gypsy	Gypsy-24_MLP-LTR	2	34	34	34	0.8824	68
LTR Retrotransposon	Gypsy	Gypsy-4_RO-LTR	1	34	34	34	0.8824	34
LTR Retrotransposon	Gypsy	Gypsy-52_PIT-LTR	3	34	34	34	0.8857	102
LTR Retrotransposon	Gypsy	Saci-2_I	1	34	34	34	0.8824	34
DNA transposon	hAT	HATN1_CI	2	34	34	34	0.9355	68
DNA transposon	hAT	MER107	2	34	34	34	0.8889	68
DNA transposon	hAT	PAL8C_3	1	34	34	34	0.8889	34
Non-LTR Retrotransposon	L1	L1_Carni_orf2	1	34	34	34	0.8824	34
Non-LTR Retrotransposon	L1	L1NH_RN	1	34	34	34	0.9118	34
Transposable Element	LTR Retrotransposon	SZ-29LTR	1	34	34	34	0.9118	34
DNA transposon	Mariner/Tc1	Mariner1_DYa	1	34	34	34	0.8857	34
DNA transposon	Mariner/Tc1	MARINER4_CB	4	34	34	34	0.8824	136
DNA transposon	Mariner/Tc1	MARINER58_CB	1	34	34	34	0.8857	34
Satellite	SAT	MBSAT1_MB	3	34	34	34	0.8919	102
Simple Repeat	Satellite	BR2_CT	1	34	34	34	0.9355	34
DNA transposon	Transib	Transib4_AA	1	34	34	34	0.8857	34
LTR Retrotransposon	BEL	BEL-1_TCa-LTR	1	35	35	35	0.8919	35
LTR Retrotransposon	BEL	BEL-10_CQ-LTR	2	35	35	35	0.8824	70
LTR Retrotransposon	BEL	BEL-169_AA-LTR	1	35	35	35	0.8571	35
LTR Retrotransposon	Copia	Copia-11_PTri-I	2	35	35	35	0.8571	70
LTR Retrotransposon	Copia	Copia-12_BG-I	1	35	35	35	0.8857	35
LTR Retrotransposon	Copia	Copia-2_Cfl-LTR	1	35	35	35	0.8649	35
LTR Retrotransposon	Copia	copia-2-LTR_AF	1	35	35	35	0.9091	35
LTR Retrotransposon	Copia	Copia-28_PIT-LTR	1	35	35	35	0.8649	35
LTR Retrotransposon	Copia	Copia-52_MLP-LTR	1	35	35	35	0.8889	35
LTR Retrotransposon	Copia	Copia-8-LTR_DR	1	35	35	35	0.8824	35
LTR Retrotransposon	Copia	Copia1-LTR_Dmoj	3	30	35	31.6667	0.9195	95
Non-LTR Retrotransposon	CR1	CR1-X2_3end	4	35	35	35	0.8571	140
LTR Retrotransposon	DIRS	DIRS-1_PTrit	2	35	35	35	0.8611	70
Transposable Element	DNA transposon	DNA-1-5_DR	1	35	35	35	0.8919	35
Transposable Element	DNA transposon	DNA-TA-2_DR	1	35	35	35	0.8571	35
Transposable Element	DNA transposon	DNAX4_ML	1	35	35	35	0.8611	35
Transposable Element	DNA transposon	TTAA9_AP	2	35	35	35	0.8611	70
Endogenous Retrovirus	ERV1	ALTR2B2_SSc	1	35	35	35	0.8649	35
Endogenous Retrovirus	ERV1	CarLTR7	1	35	35	35	0.8857	35
Endogenous Retrovirus	ERV1	ERV1-4E_TSy-LTR	1	35	35	35	0.9118	35
Endogenous Retrovirus	ERV1	LTR10_Sar	1	35	35	35	0.8571	35
Endogenous Retrovirus	ERV1	LTR17B_Pca	1	35	35	35	0.9118	35
Endogenous Retrovirus	ERV1	LTR1B_EC	7	35	35	35	0.8824	245
Endogenous Retrovirus	ERV1	LTR1D_ML	1	35	35	35	0.8649	35
Endogenous Retrovirus	ERV1	LTR3d_MD	6	35	35	35	0.8857	210
Endogenous Retrovirus	ERV1	LTR72_RN	1	35	35	35	0.8919	35
Endogenous Retrovirus	ERV1	LTR72_Vpa	1	35	35	35	0.8571	35
Endogenous Retrovirus	ERV1	LTR86A2_MD	1	35	35	35	0.8947	35
Endogenous Retrovirus	ERV1	MER34A_EC	3	35	35	35	0.8649	105
Endogenous Retrovirus	ERV1	TguERV7b_LTR	2	35	35	35	0.9143	70
Endogenous Retrovirus	ERV2	LTR18_Sar	1	35	35	35	0.8824	35
Endogenous Retrovirus	ERV2	LTR22_Sar	1	35	35	35	0.8611	35
Endogenous Retrovirus	ERV2	MLTR25B	1	35	35	35	0.8571	35
Endogenous Retrovirus	ERV3	LTR1B4b_Cho	1	35	35	35	0.8611	35
Endogenous Retrovirus	ERV3	LTR1B5_Cho	1	35	35	35	0.8611	35
Endogenous Retrovirus	ERV3	LTR22B_TS	2	35	35	35	0.9091	70
Endogenous Retrovirus	ERV3	LTR5_Cja	6	35	35	35	0.8824	210
Endogenous Retrovirus	ERV3	LTR5_SS	1	35	35	35	0.9143	35
Endogenous Retrovirus	ERV3	MER54B	3	35	35	35	0.8571	105
Endogenous Retrovirus	ERV3	MLT1X4_LA	2	35	35	35	0.9412	70
Endogenous Retrovirus	ERV3	RLTR53_Mm	1	35	35	35	0.8919	35
LTR Retrotransposon	Gypsy	Gypsy-100_MLP-LTR	2	32	35	33.5	0.89575	67
LTR Retrotransposon	Gypsy	Gypsy-11_DEl-LTR	1	35	35	35	0.8857	35
LTR Retrotransposon	Gypsy	Gypsy-18_PSo-I	3	35	35	35	0.858433	105
LTR Retrotransposon	Gypsy	Gypsy-2_ES-LTR	4	35	35	35	0.8611	140
LTR Retrotransposon	Gypsy	Gypsy-28_DPu-I	4	35	35	35	0.8889	140
LTR Retrotransposon	Gypsy	Gypsy-54_MLP-LTR	2	35	35	35	0.8857	70
LTR Retrotransposon	Gypsy	Gypsy-6_XT-LTR	1	35	35	35	0.8611	35
LTR Retrotransposon	Gypsy	Gypsy-69_AA-LTR	1	35	35	35	0.8611	35
LTR Retrotransposon	Gypsy	Gypsy-9N2-I_XT	3	31	35	32.6667	0.9002	98
LTR Retrotransposon	Gypsy	GYPSY2-LTR_AG	1	35	35	35	0.8649	35
DNA transposon	Harbinger	Harbinger-N2_SP	2	35	35	35	0.8571	70
DNA transposon	hAT	Charlie19a	4	33	35	34	0.8873	136
DNA transposon	hAT	hAT-N19_DR	1	35	35	35	0.8889	35
DNA transposon	hAT	HATN5_CI	1	35	35	35	0.8611	35
Non-LTR Retrotransposon	I	I-60_AAe	1	35	35	35	0.8611	35
DNA transposon	Mariner/Tc1	Dorna1cons	2	35	35	35	0.8611	70
DNA transposon	MuDR	MUDR7_CB	1	35	35	35	0.8649	35
DNA transposon	piggyBac	piggyBac-N5_BF	1	35	35	35	0.8889	35
Non-LTR Retrotransposon	R1	R1N_NLo	1	35	35	35	0.8889	35
Non-LTR Retrotransposon	R2	RaR2	2	34	35	34.5	0.8873	69
Non-LTR Retrotransposon	RTE	RTE-1_PPac	2	35	35	35	0.8611	70
Non-LTR Retrotransposon	RTE	RTE-8_SP	5	32	35	33.8	0.86666	169
Satellite	SAT	SAT_PL	2	35	35	35	0.8571	70
Satellite	SAT	XDMR	2	35	35	35	0.8571	70
Simple Repeat	Satellite	BBKPN2	2	35	35	35	0.8611	70
Simple Repeat	Satellite	PlatSat2A	2	35	35	35	0.8857	70
Non-LTR Retrotransposon	SINE	CSINE3_OP	1	35	35	35	0.8611	35
SINE	SINE2/tRNA	MIR_Aves1	1	35	35	35	0.8919	35
Non-LTR Retrotransposon	Tad1	Tad1-3_PTrit	1	35	35	35	0.8824	35
Nonautonomous	Transposable Element	Eulor4	1	35	35	35	0.8611	35
LTR Retrotransposon	BEL	BEL-61_CQ-I	1	36	36	36	0.8889	36
LTR Retrotransposon	BEL	BEL-648_AA-LTR	4	36	36	36	0.8611	144
LTR Retrotransposon	BEL	BEL-68_CQ-LTR	1	36	36	36	0.8889	36
LTR Retrotransposon	Copia	ATCOPIA57_I	1	36	36	36	0.8649	36
LTR Retrotransposon	Copia	Copia-60_MLP-LTR	3	36	36	36	0.8649	108
LTR Retrotransposon	Copia	Copia-9_SI-LTR	1	36	36	36	0.8684	36
Transposable Element	DNA transposon	STOWAWAY13_OS	9	35	36	35.8889	0.870678	323
Transposable Element	Endogenous Retrovirus	LTR61_MD	2	36	36	36	0.8649	72
Endogenous Retrovirus	ERV1	ALTR39_BT	4	32	36	34	0.87185	136
Endogenous Retrovirus	ERV1	LTR108_MD	1	36	36	36	0.8857	36
Endogenous Retrovirus	ERV1	LTR10B_ML	3	36	36	36	0.8857	108
Endogenous Retrovirus	ERV1	LTR19_Vpa	3	29	36	31.3333	0.9381	94
Endogenous Retrovirus	ERV1	LTR39B2_ML	1	36	36	36	0.8684	36
Endogenous Retrovirus	ERV1	LTR8D1_EC	1	36	36	36	0.8684	36
Endogenous Retrovirus	ERV1	MER41C1_Vpa	1	36	36	36	0.8974	36
Endogenous Retrovirus	ERV1	MLTR12	4	36	36	36	0.8611	144
Endogenous Retrovirus	ERV1	NERV6B-MD_LTR	1	36	36	36	0.8611	36
Endogenous Retrovirus	ERV1	RLTR14	2	36	36	36	0.8947	72
Endogenous Retrovirus	ERV2	ERV2-LTR_DR	1	36	36	36	0.8889	36
Endogenous Retrovirus	ERV2	ERV5_MD_LTR	1	36	36	36	0.8611	36
Endogenous Retrovirus	ERV2	LTR11B1a_EE	1	36	36	36	0.8684	36
Endogenous Retrovirus	ERV2	LTR11D1a_EE	1	36	36	36	0.8857	36
Endogenous Retrovirus	ERV2	LTR12_SS	5	36	36	36	0.8649	180
Endogenous Retrovirus	ERV2	LTR13B_EE	3	33	36	35	0.870733	105
Endogenous Retrovirus	ERV2	RLTR20A2_MM	1	36	36	36	0.8857	36
Endogenous Retrovirus	ERV2	TguERVK7_LTR4	1	36	36	36	0.8649	36
Endogenous Retrovirus	ERV3	ERV3-1_Pca-LTR	1	36	36	36	0.8857	36
Endogenous Retrovirus	ERV3	MLT1E	1	36	36	36	0.8649	36
Endogenous Retrovirus	ERV3	MLT1E1	1	36	36	36	0.8857	36
Endogenous Retrovirus	ERV3	RLTR51B_Mm	1	36	36	36	0.8611	36
Endogenous Retrovirus	ERV3	TguLTR5e	2	36	36	36	0.8718	72
LTR Retrotransposon	Gypsy	Gypsy-1-LTR_FR	1	36	36	36	0.8649	36
LTR Retrotransposon	Gypsy	Gypsy-10_BG-I	1	36	36	36	0.8649	36
LTR Retrotransposon	Gypsy	Gypsy-2_RP-LTR	1	36	36	36	0.8649	36
LTR Retrotransposon	Gypsy	Gypsy-22_MLP-LTR	1	36	36	36	0.8919	36
LTR Retrotransposon	Gypsy	Gypsy-26-LTR_DR	1	36	36	36	0.8684	36
LTR Retrotransposon	Gypsy	Gypsy-8-LTR_XT	1	36	36	36	0.8649	36
LTR Retrotransposon	Gypsy	GYPSY12_I	1	36	36	36	0.8649	36
LTR Retrotransposon	Gypsy	INVADER2_LTR	2	36	36	36	0.8857	72
LTR Retrotransposon	Gypsy	OSVALDO_LTR	2	36	36	36	0.8889	72
LTR Retrotransposon	Gypsy	RETRO2A_LTR	3	28	36	32.3333	0.8895	97
DNA transposon	Harbinger	HARBINGER3N_DR	4	36	36	36	0.8889	914
DNA transposon	hAT	FORDPREFECT	3	36	36	36	0.8729	108
DNA transposon	hAT	hAT-N17_XT	1	36	36	36	0.8611	36
DNA transposon	hAT	hAT-N5_BF	1	36	36	36	0.8611	36
DNA transposon	hAT	HATN6_AG	1	36	36	36	0.8684	36
DNA transposon	hAT	nhAT6_ML	1	36	36	36	0.8611	36
Non-LTR Retrotransposon	Jockey	L1BM	1	36	36	36	0.8649	36
Non-LTR Retrotransposon	L1	MER25	1	36	36	36	0.8684	36
Transposable Element	LTR Retrotransposon	RLTR3IAP_MA	2	36	36	36	0.8857	72
Transposable Element	LTR Retrotransposon	RMER4	2	36	36	36	0.8649	72
Transposable Element	Non-LTR Retrotransposon	GENIE1_GI	1	36	36	36	0.8684	36
Transposable Element	Non-LTR Retrotransposon	SZ-5LIKE	2	36	36	36	0.8649	72
Satellite	SAT	SAT350_TG	1	36	36	36	0.8649	36
SINE	SINE2/tRNA	AtSB6	3	36	36	36	0.8718	108
Non-LTR Retrotransposon	Tad1	I-3_AO	5	36	36	36	0.8649	180
LTR Retrotransposon	BEL	BEL-111_AA-LTR	1	37	37	37	0.8684	37
LTR Retrotransposon	BEL	BEL-184_AA-LTR	1	37	37	37	0.8649	37
LTR Retrotransposon	BEL	BEL-231_AA-LTR	2	37	37	37	0.8718	74
LTR Retrotransposon	BEL	BEL-52_AA-I	1	37	37	37	0.8718	37
LTR Retrotransposon	Copia	Copia-1_GDe-LTR	1	37	37	37	0.8611	37
LTR Retrotransposon	Copia	Copia-12_PIT-I	3	37	37	37	0.8497	111
LTR Retrotransposon	Copia	Copia-17_CQ-LTR	1	37	37	37	0.8684	37
LTR Retrotransposon	Copia	Copia-19_CQ-I	5	37	37	37	0.8649	185
LTR Retrotransposon	Copia	Copia3-I_TP	3	37	37	37	0.8649	111
Non-LTR Retrotransposon	CR1	LINE2_PM1	1	37	37	37	0.85	37
Non-LTR Retrotransposon	CR1	LINE2_VA1	2	37	37	37	0.875	74
Non-LTR Retrotransposon	CR1	LINE2_VP1	2	37	37	37	0.8421	74
Transposable Element	DNA transposon	DNA3-1_CR	3	32	37	34	0.8729	102
Transposable Element	DNA transposon	DNAX-3_SP	2	37	37	37	0.8649	74
Transposable Element	DNA transposon	STOWAWAY34_OS	1	37	37	37	0.8649	37
Transposable Element	DNA transposon	TNR1	1	37	37	37	0.8378	37
Transposable Element	DNA transposon	TTAA2C_AP	1	37	37	37	0.8421	37
DNA transposon	EnSpm	EnSpm-N5_DR	1	37	37	37	0.8919	37
Endogenous Retrovirus	ERV1	CarLTR10_LTR	6	37	37	37	0.8378	222
Endogenous Retrovirus	ERV1	CarLTR4_LTR	1	37	37	37	0.8684	37
Endogenous Retrovirus	ERV1	LTR16B_Sar	1	37	37	37	0.8889	37
Endogenous Retrovirus	ERV1	LTR1C_MEu	1	37	37	37	0.8378	37
Endogenous Retrovirus	ERV1	LTR21B2b_Str	2	37	37	37	0.8649	74
Endogenous Retrovirus	ERV1	LTR39B2_SSc	2	37	37	37	0.8421	74
Endogenous Retrovirus	ERV1	LTR4C_LA	1	37	37	37	0.8649	37
Endogenous Retrovirus	ERV1	LTR72B_CF	18	37	37	37	0.8684	666
Endogenous Retrovirus	ERV1	LTR9F_Tbel	2	32	37	34.5	0.8717	69
Endogenous Retrovirus	ERV1	RLTR14_RN	1	37	37	37	0.8889	37
Endogenous Retrovirus	ERV1	TguERV1_LTR2	3	29	37	31.6667	0.911267	95
Endogenous Retrovirus	ERV2	ERV2-2_STr-LTR	1	37	37	37	0.8462	37
Endogenous Retrovirus	ERV2	ERV2-5_Pca-LTR	17	35	37	36.8824	0.844471	627
Endogenous Retrovirus	ERV2	ERV2B-CPo_I	1	37	37	37	0.8462	37
Endogenous Retrovirus	ERV2	LTR12C_OC	1	37	37	37	0.8649	37
Endogenous Retrovirus	ERV2	LTR16N_ML	1	37	37	37	0.8649	37
Endogenous Retrovirus	ERV2	MERVK1_LTR	1	37	37	37	0.8684	37
Endogenous Retrovirus	ERV2	RLTR13D2	3	37	37	37	0.8611	111
Endogenous Retrovirus	ERV2	RMER19A_LTR	4	31	37	32.5	0.88685	130
Endogenous Retrovirus	ERV2	TguERVK10d1_LTR	1	37	37	37	0.8378	37
Endogenous Retrovirus	ERV3	LTR20_EE	1	37	37	37	0.8649	37
Endogenous Retrovirus	ERV3	LTR3A2_ET	1	37	37	37	0.85	37
Endogenous Retrovirus	ERV3	LTR6G_Cpo	5	37	37	37	0.8421	185
Endogenous Retrovirus	ERV3	MER76	1	37	37	37	0.8649	37
Endogenous Retrovirus	ERV3	MLT1G	2	37	37	37	0.8684	74
Endogenous Retrovirus	ERV3	RMER10A	4	37	37	37	0.9118	148
LTR Retrotransposon	Gypsy	ATGP2LTR	2	36	37	36.5	0.8592	73
LTR Retrotransposon	Gypsy	Gypsy-1_ADJ-LTR	1	37	37	37	0.8611	37
LTR Retrotransposon	Gypsy	Gypsy-18_AA-LTR	1	37	37	37	0.8611	37
LTR Retrotransposon	Gypsy	Gypsy-18_RO-LTR	2	37	37	37	0.8684	74
LTR Retrotransposon	Gypsy	Gypsy-22_LBS-LTR	1	37	37	37	0.8649	37
LTR Retrotransposon	Gypsy	Gypsy-30_DAn-LTR	1	37	37	37	0.8421	37
LTR Retrotransposon	Gypsy	Gypsy-32_DWil-LTR	1	37	37	37	0.875	37
LTR Retrotransposon	Gypsy	Gypsy13-LTR_Dpse	1	37	37	37	0.8718	37
DNA transposon	Harbinger	Harbinger-N3_BF	2	37	37	37	0.8684	74
DNA transposon	Harbinger	INDITTO	2	34	37	35.5	0.86335	71
DNA transposon	hAT	HAT19_CB	1	37	37	37	0.8611	37
DNA transposon	hAT	MER103C	1	37	37	37	0.8718	37
Non-LTR Retrotransposon	L1	L1_Rod_5end	1	37	37	37	0.8421	37
Non-LTR Retrotransposon	L1	L1PA4	1	37	37	37	0.8649	37
Non-LTR Retrotransposon	L1	L1PB1	1	37	37	37	0.8421	37
Non-LTR Retrotransposon	L1	L1S2_SS	1	37	37	37	0.8684	37
Transposable Element	LTR Retrotransposon	ERVB3_1-LTR_MM	1	37	37	37	0.8421	37
Transposable Element	LTR Retrotransposon	MTV9LTR1_SM	1	37	37	37	0.8378	37
DNA transposon	Mariner/Tc1	Mariner-2N1_BF	2	37	37	37	0.8649	74
DNA transposon	MuDR	LanceleTn-3b	6	37	37	37	0.8649	222
Non-LTR Retrotransposon	SINE	SINE_CP1	1	37	37	37	0.8919	37
LTR	Transposable Element	PlatLTR35a1	1	37	37	37	0.8857	37
INE_WB	Transposable Element	REP5_XT	2	37	37	37	0.8378	74
LTR Retrotransposon	BEL	BEL-229_AA-I	2	38	38	38	0.8718	76
LTR Retrotransposon	BEL	BEL-26_AA-LTR	1	38	38	38	0.8421	38
LTR Retrotransposon	BEL	BEL-48_CQ-LTR	2	38	38	38	0.8421	76
LTR Retrotransposon	BEL	BEL-7_DTa-I	2	38	38	38	0.8649	76
LTR Retrotransposon	BEL	BEL-94_AA-LTR	1	38	38	38	0.85	38
LTR Retrotransposon	BEL	BEL1-LTR_SP	1	38	38	38	0.8462	38
LTR Retrotransposon	BEL	BEL16-LTR_AG	1	38	38	38	0.8421	38
LTR Retrotransposon	Copia	ATCOPIA24LTR	1	38	38	38	0.85	38
LTR Retrotransposon	Copia	Copia-1_PGr-I	2	37	38	37.5	0.859	75
LTR Retrotransposon	Copia	Copia-13_TMe-I	3	33	38	34.6667	0.872833	104
LTR Retrotransposon	Copia	Copia-29_BG-LTR	2	38	38	38	0.8684	76
LTR Retrotransposon	Copia	Copia-9_CQ-LTR	1	38	38	38	0.85	38
LTR Retrotransposon	Copia	SZ-5LTR	1	38	38	38	0.8462	38
Non-LTR Retrotransposon	CR1	CR1_Ele32	9	31	38	32.7778	0.892011	295
Transposable Element	DNA transposon	DNA-5_PPac	4	27	38	31.5	0.921675	126
Transposable Element	DNA transposon	DNA8-35_AP	1	38	38	38	0.8462	38
Transposable Element	DNA transposon	DNAUN1_OS	1	38	38	38	0.8421	38
Transposable Element	DNA transposon	STOWAWAY8_OS	2	37	38	37.5	0.86905	75
Transposable Element	Endogenous Retrovirus	LTR140_MD	9	37	38	37.8889	0.873767	341
Transposable Element	Endogenous Retrovirus	LTR165_MD	2	38	38	38	0.8592	76
Endogenous Retrovirus	ERV1	ERV1-9N-LTR_ML	1	38	38	38	0.85	38
Endogenous Retrovirus	ERV1	ERV42_MD_LTR	2	38	38	38	0.8919	76
Endogenous Retrovirus	ERV1	LTR09_FC	1	38	38	38	0.8718	38
Endogenous Retrovirus	ERV1	LTR1_Vpa	4	38	38	38	0.861175	152
Endogenous Retrovirus	ERV1	LTR12B2a_PVa	5	33	38	37	0.89588	185
Endogenous Retrovirus	ERV1	LTR131a_MD	1	38	38	38	0.8421	38
Endogenous Retrovirus	ERV1	LTR191B_MD	2	36	38	37	0.87765	74
Endogenous Retrovirus	ERV1	LTR1B_Opr	1	38	38	38	0.8649	38
Endogenous Retrovirus	ERV1	LTR23B_MD	3	28	38	31.3333	0.923	94
Endogenous Retrovirus	ERV1	LTR24B_Tbel	1	38	38	38	0.8462	38
Endogenous Retrovirus	ERV1	LTR34_Mim	1	38	38	38	0.8462	38
Endogenous Retrovirus	ERV1	LTR39_BT	1	38	38	38	0.8684	38
Endogenous Retrovirus	ERV1	LTR72	1	38	38	38	0.8462	38
Endogenous Retrovirus	ERV1	LTR75A_EC	1	38	38	38	0.8919	38
Endogenous Retrovirus	ERV1	MER101C_ML	1	38	38	38	0.85	38
Endogenous Retrovirus	ERV1	MER110A	2	38	38	38	0.8421	76
Endogenous Retrovirus	ERV1	MER34C	2	38	38	38	0.8462	76
Endogenous Retrovirus	ERV1	MER92B	2	38	38	38	0.8421	76
Endogenous Retrovirus	ERV1	RMER2_Rn	1	38	38	38	0.85	38
Endogenous Retrovirus	ERV1	RNLTR17	1	38	38	38	0.9143	38
Endogenous Retrovirus	ERV1	TguLTR11d	4	35	38	35.75	0.859925	143
Endogenous Retrovirus	ERV2	ERV2-1_EE-LTR	1	38	38	38	0.8462	38
Endogenous Retrovirus	ERV2	ERV2-2B_SA-I	3	38	38	38	0.8421	114
Endogenous Retrovirus	ERV2	ERV2-3_FC-LTR	2	38	38	38	0.9189	76
Endogenous Retrovirus	ERV2	LTR11B2a3_EE	11	38	38	38	0.8537	418
Endogenous Retrovirus	ERV2	LTR12C_EE	2	38	38	38	0.8462	76
Endogenous Retrovirus	ERV2	LTR15B1_Opr	1	38	38	38	0.8718	38
Endogenous Retrovirus	ERV2	LTR2_Tbel	3	30	38	34.6667	0.897233	104
Endogenous Retrovirus	ERV2	LTR2D1_EE	4	37	38	37.25	0.87885	149
Endogenous Retrovirus	ERV2	LTR7C_Cpo	2	38	38	38	0.8889	76
Endogenous Retrovirus	ERV2	RLTR26D_MM	2	38	38	38	0.85	76
Endogenous Retrovirus	ERV2	RLTR9A	6	38	38	38	0.8462	228
Endogenous Retrovirus	ERV2	RLTR9D2	1	38	38	38	0.8462	38
Endogenous Retrovirus	ERV2	TguERVK1_LTR6	6	38	38	38	0.8611	228
Endogenous Retrovirus	ERV2	TguERVK2_LTR5	1	38	38	38	0.85	38
Endogenous Retrovirus	ERV3	LTR1E_Cho	1	38	38	38	0.8718	38
Endogenous Retrovirus	ERV3	LTR94B_MD	1	38	38	38	0.8649	38
Endogenous Retrovirus	ERV3	MER54A	1	38	38	38	0.8718	38
Endogenous Retrovirus	ERV3	MLT1X5_LA	1	38	38	38	0.85	38
Endogenous Retrovirus	ERV3	MT2B2_LTR	1	38	38	38	0.878	38
Endogenous Retrovirus	ERV3	RMER15	1	38	38	38	0.8889	38
Endogenous Retrovirus	ERV3	TguLTR5b	2	37	38	37.5	0.8535	75
LTR Retrotransposon	Gypsy	Gypsy-15_SI-I	1	38	38	38	0.8421	38
LTR Retrotransposon	Gypsy	Gypsy-18_DAn-LTR	1	38	38	38	0.8649	38
LTR Retrotransposon	Gypsy	Gypsy-18_RP-LTR	1	38	38	38	0.8718	38
LTR Retrotransposon	Gypsy	Gypsy-2_GDe-LTR	1	38	38	38	0.8462	38
LTR Retrotransposon	Gypsy	Gypsy-2_MVPL-LTR	1	38	38	38	0.8649	38
LTR Retrotransposon	Gypsy	Gypsy-20_CQ-LTR	3	38	38	38	0.8718	114
LTR Retrotransposon	Gypsy	Gypsy-31_PIT-LTR	2	36	38	37	0.85365	74
LTR Retrotransposon	Gypsy	Gypsy-5_LBS-LTR	2	38	38	38	0.8571	76
LTR Retrotransposon	Gypsy	Gypsy-61_AA-LTR	1	38	38	38	0.8537	38
LTR Retrotransposon	Gypsy	Gypsy-92_CQ-LTR	1	38	38	38	0.8462	38
LTR Retrotransposon	Gypsy	Gypsy108-LTR_Dr	1	38	38	38	0.8421	38
LTR Retrotransposon	Gypsy	GYPSY6A_LTR	1	38	38	38	0.8462	38
LTR Retrotransposon	Gypsy	Gypsy7-I_AP	1	38	38	38	0.8537	38
DNA transposon	Harbinger	Harbinger-11_PGr	4	34	38	36	0.88035	144
DNA transposon	hAT	hAT-N31_DR	4	38	38	38	0.8421	152
DNA transposon	hAT	hAT-N61_DR	12	36	38	37.8333	0.866258	454
DNA transposon	hAT	hAT-N66_DR	1	38	38	38	0.8919	38
DNA transposon	hAT	HAT5N_CI	1	38	38	38	0.8462	38
DNA transposon	hAT	hATN1_MEu	1	38	38	38	0.8718	38
DNA transposon	Helitron	Helitron-N2_XT	1	38	38	38	0.9	38
DNA transposon	Helitron	HELITRON2N_AG	1	38	38	38	0.8421	38
Repetitive sequence.	KER	KER	1	38	38	38	0.8421	38
Non-LTR Retrotransposon	L1	L1-5_B5end_EC	1	38	38	38	0.878	38
Non-LTR Retrotransposon	L1	RILN6_OS	1	38	38	38	0.8462	38
Non-LTR Retrotransposon	L1	RILN7_OS	2	38	38	38	0.8684	76
DNA transposon	Mariner/Tc1	FTF1_FO	1	38	38	38	0.8462	38
DNA transposon	Mariner/Tc1	MarinerN-1B_AP	2	38	38	38	0.8462	76
DNA transposon	Mariner/Tc1	Tigger12A	3	34	38	36.6667	0.873067	110
DNA transposon	MuDR	MULE-1_PI	4	34	38	36.5	0.867175	146
Simple Repeat	Satellite	PlatSat2B	1	38	38	38	0.875	38
Non-LTR Retrotransposon	SINE	WALLSI1A	1	38	38	38	0.8421	38
SINE	SINE2/tRNA	SINE_FR1A	1	38	38	38	0.8462	38
Nonautonomous	Transposable Element	UCON10	1	38	38	38	0.8649	38
LTR Retrotransposon	BEL	BEL-107_AA-LTR	1	39	39	39	0.8462	39
LTR Retrotransposon	BEL	BEL-11_DAn-I	1	39	39	39	0.8293	39
LTR Retrotransposon	BEL	BEL-203_AA-I	2	39	39	39	0.825	78
LTR Retrotransposon	BEL	BEL-23_CQ-LTR	1	39	39	39	0.85	39
LTR Retrotransposon	BEL	BEL-74_CQ-LTR	2	39	39	39	0.9024	78
LTR Retrotransposon	BEL	BEL1-LTR_Dya	2	39	39	39	0.8684	78
LTR Retrotransposon	Copia	ATCOPIA10_LTR	1	39	39	39	0.8462	39
LTR Retrotransposon	Copia	Copia-1_AL-LTR	1	39	39	39	0.8293	39
LTR Retrotransposon	Copia	Copia-107_AA-I	2	32	39	35.5	0.8519	71
LTR Retrotransposon	Copia	Copia-19_CQ-LTR	6	35	39	37.3333	0.871367	224
LTR Retrotransposon	Copia	Copia-31_CQ-I	5	32	39	36.4	0.85716	182
LTR Retrotransposon	Copia	Copia-47_MLP-LTR	1	39	39	39	0.85	39
LTR Retrotransposon	Copia	COPIA1-LTR_OS	3	39	39	39	0.85	117
LTR Retrotransposon	Copia	PCretro6_I	3	30	39	33	0.889467	99
Non-LTR Retrotransposon	CR1	CR1-8_AG	2	34	39	36.5	0.8656	73
Non-LTR Retrotransposon	CR1	L3b_3end	4	36	39	36.75	0.91655	147
Transposable Element	DNA transposon	DNA-AATT-1_CQ	1	39	39	39	0.8571	39
Transposable Element	DNA transposon	DNAX-5_SP	1	39	39	39	0.825	39
Transposable Element	DNA transposon	STOWAWAY48_OS	1	39	39	39	0.8293	39
Transposable Element	Endogenous Retrovirus	LTR172_MD	2	39	39	39	0.875	78
Endogenous Retrovirus	ERV1	CfERV1z_LTR	1	39	39	39	0.825	39
Endogenous Retrovirus	ERV1	ERV24_MD_LTR	1	39	39	39	0.8205	39
Endogenous Retrovirus	ERV1	LTR1_MEu	1	39	39	39	0.8649	39
Endogenous Retrovirus	ERV1	LTR14B1_PVa	2	39	39	39	0.825	78
Endogenous Retrovirus	ERV1	LTR15_FC	1	39	39	39	0.85	39
Endogenous Retrovirus	ERV1	LTR2_FC	1	39	39	39	0.8684	39
Endogenous Retrovirus	ERV1	LTR21_SS	1	39	39	39	0.85	39
Endogenous Retrovirus	ERV1	LTR30A_ML	3	34	39	37.3333	0.874933	112
Endogenous Retrovirus	ERV1	LTR39B_ML	1	39	39	39	0.875	39
Endogenous Retrovirus	ERV1	LTR39D_SSc	1	39	39	39	0.85	39
Endogenous Retrovirus	ERV1	LTR71A	2	39	39	39	0.8205	78
Endogenous Retrovirus	ERV1	LTR75A_ML	3	39	39	39	0.8718	117
Endogenous Retrovirus	ERV1	TguERV7h_LTR	3	26	39	30.3333	0.917	91
Endogenous Retrovirus	ERV2	ERV2-1-EC_LTR	5	39	39	39	0.85	195
Endogenous Retrovirus	ERV2	ERV2-3b_Pca-LTR	1	39	39	39	0.8571	39
Endogenous Retrovirus	ERV2	LTR11D_EE	1	39	39	39	0.8205	39
Endogenous Retrovirus	ERV2	LTR13B_Sar	2	39	39	39	0.85	78
Endogenous Retrovirus	ERV2	RMER16_Mm	1	39	39	39	0.85	39
Endogenous Retrovirus	ERV2	RNLTR23	1	39	39	39	0.8293	39
Endogenous Retrovirus	ERV3	LTR19B	1	39	39	39	0.8947	39
Endogenous Retrovirus	ERV3	LTR3_ET	1	39	39	39	0.8462	39
Endogenous Retrovirus	ERV3	LTR40A1	3	38	39	38.6667	0.836467	116
Endogenous Retrovirus	ERV3	LTR6E_Cpo	2	39	39	39	0.85	78
Endogenous Retrovirus	ERV3	MLERV3B_LTR	1	39	39	39	0.8684	39
Endogenous Retrovirus	ERV3	MLT1G3	2	39	39	39	0.875	78
Endogenous Retrovirus	ERV3	ORR1D-int	3	33	39	37	0.904433	111
Endogenous Retrovirus	ERV3	TguLTR5c	1	39	39	39	0.85	39
LTR Retrotransposon	Gypsy	Gypsy-11_PGr-LTR	1	39	39	39	0.8537	39
LTR Retrotransposon	Gypsy	Gypsy-13_DWil-LTR	1	39	39	39	0.85	39
LTR Retrotransposon	Gypsy	Gypsy-145_AA-I	19	37	39	37.2105	0.869505	707
LTR Retrotransposon	Gypsy	Gypsy-15_DEl-LTR	2	39	39	39	0.825	78
LTR Retrotransposon	Gypsy	Gypsy-17_PR-I	16	33	39	36.625	0.855656	586
LTR Retrotransposon	Gypsy	Gypsy-19_IS-I	4	30	39	35.75	0.8773	143
LTR Retrotransposon	Gypsy	Gypsy-19-LTR_XT	1	39	39	39	0.85	39
LTR Retrotransposon	Gypsy	Gypsy-2_PGr-LTR	8	39	39	39	0.8205	312
LTR Retrotransposon	Gypsy	Gypsy-2_TMe-LTR	4	38	39	38.75	0.85625	155
LTR Retrotransposon	Gypsy	Gypsy-3_BG-LTR	1	39	39	39	0.875	39
LTR Retrotransposon	Gypsy	Gypsy-34_DPu-LTR	2	39	39	39	0.825	78
LTR Retrotransposon	Gypsy	Gypsy-40_AA-LTR	2	36	39	37.5	0.8408	75
LTR Retrotransposon	Gypsy	Gypsy-5_LENY-LTR	1	39	39	39	0.8605	39
LTR Retrotransposon	Gypsy	Gypsy-59_CQ-LTR	1	39	39	39	0.8205	39
LTR Retrotransposon	Gypsy	Gypsy-6_AC-I	5	28	39	32	0.89618	160
LTR Retrotransposon	Gypsy	Gypsy-65_CQ-LTR	3	35	39	37.6667	0.8619	113
LTR Retrotransposon	Gypsy	Gypsy-75_CQ-I	9	35	39	35.4444	0.878956	319
LTR Retrotransposon	Gypsy	Gypsy-8-LTR_CR	1	39	39	39	0.8537	39
LTR Retrotransposon	Gypsy	Gypsy1-I_TP	1	39	39	39	0.8205	39
LTR Retrotransposon	Gypsy	Gypsy3-LTR_CI	2	39	39	39	0.8718	78
LTR Retrotransposon	Gypsy	INVADER1_LTR	1	39	39	39	0.8205	39
LTR Retrotransposon	Gypsy	RONIN2_LTR4	1	39	39	39	0.8537	39
LTR Retrotransposon	Gypsy	Saci-3_I	2	38	39	38.5	0.84495	77
DNA transposon	hAT	ATHATN2	1	39	39	39	0.8293	39
DNA transposon	hAT	Chap2a_Cis	1	39	39	39	0.8462	39
DNA transposon	hAT	hAT-1_Cglob	3	32	39	35.3333	0.8708	106
DNA transposon	hAT	hAT-N72_DR	1	39	39	39	0.85	39
Non-LTR Retrotransposon	L1	L1PBA1_5	4	39	39	39	0.8571	156
Non-LTR Retrotransposon	Loa	TRIM	5	38	39	38.4	0.85644	192
DNA transposon	Mariner/Tc1	MARIAM1	1	39	39	39	0.8205	39
DNA transposon	Mariner/Tc1	Mariner-5_DEl	1	39	39	39	0.825	39
DNA transposon	Mariner/Tc1	Mariner-8_BM	3	30	39	36	0.8785	108
DNA transposon	Merlin	Merlin7_SM	4	31	39	37	0.8771	148
Satellite	SAT	TANSAT_DB	2	39	39	39	0.8649	78
Simple Repeat	Satellite	Bsp	4	39	39	39	0.8462	156
Non-LTR Retrotransposon	SINE	Sadhu2-1	1	39	39	39	0.9	39
SINE	SINE2/tRNA	SINEC_Fc2	1	39	39	39	0.8462	39
SINE	SINE2/tRNA	TUB4	3	37	39	38.3333	0.8582	115
SINE	SINE2/tRNA	Ves	1	39	39	39	0.878	39
LTR Retrotransposon	BEL	BEL-20_AA-LTR	1	40	40	40	0.8333	40
LTR Retrotransposon	BEL	BEL-230_AA-LTR	1	40	40	40	0.9	40
LTR Retrotransposon	BEL	BEL-235_AA-LTR	3	38	40	39.3333	0.834933	118
LTR Retrotransposon	BEL	BEL-3_DGri-LTR	1	40	40	40	0.85	40
LTR Retrotransposon	BEL	BEL-71_AA-LTR	2	36	40	38	0.86445	76
LTR Retrotransposon	BEL	BEL-93_AA-I	4	30	40	34.75	0.879425	139
DNA transposon	Chapaev	Chapaev-N6_AAe	2	38	40	39	0.83355	78
LTR Retrotransposon	Copia	Copia-110_AA-I	2	40	40	40	0.881	80
LTR Retrotransposon	Copia	Copia-14_SI-I	1	40	40	40	0.875	40
LTR Retrotransposon	Copia	Copia-31_PIT-LTR	1	40	40	40	0.8293	40
LTR Retrotransposon	Copia	Copia-53_MLP-LTR	1	40	40	40	0.8293	40
LTR Retrotransposon	Copia	SC-7_LTR	1	40	40	40	0.8333	40
Non-LTR Retrotransposon	CR1	ZENON_BM	4	40	40	40	0.85	160
Transposable Element	DNA transposon	Clu-44_AG	1	40	40	40	0.8293	40
Transposable Element	DNA transposon	TTAA18_AP	1	40	40	40	0.825	40
Transposable Element	DNA transposon	TTAA28_AP	1	40	40	40	0.8605	40
Transposable Element	DNA transposon	TYPEU	1	40	40	40	0.8372	40
DNA transposon	EnSpm	DNA3-2B_PSt	2	40	40	40	0.825	80
Endogenous Retrovirus	ERV1	CarERV2a_LTR	1	40	40	40	0.8537	40
Endogenous Retrovirus	ERV1	CarERV2c1_LTR	1	40	40	40	0.875	40
Endogenous Retrovirus	ERV1	ERV1-1_MEu-LTR	1	40	40	40	0.8718	40
Endogenous Retrovirus	ERV1	ERV29_MD_LTR	1	40	40	40	0.825	40
Endogenous Retrovirus	ERV1	LTR12_Vpa	2	40	40	40	0.8293	80
Endogenous Retrovirus	ERV1	LTR13F_DN	2	37	40	38.5	0.8357	77
Endogenous Retrovirus	ERV1	LTR176A3_MD	1	40	40	40	0.8333	40
Endogenous Retrovirus	ERV1	LTR1C4_OG	1	40	40	40	0.878	40
Endogenous Retrovirus	ERV1	LTR22B_OG	1	40	40	40	0.875	40
Endogenous Retrovirus	ERV1	LTR36	1	40	40	40	0.85	40
Endogenous Retrovirus	ERV1	LTR75A2_MD	1	40	40	40	0.8537	40
Endogenous Retrovirus	ERV1	MER87B_Vpa	3	40	40	40	0.825	120
Endogenous Retrovirus	ERV1	TguERV1_LTR1b	4	39	40	39.5	0.8375	158
Endogenous Retrovirus	ERV2	LTR13_SS	1	40	40	40	0.825	40
Endogenous Retrovirus	ERV2	LTR15C_Opr	1	40	40	40	0.8605	40
Endogenous Retrovirus	ERV2	LTR16J_ML	1	40	40	40	0.8537	40
Endogenous Retrovirus	ERV2	LTR22_Opr	1	40	40	40	0.8537	40
Endogenous Retrovirus	ERV2	LTR2B_Mim	4	32	40	38	0.8726	152
Endogenous Retrovirus	ERV2	LTR35_OC	19	34	40	34.9474	0.880647	664
Endogenous Retrovirus	ERV2	LTR5_ET	4	32	40	38	0.87235	152
Endogenous Retrovirus	ERV2	LTR5A2_Pca	1	40	40	40	0.8571	40
Endogenous Retrovirus	ERV2	LTR7B_Cja	2	35	40	37.5	0.8713	75
Endogenous Retrovirus	ERV2	RLTR13C3	1	40	40	40	0.85	40
Endogenous Retrovirus	ERV2	RLTR16C_MM	1	40	40	40	0.8684	40
Endogenous Retrovirus	ERV2	RLTR9B2	1	40	40	40	0.8333	40
Endogenous Retrovirus	ERV2	RMER3D1_LTR	1	40	40	40	0.8684	40
Endogenous Retrovirus	ERV2	TguERVK7_LTR1c	2	39	40	39.5	0.85335	79
Endogenous Retrovirus	ERV3	LTR13_Cpo	1	40	40	40	0.8293	40
Endogenous Retrovirus	ERV3	LTR5B_ET	1	40	40	40	0.8372	40
Endogenous Retrovirus	ERV3	LTR5C_Mim	1	40	40	40	0.8293	40
Endogenous Retrovirus	ERV3	LTR7A2_OG	1	40	40	40	0.85	40
Endogenous Retrovirus	ERV3	MLT1Zb_Pca	2	40	40	40	0.878	80
LTR Retrotransposon	Gypsy	ATHILA8B_I	4	33	40	34.75	0.8789	139
LTR Retrotransposon	Gypsy	Chouto_LTR	1	40	40	40	0.8333	40
LTR Retrotransposon	Gypsy	GYMAG2_I	2	40	40	40	0.8293	80
LTR Retrotransposon	Gypsy	Gypsy-146_AA-I	1	40	40	40	0.8537	40
LTR Retrotransposon	Gypsy	Gypsy-16_SI-LTR	1	40	40	40	0.825	40
LTR Retrotransposon	Gypsy	Gypsy-25_BG-I	8	30	40	38.375	0.853575	307
LTR Retrotransposon	Gypsy	Gypsy-36_DPu-I	2	36	40	38	0.8467	76
LTR Retrotransposon	Gypsy	Gypsy-36_MLP-LTR	2	30	40	35	0.9018	70
LTR Retrotransposon	Gypsy	Gypsy14-NVi_LTR	1	40	40	40	0.8333	40
LTR Retrotransposon	Gypsy	GYPSY3-LTR_AG	1	40	40	40	0.8718	40
LTR Retrotransposon	Gypsy	Gypsy3-PP_LTR	2	40	40	40	0.8293	80
LTR Retrotransposon	Gypsy	GYPSY53-I_AG	3	30	40	36.6667	0.8632	110
LTR Retrotransposon	Gypsy	Gypsy69-LTR_DR	1	40	40	40	0.875	40
LTR Retrotransposon	Gypsy	GYPSY7-LTR_AG	1	40	40	40	0.878	40
LTR Retrotransposon	Gypsy	Gypsy96-I_DR	1	40	40	40	0.878	40
LTR Retrotransposon	Gypsy	SZ-7A_LTR	1	40	40	40	0.85	40
DNA transposon	Harbinger	Harbinger-N1_BF	1	40	40	40	0.8333	40
DNA transposon	Harbinger	NDNA1TNA_OS	1	40	40	40	0.825	40
DNA transposon	hAT	ATHATN7	1	40	40	40	0.8333	40
DNA transposon	hAT	hAT-N10_CR	2	37	40	38.5	0.84305	77
DNA transposon	hAT	hAT-N3_AP	1	40	40	40	0.8293	40
DNA transposon	Kolobok	Kolobok-N6_DR	2	28	40	34	0.88015	68
Non-LTR Retrotransposon	L1	Lx2_3end	1	40	40	40	0.8333	40
Non-LTR Retrotransposon	L1	RILN1_OA	2	34	40	37	0.8656	74
Transposable Element	LTR Retrotransposon	GGERV11_LTR	2	40	40	40	0.85	80
DNA transposon	Mariner/Tc1	Mariner-N1_XT	5	40	40	40	0.8571	200
DNA transposon	Mariner/Tc1	MOLLY_SN	2	40	40	40	0.8372	80
DNA transposon	Mariner/Tc1	TDR1	2	39	40	39.5	0.82915	79
Satellite	MSAT	MINISAT6_CB	1	40	40	40	0.85	40
Non-LTR Retrotransposon	R2	R2_KF	5	28	40	35.8	0.8786	179
Non-LTR Retrotransposon	RTE	RTE-6_PPac	2	40	40	40	0.8293	80
Satellite	SAT	SN5	1	40	40	40	0.8293	40
SINE	SINE2/tRNA	SPEC1	2	30	40	35	0.88025	70
Non-LTR Retrotransposon	Tad1	HaTad1-1_BG	2	31	40	35.5	0.86625	71
LTR Retrotransposon	BEL	BEL-104_AA-LTR	1	41	41	41	0.8537	41
LTR Retrotransposon	BEL	BEL-121_AA-LTR	1	41	41	41	0.8409	41
LTR Retrotransposon	BEL	BEL-155_AA-LTR	2	32	41	36.5	0.8625	73
LTR Retrotransposon	BEL	BEL-200_AA-LTR	1	41	41	41	0.8409	41
LTR Retrotransposon	BEL	BEL-3_AA-LTR	2	32	41	36.5	0.86965	73
LTR Retrotransposon	BEL	BEL-3_CQ-LTR	1	41	41	41	0.8537	41
LTR Retrotransposon	BEL	BEL-87_CQ-LTR	1	41	41	41	0.8333	41
LTR Retrotransposon	Copia	Copia-1_SPDB-LTR	3	41	41	41	0.8462	123
LTR Retrotransposon	Copia	Copia-13_MLP-LTR	1	41	41	41	0.8293	41
LTR Retrotransposon	Copia	Copia-2_PIT-LTR	1	41	41	41	0.8333	41
LTR Retrotransposon	Copia	Copia-46_AA-LTR	2	41	41	41	0.8333	82
LTR Retrotransposon	Copia	Copia-48_MLP-LTR	1	41	41	41	0.8293	41
LTR Retrotransposon	Copia	Copia-52_AA-LTR	1	41	41	41	0.85	41
LTR Retrotransposon	Copia	OSTONOR1_LTR	2	41	41	41	0.8462	82
Non-LTR Retrotransposon	CR1	CR1_Ele18	5	41	41	41	0.8293	205
Transposable Element	DNA transposon	DNA-4_AG	1	41	41	41	0.8333	41
Transposable Element	DNA transposon	DNA-7_PSt	17	41	41	41	0.8919	697
Transposable Element	DNA transposon	DNA-TA-8_AAe	1	41	41	41	0.8636	41
Transposable Element	DNA transposon	DNA7-1_MLP	4	33	41	39	0.8529	156
Transposable Element	DNA transposon	DNAX3_ML	4	41	41	41	0.8409	164
Transposable Element	DNA transposon	OSTE24	3	30	41	37.3333	0.880233	112
Transposable Element	DNA transposon	otherMITEs_Ele11	1	41	41	41	0.8333	41
Transposable Element	DNA transposon	Tx_mos	1	41	41	41	0.8372	41
Transposable Element	Endogenous Retrovirus	LTR11_MD	1	41	41	41	0.881	41
Endogenous Retrovirus	ERV1	ERV1-3N-EC_LTR	2	41	41	41	0.8333	82
Endogenous Retrovirus	ERV1	ERV1N-3_SSc-LTR	3	36	41	39.3333	0.869967	118
Endogenous Retrovirus	ERV1	LTR12_OG	1	41	41	41	0.85	41
Endogenous Retrovirus	ERV1	LTR17_Pca	1	41	41	41	0.878	41
Endogenous Retrovirus	ERV1	LTR1A_OG	2	35	41	38	0.85585	76
Endogenous Retrovirus	ERV1	LTR20_OG	1	41	41	41	0.8333	41
Endogenous Retrovirus	ERV1	LTR25	2	38	41	39.5	0.8436	79
Endogenous Retrovirus	ERV1	LTR25_Ttr	6	41	41	41	0.8537	246
Endogenous Retrovirus	ERV1	LTR71_Tbel	1	41	41	41	0.8947	41
Endogenous Retrovirus	ERV1	LTR72C_EC	1	41	41	41	0.8333	41
Endogenous Retrovirus	ERV1	MER87B_BT	2	31	41	36	0.86825	72
Endogenous Retrovirus	ERV2	LTR22E	1	41	41	41	0.8333	41
Endogenous Retrovirus	ERV2	RLTR12D	1	41	41	41	0.85	41
Endogenous Retrovirus	ERV2	RLTR20B4_MM	2	41	41	41	0.8372	82
Endogenous Retrovirus	ERV2	RNLTR2b	1	41	41	41	0.8293	41
Endogenous Retrovirus	ERV2	RNLTR2e	1	41	41	41	0.8372	41
Endogenous Retrovirus	ERV2	TguLTRK4c	6	29	41	37.5	0.891933	225
Endogenous Retrovirus	ERV3	LTR18_PVa	9	41	41	41	0.8947	369
Endogenous Retrovirus	ERV3	LTR25_TS	1	41	41	41	0.8293	41
Endogenous Retrovirus	ERV3	LTR79	5	41	41	41	0.83786	205
Endogenous Retrovirus	ERV3	MER68A	1	41	41	41	0.8333	41
Endogenous Retrovirus	ERV3	ORR1B2	1	41	41	41	0.8462	41
Endogenous Retrovirus	ERV3	ORR1G	2	30	41	35.5	0.88015	71
LTR Retrotransposon	Gypsy	CRMA1_LTR	2	41	41	41	0.8293	82
LTR Retrotransposon	Gypsy	Gypsy-1_BFB-LTR	1	41	41	41	0.8333	41
LTR Retrotransposon	Gypsy	Gypsy-11_IS-I	8	32	41	38.25	0.842125	306
LTR Retrotransposon	Gypsy	Gypsy-11_MLP-I	2	39	41	40	0.864	80
LTR Retrotransposon	Gypsy	Gypsy-16_PIT-LTR	1	41	41	41	0.8605	41
LTR Retrotransposon	Gypsy	Gypsy-19_SI-I	7	34	41	35	0.879271	245
LTR Retrotransposon	Gypsy	Gypsy-202_AA-LTR	1	41	41	41	0.875	41
LTR Retrotransposon	Gypsy	Gypsy-242_AA-I	6	28	41	38.1667	0.847983	229
LTR Retrotransposon	Gypsy	Gypsy-258_AA-I	1	41	41	41	0.8293	41
LTR Retrotransposon	Gypsy	Gypsy-622_AA-LTR	1	41	41	41	0.8537	41
LTR Retrotransposon	Gypsy	Gypsy-93_CQ-LTR	4	41	41	41	0.8718	164
LTR Retrotransposon	Gypsy	Gypsy-96_MLP-LTR	1	41	41	41	0.881	41
LTR Retrotransposon	Gypsy	Gypsy127-LTR_DR	1	41	41	41	0.8333	41
LTR Retrotransposon	Gypsy	Gypsy2-NVi_LTR	1	41	41	41	0.8537	41
LTR Retrotransposon	Gypsy	Gypsy47-LTR_DR	2	40	41	40.5	0.8528	81
LTR Retrotransposon	Gypsy	Gypsy9-I_Dpse	1	41	41	41	0.8462	41
LTR Retrotransposon	Gypsy	Gypsy9-I_DR	10	28	41	37.7	0.84859	377
LTR Retrotransposon	Gypsy	PYRET_LTR	1	41	41	41	0.8372	41
LTR Retrotransposon	Gypsy	RONIN2_LTR2	1	41	41	41	0.8605	41
DNA transposon	Harbinger	Harbinger-8_PGr	1	41	41	41	0.8333	41
DNA transposon	hAT	DNANA2_ME	1	41	41	41	0.9	41
DNA transposon	Helitron	Helitron-N2_DEl	5	41	41	41	0.8333	205
DNA transposon	Helitron	HELITRON11_CB	3	37	41	39.3333	0.856367	118
REM1_XL	Inverted repeat	REM1_XL	1	41	41	41	0.8636	41
Non-LTR Retrotransposon	Jockey	Jockey-8_CQ	7	30	41	37	0.872243	259
Non-LTR Retrotransposon	L1	ATLINE1_3A	1	41	41	41	0.8333	41
Non-LTR Retrotransposon	L1	L1_Rat4_3end	1	41	41	41	0.881	41
DNA transposon	Mariner/Tc1	ITmD37E_Ele9	2	36	41	38.5	0.88185	77
DNA transposon	Mariner/Tc1	MARINER38C_CB	1	41	41	41	0.8293	41
DNA transposon	Mariner/Tc1	MARINERNA4_MD	1	41	41	41	0.8462	41
Satellite	MSAT	MSAT-2_CR	11	35	41	40.4545	0.8597	445
Non-LTR Retrotransposon	R2	R2B_DM	1	41	41	41	0.8333	41
Satellite	SAT	DGYSAT1	1	41	41	41	0.8409	41
Satellite	SAT	MSAT1_CE	2	41	41	41	0.8372	82
Satellite	SAT	SAT-1_DEl	2	41	41	41	0.8444	82
Satellite	SAT	SAT-5_AAe	1	41	41	41	0.8333	41
Satellite	SAT	SAT1_TP	1	41	41	41	0.8293	41
Simple Repeat	Satellite	SAT-3_DR	2	37	41	39	0.86275	78
Simple Repeat	Satellite	Sat4_Cis_	6	41	41	41	0.85	246
Non-LTR Retrotransposon	SINE	Sadhu5-2	1	41	41	41	0.85	41
SINE	SINE2/tRNA	B3A	2	41	41	41	0.814	82
SINE	SINE2/tRNA	THER1	2	41	41	41	0.8333	82
Nonautonomous	Transposable Element	TATE	2	33	41	37	0.86785	74
Nonautonomous	Transposable Element	TE-2A_XT	1	41	41	41	0.85	41
LTR Retrotransposon	BEL	BEL-164_AA-LTR	1	42	42	42	0.878	42
LTR Retrotransposon	BEL	BEL-6_SI-I	4	42	42	42	0.878	168
LTR Retrotransposon	BEL	BEL-607_AA-LTR	1	42	42	42	0.8718	42
LTR Retrotransposon	BEL	BEL-77_AA-LTR	1	42	42	42	0.8571	42
LTR Retrotransposon	BEL	BEL-92_AA-LTR	1	42	42	42	0.8571	42
LTR Retrotransposon	BEL	BEL14-I_AG	1	42	42	42	0.875	42
LTR Retrotransposon	BEL	BEL20-LTR_DR	2	32	42	37	0.8561	74
LTR Retrotransposon	BEL	BEL27-LTR_DR	1	42	42	42	0.814	42
LTR Retrotransposon	BEL	Nobel_LTR	3	40	42	41.3333	0.8464	124
LTR Retrotransposon	Copia	ATCOPIA8BLTR	1	42	42	42	0.8293	42
LTR Retrotransposon	Copia	Copia-1_AM-I	1	42	42	42	0.8571	42
LTR Retrotransposon	Copia	Copia-1_PPM-LTR	1	42	42	42	0.8222	42
LTR Retrotransposon	Copia	Copia-20_SI-LTR	1	42	42	42	0.8293	42
LTR Retrotransposon	Copia	Copia-3_PSt-LTR	1	42	42	42	0.8636	42
LTR Retrotransposon	Copia	RIRE1_LTR	4	34	42	40	0.863425	160
Non-LTR Retrotransposon	CR1	CR1-6B_CQ	4	42	42	42	0.8095	168
Non-LTR Retrotransposon	Crack	Crack-9_CQ	1	42	42	42	0.8293	42
Transposable Element	DNA transposon	CACTA-K	6	38	42	39.5	0.851167	237
Transposable Element	DNA transposon	DNA-11_PSt	1	42	42	42	0.8478	42
Transposable Element	DNA transposon	DNA2-3_PSt	1	42	42	42	0.8372	42
Transposable Element	DNA transposon	DNA8-20_AP	2	35	42	38.5	0.89615	77
Transposable Element	Endogenous Retrovirus	HERV1_LTR	1	42	42	42	0.814	42
Transposable Element	Endogenous Retrovirus	LTR156_MD	1	42	42	42	0.8372	42
Endogenous Retrovirus	ERV1	ERV1-LTR_EC	2	38	42	40	0.86105	80
Endogenous Retrovirus	ERV1	LTR10D	3	40	42	41.3333	0.8372	124
Endogenous Retrovirus	ERV1	LTR13A_EC	1	42	42	42	0.8372	42
Endogenous Retrovirus	ERV1	LTR13B_BT	2	36	42	39	0.83755	78
Endogenous Retrovirus	ERV1	LTR173b_MD	4	28	42	37.5	0.8695	150
Endogenous Retrovirus	ERV1	LTR18E_ML	1	42	42	42	0.8684	42
Endogenous Retrovirus	ERV1	LTR20B_OC	1	42	42	42	0.8478	42
Endogenous Retrovirus	ERV1	LTR35_Vpa	1	42	42	42	0.814	42
Endogenous Retrovirus	ERV1	LTR5B_Tbel	1	42	42	42	0.8182	42
Endogenous Retrovirus	ERV1	LTR75B_EC	1	42	42	42	0.814	42
Endogenous Retrovirus	ERV1	LTR9_BT	1	42	42	42	0.814	42
Endogenous Retrovirus	ERV1	MER101B	2	42	42	42	0.8605	84
Endogenous Retrovirus	ERV1	MER41D_Vpa	1	42	42	42	0.875	42
Endogenous Retrovirus	ERV1	MER4E	1	42	42	42	0.8372	42
Endogenous Retrovirus	ERV2	ERV2B2-CPo_LTR	1	42	42	42	0.8372	42
Endogenous Retrovirus	ERV2	IAPLTR3	2	42	42	42	0.8372	84
Endogenous Retrovirus	ERV2	LTR29_EE	3	27	42	32	0.925333	96
Endogenous Retrovirus	ERV2	LTR29_Str	1	42	42	42	0.8409	42
Endogenous Retrovirus	ERV2	LTR2B_Opr	7	42	42	42	0.8605	294
Endogenous Retrovirus	ERV2	LTR2C_BT	1	42	42	42	0.814	42
Endogenous Retrovirus	ERV2	LTR34E_Str	1	42	42	42	0.8182	42
Endogenous Retrovirus	ERV2	LTR6_Sar	2	42	42	42	0.8333	84
Endogenous Retrovirus	ERV2	TguERVK5_LTR1b	3	42	42	42	0.8372	126
Endogenous Retrovirus	ERV2	TguERVK8_LTR1l	3	42	42	42	0.8409	126
Endogenous Retrovirus	ERV2	TguLTRK7d	2	42	42	42	0.8528	84
Endogenous Retrovirus	ERV2	TguLTRK7v	1	42	42	42	0.8636	42
Endogenous Retrovirus	ERV3	ERV3-1_CPo-I	2	32	42	37	0.8616	74
Endogenous Retrovirus	ERV3	LTR11_Mim	1	42	42	42	0.8182	42
Endogenous Retrovirus	ERV3	LTR1B1_Cho	3	30	42	38	0.872467	114
Endogenous Retrovirus	ERV3	LTR42_DN	1	42	42	42	0.8333	42
Endogenous Retrovirus	ERV3	LTR7Y	1	42	42	42	0.8333	42
Endogenous Retrovirus	ERV3	MER70A	1	42	42	42	0.8095	42
Endogenous Retrovirus	ERV3	MLT2_LA	1	42	42	42	0.8095	42
Endogenous Retrovirus	ERV3	RLTR19A2	2	32	42	37	0.86155	74
LTR Retrotransposon	Gypsy	BCBOTYPOL	1	42	42	42	0.8182	42
LTR Retrotransposon	Gypsy	Gypsy-1_PIT-LTR	1	42	42	42	0.85	42
LTR Retrotransposon	Gypsy	Gypsy-11_DWil-LTR	8	36	42	39.75	0.8654	318
LTR Retrotransposon	Gypsy	Gypsy-129_AA-I	4	34	42	39.25	0.851275	157
LTR Retrotransposon	Gypsy	Gypsy-13_IS-I	6	28	42	37.3333	0.862067	224
LTR Retrotransposon	Gypsy	Gypsy-13_RP-I	9	39	42	41.6667	0.856722	375
LTR Retrotransposon	Gypsy	Gypsy-148_AA-LTR	2	42	42	42	0.8571	84
LTR Retrotransposon	Gypsy	Gypsy-169-LTR_DR	1	42	42	42	0.8372	42
LTR Retrotransposon	Gypsy	Gypsy-2_IS-I	4	42	42	42	0.85	168
LTR Retrotransposon	Gypsy	Gypsy-2_PSo-LTR	4	42	42	42	0.8182	168
LTR Retrotransposon	Gypsy	Gypsy-23_LBS-I	1	42	42	42	0.8333	42
LTR Retrotransposon	Gypsy	Gypsy-25_CQ-I	3	42	42	42	0.8571	126
LTR Retrotransposon	Gypsy	Gypsy-26_Ano-LTR	2	42	42	42	0.8537	84
LTR Retrotransposon	Gypsy	Gypsy-27_DEl-I	4	34	42	36.75	0.871025	147
LTR Retrotransposon	Gypsy	Gypsy-28_PIT-LTR	1	42	42	42	0.8409	42
LTR Retrotransposon	Gypsy	Gypsy-29_BG-I	5	42	42	42	0.85786	210
LTR Retrotransposon	Gypsy	Gypsy-35_AA-LTR	3	35	42	37.3333	0.892867	112
LTR Retrotransposon	Gypsy	Gypsy-40_DPu-LTR	3	42	42	42	0.8571	126
LTR Retrotransposon	Gypsy	Gypsy-5_LBS-I	1	42	42	42	0.8095	42
LTR Retrotransposon	Gypsy	Gypsy-5_OD-I	8	33	42	40	0.848463	320
LTR Retrotransposon	Gypsy	Gypsy-5_RO-LTR	1	42	42	42	0.8444	42
LTR Retrotransposon	Gypsy	Gypsy-5_TMe-LTR	2	32	42	37	0.85215	74
LTR Retrotransposon	Gypsy	Gypsy-74_AA-LTR	2	42	42	42	0.8372	84
LTR Retrotransposon	Gypsy	Gypsy-8_DVir-LTR	2	42	42	42	0.875	84
LTR Retrotransposon	Gypsy	Gypsy-8_TCa-LTR	1	42	42	42	0.814	42
LTR Retrotransposon	Gypsy	GYPSY11_LTR	1	42	42	42	0.814	42
LTR Retrotransposon	Gypsy	GYPSY72-I_AG	3	31	42	35	0.885567	105
DNA transposon	Harbinger	Harbinger-4N1_BF	2	34	42	38	0.8482	76
DNA transposon	hAT	MER58C	2	42	42	42	0.9048	84
DNA transposon	Helitron	Helitron-N3_SP	1	42	42	42	0.875	42
DNA transposon	Kolobok	XFB-1_Xt	1	42	42	42	0.8537	42
Non-LTR Retrotransposon	L1	L1_Ele3	2	42	42	42	0.8571	84
Non-LTR Retrotransposon	L1	L1M6B_5end	1	42	42	42	0.8372	42
Transposable Element	LTR Retrotransposon	LTR14_ME	1	42	42	42	0.8571	42
Transposable Element	LTR Retrotransposon	TCN2-LTR	1	42	42	42	0.8537	42
DNA transposon	Mariner/Tc1	Mariner-1_PPc	2	42	42	42	0.8444	84
DNA transposon	Mariner/Tc1	Mariner-2_BM	1	42	42	42	0.85	42
DNA transposon	Mariner/Tc1	Mariner-3N1_BF	3	42	42	42	0.8537	126
DNA transposon	Mariner/Tc1	MARINER5_CB	1	42	42	42	0.814	42
DNA transposon	Mariner/Tc1	MARINER5_CE	1	42	42	42	0.8537	42
DNA transposon	Mariner/Tc1	MER6C	2	42	42	42	0.8333	84
Satellite	SAT	CENSAT_CC	6	42	42	42	0.8222	252
Satellite	SAT	PRSAT1	1	42	42	42	0.8182	42
Simple Repeat	Satellite	R91ES8_RN	1	42	42	42	0.8636	42
Non-LTR Retrotransposon	SINE	SINE03_OS	1	42	42	42	0.814	42
SINE	SINE2/tRNA	TUBE1	7	31	42	35.5714	0.878857	249
AAC target site duplications	Transposable Element	Eulor11	1	42	42	42	0.8333	42
Nonautonomous	Transposable Element	UCON4	2	42	42	42	0.8333	84
LTR Retrotransposon	BEL	BEL-14_DWil-I	1	43	43	43	0.8571	43
LTR Retrotransposon	BEL	BEL-238_AA-I	2	43	43	43	0.8444	86
LTR Retrotransposon	BEL	BEL-29_AA-LTR	1	43	43	43	0.8478	43
LTR Retrotransposon	BEL	BEL-9_DTa-LTR	1	43	43	43	0.8537	43
LTR Retrotransposon	BEL	BEL4-I_AG	5	38	43	42	0.88258	210
LTR Retrotransposon	Copia	Copia-106_AA-I	1	43	43	43	0.8182	43
LTR Retrotransposon	Copia	Copia-28_MLP-LTR	1	43	43	43	0.8537	43
LTR Retrotransposon	Copia	Copia-44_MLP-LTR	2	43	43	43	0.8182	86
LTR Retrotransposon	Copia	Copia-5_Cfl-LTR	1	43	43	43	0.8571	43
LTR Retrotransposon	Copia	Copia-63_MLP-LTR	1	43	43	43	0.8333	43
LTR Retrotransposon	Copia	Copia-7_Ano-LTR	2	43	43	43	0.8182	86
LTR Retrotransposon	Copia	Copia6-LTR_VC	2	43	43	43	0.8222	86
Non-LTR Retrotransposon	CR1	CR1-11_CQ	3	35	43	40	0.8382	120
Non-LTR Retrotransposon	CR1	L2B_ME	1	43	43	43	0.8409	43
Transposable Element	DNA transposon	DNA3-3_AP	3	43	43	43	0.8333	129
Transposable Element	DNA transposon	DNA4-8_AP	1	43	43	43	0.8182	43
Transposable Element	DNA transposon	DNA8-11B_AP	1	43	43	43	0.8444	43
Transposable Element	DNA transposon	DNA8-19_AP	1	43	43	43	0.814	43
Transposable Element	DNA transposon	DNAT_ME	2	43	43	43	0.8537	86
Transposable Element	DNA transposon	IR3_CE	4	43	43	43	0.8636	172
Transposable Element	DNA transposon	STOWAWAY50_OS	1	43	43	43	0.8333	43
Transposable Element	DNA transposon	TTAA2D_AP	2	39	43	41	0.8436	82
Transposable Element	DNA transposon	TTAA3B_AP	1	43	43	43	0.8182	43
Transposable Element	Endogenous Retrovirus	LTR123_MD	1	43	43	43	0.814	43
Endogenous Retrovirus	ERV1	ERV1-1_TSy-LTR	2	43	43	43	0.8409	86
Endogenous Retrovirus	ERV1	ERV1-N6-LTR_DR	2	43	43	43	0.8636	86
Endogenous Retrovirus	ERV1	ERV20_MD_LTR	2	33	43	38	0.86565	76
Endogenous Retrovirus	ERV1	LTR1_PVa	2	41	43	42	0.864	84
Endogenous Retrovirus	ERV1	LTR12B2a2_PVa	1	43	43	43	0.8182	43
Endogenous Retrovirus	ERV1	LTR18_Tbel	1	43	43	43	0.8182	43
Endogenous Retrovirus	ERV1	LTR201_MD	4	43	43	43	0.8182	172
Endogenous Retrovirus	ERV1	LTR24E_ML	1	43	43	43	0.8372	43
Endogenous Retrovirus	ERV1	LTR39C_Vpa	2	43	43	43	0.8222	86
Endogenous Retrovirus	ERV1	LTR4	3	36	43	40.6667	0.834933	122
Endogenous Retrovirus	ERV1	LTR4A2_Tbel	1	43	43	43	0.8372	43
Endogenous Retrovirus	ERV1	LTR7b_MD	1	43	43	43	0.814	43
Endogenous Retrovirus	ERV1	LTR7d_MD	16	35	43	42.5	0.851475	680
Endogenous Retrovirus	ERV1	MER41B_SS-LTR	3	43	43	43	0.8571	129
Endogenous Retrovirus	ERV1	MER50	1	43	43	43	0.8261	43
Endogenous Retrovirus	ERV1	PlatERVP1_LTR	2	43	43	43	0.8571	86
Endogenous Retrovirus	ERV1	RLTR41_Rn	2	43	43	43	0.8182	86
Endogenous Retrovirus	ERV2	BTLTR1G	2	30	43	36.5	0.8739	73
Endogenous Retrovirus	ERV2	ERV2-3_PVa-I	4	40	43	41.5	0.8351	166
Endogenous Retrovirus	ERV2	ERVB7_3-LTR_MM	2	36	43	39.5	0.85195	79
Endogenous Retrovirus	ERV2	IAPLTR1_Mm_LTR	2	35	43	39	0.83965	78
Endogenous Retrovirus	ERV2	LTR10D_Opr	2	33	43	38	0.86145	76
Endogenous Retrovirus	ERV2	LTR14_Vpa	3	43	43	43	0.8537	129
Endogenous Retrovirus	ERV2	LTR15B4_Opr	2	42	43	42.5	0.86955	85
Endogenous Retrovirus	ERV2	LTR16E_Tbel	3	40	43	42	0.831167	126
Endogenous Retrovirus	ERV2	LTR19_EE	2	43	43	43	0.8261	86
Endogenous Retrovirus	ERV2	RLTR13F	1	43	43	43	0.8444	43
Endogenous Retrovirus	ERV2	RLTR20A	1	43	43	43	0.8444	43
Endogenous Retrovirus	ERV2	TguLTRK9c3	5	34	43	39.4	0.86246	197
Endogenous Retrovirus	ERV3	LTR190_MD	2	43	43	43	0.8333	86
Endogenous Retrovirus	ERV3	LTR21_Sar	4	43	43	43	0.8571	172
Endogenous Retrovirus	ERV3	MLT2A2	2	43	43	43	0.8182	86
Endogenous Retrovirus	ERV3	MLT2b_Pca	7	35	43	41.8571	0.8553	293
LTR Retrotransposon	Gypsy	ALISEI_LTR	2	41	43	42	0.8728	84
LTR Retrotransposon	Gypsy	Gypsy-101_MLP-I	28	34	43	36	0.87165	1008
LTR Retrotransposon	Gypsy	Gypsy-12_OD-LTR	1	43	43	43	0.8222	43
LTR Retrotransposon	Gypsy	Gypsy-14_SMo-LTR	1	43	43	43	0.814	43
LTR Retrotransposon	Gypsy	Gypsy-16_PR-I	8	37	43	41.5	0.82655	332
LTR Retrotransposon	Gypsy	Gypsy-165-LTR_DR	2	37	43	40	0.85555	80
LTR Retrotransposon	Gypsy	Gypsy-212_AA-LTR	1	43	43	43	0.8222	43
LTR Retrotransposon	Gypsy	Gypsy-24_IS-LTR	2	43	43	43	0.814	86
LTR Retrotransposon	Gypsy	Gypsy-30_GA-LTR	1	43	43	43	0.8333	43
LTR Retrotransposon	Gypsy	Gypsy-31_AA-LTR	3	43	43	43	0.8333	129
LTR Retrotransposon	Gypsy	Gypsy-32_GA-LTR	3	28	43	38	0.872467	114
LTR Retrotransposon	Gypsy	Gypsy-35_PIT-I	7	30	43	35.1429	0.8762	246
LTR Retrotransposon	Gypsy	Gypsy-4-LTR_HM	1	43	43	43	0.8222	43
LTR Retrotransposon	Gypsy	Gypsy-49_PIT-LTR	2	43	43	43	0.8478	86
LTR Retrotransposon	Gypsy	Gypsy-6_BM-LTR	2	41	43	42	0.8277	84
LTR Retrotransposon	Gypsy	Gypsy-6_LBS-I	3	37	43	40	0.851833	120
LTR Retrotransposon	Gypsy	Gypsy-64_AA-I	9	38	43	38.8889	0.857622	350
LTR Retrotransposon	Gypsy	Gypsy-74_CQ-LTR	1	43	43	43	0.8333	43
LTR Retrotransposon	Gypsy	Gypsy-8_DWil-LTR	1	43	43	43	0.8222	43
LTR Retrotransposon	Gypsy	Gypsy-99_CQ-I	4	27	43	34.25	0.909675	137
LTR Retrotransposon	Gypsy	Gypsy159-I_DR	3	40	43	41.3333	0.870533	124
LTR Retrotransposon	Gypsy	Gypsy72-I_DR	7	32	43	37.4286	0.857043	262
LTR Retrotransposon	Gypsy	Gypsy80-LTR_DR	5	39	43	39.8	0.84444	199
LTR Retrotransposon	Gypsy	NOMAD_LTR	1	43	43	43	0.8372	43
LTR Retrotransposon	Gypsy	SZ-46LTR	5	30	43	35	0.88352	175
DNA transposon	Harbinger	Harbinger-N8_BF	2	43	43	43	0.8605	86
DNA transposon	hAT	DNA2-2B_DR	2	43	43	43	0.8261	86
Non-LTR Retrotransposon	Jockey	Jockey-14_DAn	1	43	43	43	0.8182	43
DNA transposon	Kolobok	Kolobok-N10_XT	3	43	43	43	0.851733	129
DNA transposon	Kolobok	T2_1_Xt	4	38	43	39.25	0.871275	157
DNA transposon	Kolobok	UB3_Xt	1	43	43	43	0.8261	43
Transposable Element	LTR Retrotransposon	ERVB1_1-LTR_RN	2	43	43	43	0.8182	86
DNA transposon	Mariner/Tc1	Mariner-3a_AN	1	43	43	43	0.875	43
DNA transposon	Mariner/Tc1	Mariner-7_AF	2	39	43	41	0.8529	82
DNA transposon	Mariner/Tc1	Mariner-N3_PSt	3	42	43	42.6667	0.849433	128
DNA transposon	Mariner/Tc1	MARINERN4_AG	2	42	43	42.5	0.82955	85
DNA transposon	Mariner/Tc1	MER44B	1	43	43	43	0.8444	43
DNA transposon	Mariner/Tc1	MER46C	4	41	43	41.5	0.828475	166
Non-LTR Retrotransposon	Penelope	Penelope-4_CQ	1	43	43	43	0.8444	43
Non-LTR Retrotransposon	R2	R2-1_DWi	2	43	43	43	0.8222	86
Non-LTR Retrotransposon	RTE	JAM1C_AAe	4	34	43	38.75	0.855525	155
Non-LTR Retrotransposon	RTE	RTE-1	4	40	43	42.25	0.8474	169
Satellite	SAT	SATR2	2	43	43	43	0.8542	86
Satellite	SAT	SSRS2b	2	43	43	43	0.8333	86
Non-LTR Retrotransposon	SINE	BCS	1	43	43	43	0.8636	43
TATE.	Transposable Element	UCON9	1	43	43	43	0.8298	43
Non-LTR Retrotransposon	Vingi	Vingi-1_EE	2	42	43	42.5	0.8292	85
LTR Retrotransposon	BEL	BEL-117_AA-I	6	40	44	41.3333	0.835017	248
LTR Retrotransposon	BEL	BEL-180_AA-LTR	2	44	44	44	0.881	88
LTR Retrotransposon	BEL	BEL-193_AA-LTR	1	44	44	44	0.8571	44
LTR Retrotransposon	BEL	BEL-2_AA-I	4	37	44	38.75	0.843475	155
LTR Retrotransposon	BEL	BEL-43_AA-LTR	1	44	44	44	0.8636	44
LTR Retrotransposon	BEL	BEL-6_CQ-I	27	32	44	39.2963	0.856178	1061
LTR Retrotransposon	BEL	BEL-6_DPu-LTR	1	44	44	44	0.8182	44
LTR Retrotransposon	BEL	BEL-70_AA-LTR	6	36	44	42	0.838933	252
LTR Retrotransposon	BEL	BEL21-LTR_DR	2	44	44	44	0.8605	88
LTR Retrotransposon	Copia	ATCOPIA58LTR	1	44	44	44	0.8444	44
LTR Retrotransposon	Copia	Copia-26_CQ-LTR	1	44	44	44	0.8409	44
LTR Retrotransposon	Copia	Copia-40_MLP-LTR	2	34	44	39	0.8626	78
LTR Retrotransposon	Copia	Copia-7_TMe-LTR	1	44	44	44	0.8478	44
LTR Retrotransposon	Copia	Copia-9_DPu-LTR	1	44	44	44	0.814	44
LTR Retrotransposon	Copia	Copia-9_LBS-I	1	44	44	44	0.8605	44
Non-LTR Retrotransposon	CR1	CR1-Y3	5	40	44	43.2	0.82832	216
DNA transposon	Crypton	CryptonS-6_PI	4	39	44	40.25	0.8305	161
Transposable Element	DNA transposon	DNA-1-7_CR	6	44	44	44	0.8605	264
Transposable Element	DNA transposon	DNA-2_AG	1	44	44	44	0.8261	44
Transposable Element	DNA transposon	DNA-TTAA-1_DR	2	44	44	44	0.8182	88
Transposable Element	DNA transposon	PAL5A_CE	1	44	44	44	0.8222	44
Transposable Element	DNA transposon	TDR19	1	44	44	44	0.8	44
Transposable Element	DNA transposon	TTAA11_AP	2	41	44	42.5	0.83325	85
Transposable Element	DNA transposon	TYPEU1	1	44	44	44	0.8409	44
Transposable Element	Endogenous Retrovirus	LTR44_MD	1	44	44	44	0.8261	44
Transposable Element	Endogenous Retrovirus	LTR5_MD	2	44	44	44	0.8511	88
Transposable Element	Endogenous Retrovirus	LTR66_MD	5	36	44	39.2	0.84702	196
Endogenous Retrovirus	ERV1	ERV1-N8-LTR_DR	3	30	44	39.3333	0.8492	118
Endogenous Retrovirus	ERV1	LTR11C_Opr	1	44	44	44	0.8261	44
Endogenous Retrovirus	ERV1	LTR12D_PVa	1	44	44	44	0.8511	44
Endogenous Retrovirus	ERV1	LTR19_OC	2	33	44	38.5	0.8561	77
Endogenous Retrovirus	ERV1	LTR1A_ML	1	44	44	44	0.8974	44
Endogenous Retrovirus	ERV1	LTR1B_MEu	1	44	44	44	0.8571	44
Endogenous Retrovirus	ERV1	LTR22_SS	1	44	44	44	0.8478	44
Endogenous Retrovirus	ERV1	LTR26B	2	44	44	44	0.8	88
Endogenous Retrovirus	ERV1	LTR40B_Ttr	3	30	44	39.3333	0.8492	118
Endogenous Retrovirus	ERV1	LTR5D_Tbel	3	29	44	34	0.903267	102
Endogenous Retrovirus	ERV1	LTR60	4	38	44	41	0.85705	164
Endogenous Retrovirus	ERV1	LTR7B3_ML	1	44	44	44	0.8444	44
Endogenous Retrovirus	ERV1	LTR88B_MD	4	34	44	40	0.8503	160
Endogenous Retrovirus	ERV1	LTR9A_Tbel	1	44	44	44	0.8182	44
Endogenous Retrovirus	ERV1	LTR9B	1	44	44	44	0.8298	44
Endogenous Retrovirus	ERV1	MER31A	1	44	44	44	0.8511	44
Endogenous Retrovirus	ERV1	MER66D	1	44	44	44	0.8605	44
Endogenous Retrovirus	ERV2	ERV2-4_EE-LTR	2	42	44	43	0.84055	86
Endogenous Retrovirus	ERV2	ERV2X5-LTR_ML	1	44	44	44	0.7955	44
Endogenous Retrovirus	ERV2	GGLTR10C_I	4	40	44	41.5	0.830475	166
Endogenous Retrovirus	ERV2	LTR21_Opr	1	44	44	44	0.8	44
Endogenous Retrovirus	ERV2	LTR30B_Tbel	3	34	44	40.6667	0.829633	122
Endogenous Retrovirus	ERV2	MLTR18_MM	5	44	44	44	0.8947	220
Endogenous Retrovirus	ERV2	RLTR20C_MM	3	28	44	33.3333	0.904367	100
Endogenous Retrovirus	ERV2	RNLTR2d	4	37	44	42.25	0.8185	169
Endogenous Retrovirus	ERV3	LTR27C_ML	15	28	44	42.9333	0.82572	644
Endogenous Retrovirus	ERV3	LTR3_AMe	2	44	44	44	0.8043	88
Endogenous Retrovirus	ERV3	LTR62_AMe	2	38	44	41	0.8399	82
Endogenous Retrovirus	ERV3	LTR9A2_EE	2	44	44	44	0.8444	88
Endogenous Retrovirus	ERV3	MER21	3	34	44	38.3333	0.852267	115
Endogenous Retrovirus	ERV3	MER21A	3	35	44	38	0.848133	114
Endogenous Retrovirus	ERV3	MLT1L	2	39	44	41.5	0.8331	83
LTR Retrotransposon	Gypsy	BURDOCK_LTR	1	44	44	44	0.8511	44
LTR Retrotransposon	Gypsy	Gypsy-1_CQ-I	5	30	44	37.8	0.85322	189
LTR Retrotransposon	Gypsy	Gypsy-100_CQ-LTR	2	44	44	44	0.8222	88
LTR Retrotransposon	Gypsy	Gypsy-15_RP-LTR	1	44	44	44	0.8261	44
LTR Retrotransposon	Gypsy	Gypsy-18_PIT-LTR	2	44	44	44	0.8	88
LTR Retrotransposon	Gypsy	Gypsy-19_DWil-LTR	1	44	44	44	0.8222	44
LTR Retrotransposon	Gypsy	Gypsy-47_AA-LTR	1	44	44	44	0.8043	44
LTR Retrotransposon	Gypsy	Gypsy-599_AA-LTR	1	44	44	44	0.8298	44
LTR Retrotransposon	Gypsy	Gypsy-9_CQ-I	4	34	44	39	0.85425	156
LTR Retrotransposon	Gypsy	Gypsy-9_CQ-LTR	1	44	44	44	0.8444	44
LTR Retrotransposon	Gypsy	Gypsy-95_CQ-I	4	36	44	42	0.825775	168
LTR Retrotransposon	Gypsy	Gypsy124-LTR_DR	1	44	44	44	0.8605	44
LTR Retrotransposon	Gypsy	GYPSY25-I_AG	2	44	44	44	0.8605	88
LTR Retrotransposon	Gypsy	Gypsy4-LTR_SP	1	44	44	44	0.8947	44
LTR Retrotransposon	Gypsy	Ronin1_Cis_LTR	1	44	44	44	0.8537	44
DNA transposon	Harbinger	Harbinger-7_MLP	2	37	44	40.5	0.8537	81
DNA transposon	Harbinger	Harbinger-N12_BF	1	44	44	44	0.8444	44
DNA transposon	hAT	DS-RICE4N	3	34	44	39	0.857767	117
DNA transposon	hAT	hAT-2N1_TS	1	44	44	44	0.8298	44
DNA transposon	hAT	PAL8C_5	2	31	44	37.5	0.8702	75
DNA transposon	Kolobok	Kolobok-1N2_DR	1	44	44	44	0.8	44
Non-LTR Retrotransposon	L1	HOLN2_EA	1	44	44	44	0.8444	44
Non-LTR Retrotransposon	L1	L1MEB_5	5	35	44	40.8	0.86438	204
Transposable Element	LTR Retrotransposon	LTR1_DR	1	44	44	44	0.8222	44
Transposable Element	LTR Retrotransposon	MER95	8	44	44	44	0.8222	352
Transposable Element	LTR Retrotransposon	SZ-16LTR	2	44	44	44	0.8261	88
DNA transposon	Mariner/Tc1	AMARI	1	44	44	44	0.8043	44
DNA transposon	Mariner/Tc1	Dmedpu27	1	44	44	44	0.881	44
DNA transposon	Mariner/Tc1	Mariner-1_ABr	2	41	44	42.5	0.8425	85
DNA transposon	Mariner/Tc1	MARINER34_CB	1	44	44	44	0.8605	44
DNA transposon	Mariner/Tc1	MER2B	1	44	44	44	0.8511	44
DNA transposon	MuDR	CLOUD-5	1	44	44	44	0.8372	44
DNA transposon	MuDR	CLOUD-6	2	41	44	42.5	0.81635	85
DNA transposon	MuDR	MuDR-1_MLP	6	30	44	39	0.866217	234
DNA transposon	MuDR	MuDR3x_SM	1	44	44	44	0.7955	44
DNA transposon	P	INV2j_DB	1	44	44	44	0.8222	44
Non-LTR Retrotransposon	R2	R2_DSi	4	41	44	43.25	0.836225	173
Non-LTR Retrotransposon	RTE	JAM1B_AAe	1	44	44	44	0.8333	44
Satellite	SAT	OSSAT2	1	44	44	44	0.8	44
Satellite	SAT	SATH1_PL	8	44	44	44	0.8261	352
Non-LTR Retrotransposon	SINE	Sadhu7-1	3	44	44	44	0.8182	132
SINE	SINE1/7SL	Alu1_OG	4	40	44	41	0.8243	164
LTR Retrotransposon	BEL	BEL-10_AA-I	13	30	45	43.8462	0.8604	570
LTR Retrotransposon	BEL	BEL-12_AA-LTR	2	45	45	45	0.8444	90
LTR Retrotransposon	BEL	BEL-15_DWil-LTR	1	45	45	45	0.8298	45
LTR Retrotransposon	BEL	BEL-20_DAn-LTR	1	45	45	45	0.8261	45
LTR Retrotransposon	BEL	BEL-5_GA-LTR	2	37	45	41	0.8806	82
LTR Retrotransposon	BEL	BEL-623_AA-I	3	45	45	45	0.8542	135
LTR Retrotransposon	BEL	BEL-632_AA-LTR	1	45	45	45	0.8636	45
LTR Retrotransposon	BEL	BEL-649_AA-LTR	2	45	45	45	0.8182	90
LTR Retrotransposon	BEL	BEL-93_AA-LTR	4	45	45	45	0.8125	180
LTR Retrotransposon	BEL	BEL3-I_Dpse	2	30	45	37.5	0.89955	75
DNA transposon	Chapaev	Chapaev3-3N1_AC	2	40	45	42.5	0.84145	85
LTR Retrotransposon	Copia	ATCOPIA10_I	7	35	45	43.1429	0.847529	302
LTR Retrotransposon	Copia	ATCOPIA95LTR	1	45	45	45	0.8	45
LTR Retrotransposon	Copia	Copia-1_TMe-LTR	4	45	45	45	0.8043	180
LTR Retrotransposon	Copia	Copia-17_BG-I	5	34	45	39.2	0.85878	196
LTR Retrotransposon	Copia	Copia-22_SI-LTR	14	44	45	44.9286	0.823536	629
LTR Retrotransposon	Copia	Copia-3_AA-I	6	30	45	34.6667	0.872933	208
LTR Retrotransposon	Copia	Copia-33_MLP-I	1	45	45	45	0.8367	45
LTR Retrotransposon	Copia	Copia-34_MLP-LTR	1	45	45	45	0.8444	45
LTR Retrotransposon	Copia	Copia-36_DPu-LTR	1	45	45	45	0.8367	45
LTR Retrotransposon	Copia	Copia-37_BG-LTR	2	45	45	45	0.8367	90
LTR Retrotransposon	Copia	Copia-95_AA-LTR	1	45	45	45	0.8333	45
LTR Retrotransposon	Copia	Copia-97_AA-LTR	3	45	45	45	0.8542	135
LTR Retrotransposon	Copia	KOPI1_LTR	1	45	45	45	0.9189	45
Non-LTR Retrotransposon	CR1	CR1-127_AAe	3	45	45	45	0.8222	135
Non-LTR Retrotransposon	CR1	CR1-52_BF	6	35	45	41.6667	0.855167	250
DNA transposon	Crypton	CryptonS-3_PR	1	45	45	45	0.8298	45
LTR Retrotransposon	DIRS	DIRS-1-LTR_DR	5	32	45	42	0.8178	210
Transposable Element	DNA transposon	DNA-3-4_DR	2	45	45	45	0.8	90
Transposable Element	DNA transposon	DNA3-1_PSt	2	45	45	45	0.8043	90
Transposable Element	DNA transposon	DNA3-4_MLP	9	37	45	39.6667	0.8582	357
Transposable Element	DNA transposon	DNAX-11_SP	1	45	45	45	0.8043	45
Transposable Element	DNA transposon	STOWAWAY21_OS	6	45	45	45	0.8125	270
Transposable Element	DNA transposon	STOWAWAY24_OS	2	45	45	45	0.8409	90
Transposable Element	DNA transposon	TELIA	2	37	45	41	0.8529	82
Transposable Element	Endogenous Retrovirus	LTR109_MD	2	40	45	42.5	0.8416	85
Transposable Element	Endogenous Retrovirus	LTR145_MD	2	34	45	39.5	0.84335	79
Transposable Element	Endogenous Retrovirus	LTR43_MD	3	45	45	45	0.8	135
Transposable Element	Endogenous Retrovirus	RLTR13B	1	45	45	45	0.8333	45
DNA transposon	EnSpm	EnSpm-N6_DR	1	45	45	45	0.881	45
DNA transposon	EnSpm	MIDWAY	2	45	45	45	0.8261	90
Endogenous Retrovirus	ERV1	ERV1-1N-EC_LTR	2	45	45	45	0.8298	90
Endogenous Retrovirus	ERV1	ERV1-2N-EC_LTR	4	38	45	39.75	0.836775	159
Endogenous Retrovirus	ERV1	ERV5_DR_LTR	2	45	45	45	0.8298	90
Endogenous Retrovirus	ERV1	LTR1_Sar	2	45	45	45	0.8261	90
Endogenous Retrovirus	ERV1	LTR119B_MD	1	45	45	45	0.86	45
Endogenous Retrovirus	ERV1	LTR12E	1	45	45	45	0.8367	45
Endogenous Retrovirus	ERV1	LTR13B_ML	4	44	45	44.5	0.8333	178
Endogenous Retrovirus	ERV1	LTR16_OG	1	45	45	45	0.8222	45
Endogenous Retrovirus	ERV1	LTR19_Sar	2	41	45	43	0.82735	86
Endogenous Retrovirus	ERV1	LTR1A2_ML	1	45	45	45	0.8043	45
Endogenous Retrovirus	ERV1	LTR1C1	1	45	45	45	0.8085	45
Endogenous Retrovirus	ERV1	LTR1C1a_Str	1	45	45	45	0.8667	45
Endogenous Retrovirus	ERV1	LTR1C6_OG	2	45	45	45	0.8444	90
Endogenous Retrovirus	ERV1	LTR21C_SS	1	45	45	45	0.8542	45
Endogenous Retrovirus	ERV1	LTR45B_ML	6	37	45	39	0.890633	234
Endogenous Retrovirus	ERV1	LTR48	1	45	45	45	0.8333	45
Endogenous Retrovirus	ERV1	LTR49	3	45	45	45	0.8261	135
Endogenous Retrovirus	ERV1	LTR7B2_ML	1	45	45	45	0.8298	45
Endogenous Retrovirus	ERV1	LTR83A2_MD	1	45	45	45	0.8444	45
Endogenous Retrovirus	ERV1	NICER_RN	1	45	45	45	0.8163	45
Endogenous Retrovirus	ERV2	ERV2-3_CPo-LTR	1	45	45	45	0.8478	45
Endogenous Retrovirus	ERV2	ERVNOC2_LTR	1	45	45	45	0.8627	45
Endogenous Retrovirus	ERV2	LTR10_Opr	5	45	45	45	0.8	225
Endogenous Retrovirus	ERV2	LTR11B2a10_EE	1	45	45	45	0.8367	45
Endogenous Retrovirus	ERV2	LTR2C_Sar	1	45	45	45	0.8372	45
Endogenous Retrovirus	ERV2	LTR30_Tbel	2	32	45	38.5	0.8567	77
Endogenous Retrovirus	ERV2	LTR9_Opr	1	45	45	45	0.8409	45
Endogenous Retrovirus	ERV2	RMER20B	2	41	45	43	0.83525	86
Endogenous Retrovirus	ERV2	RNLTR8A	1	45	45	45	0.8125	45
Endogenous Retrovirus	ERV2	TguERVK6a_LTR	1	45	45	45	0.8043	45
Endogenous Retrovirus	ERV2	TguERVK8_LTR1c	3	45	45	45	0.8298	135
Endogenous Retrovirus	ERV2	TguLTRK7i	4	36	45	42.75	0.842225	171
Endogenous Retrovirus	ERV3	LTR1_MD	3	36	45	39	0.857767	117
Endogenous Retrovirus	ERV3	LTR10_EC	1	45	45	45	0.8367	45
Endogenous Retrovirus	ERV3	LTR32_BT	5	33	45	35.4	0.86748	177
Endogenous Retrovirus	ERV3	LTR7A2_Cho	1	45	45	45	0.8222	45
Endogenous Retrovirus	ERV3	MER68C	4	45	45	45	0.8261	180
Endogenous Retrovirus	ERV3	MLT1Yb_Pca	1	45	45	45	0.8571	45
Endogenous Retrovirus	ERV3	TguERVL2b3_LTR	3	43	45	44.3333	0.8548	133
LTR Retrotransposon	Gypsy	Bica_LTR	1	45	45	45	0.8261	45
LTR Retrotransposon	Gypsy	Gypsy-104_MLP-LTR	1	45	45	45	0.8043	45
LTR Retrotransposon	Gypsy	Gypsy-13_CQ-LTR	5	33	45	35.4	0.8639	177
LTR Retrotransposon	Gypsy	Gypsy-133_AA-LTR	1	45	45	45	0.8444	45
LTR Retrotransposon	Gypsy	Gypsy-15_AA-I	3	35	45	38.3333	0.866033	115
LTR Retrotransposon	Gypsy	Gypsy-2_BG-LTR	1	45	45	45	0.8372	45
LTR Retrotransposon	Gypsy	Gypsy-21_GA-LTR	2	40	45	42.5	0.84115	85
LTR Retrotransposon	Gypsy	Gypsy-231_AA-LTR	5	32	45	37.2	0.8578	186
LTR Retrotransposon	Gypsy	Gypsy-24_DEl-LTR	4	40	45	42.5	0.8236	170
LTR Retrotransposon	Gypsy	Gypsy-24_PSo-LTR	1	45	45	45	0.8636	45
LTR Retrotransposon	Gypsy	Gypsy-3_LENY-I	4	36	45	42	0.843225	168
LTR Retrotransposon	Gypsy	Gypsy-35_NVi-LTR	4	44	45	44.75	0.842875	179
LTR Retrotransposon	Gypsy	Gypsy-38_DAn-LTR	10	28	45	36.6	0.86385	366
LTR Retrotransposon	Gypsy	Gypsy-47_CQ-I	9	40	45	42.2222	0.851089	380
LTR Retrotransposon	Gypsy	Gypsy-54_DEl-LTR	1	45	45	45	0.8222	45
LTR Retrotransposon	Gypsy	Gypsy-6_DEl-LTR	4	33	45	37.25	0.857475	149
LTR Retrotransposon	Gypsy	Gypsy-6_GA-LTR	1	45	45	45	0.8298	45
LTR Retrotransposon	Gypsy	Gypsy-610_AA-I	1	45	45	45	0.8222	45
LTR Retrotransposon	Gypsy	Gypsy-7_CCO-LTR	1	45	45	45	0.8298	45
LTR Retrotransposon	Gypsy	Gypsy-83_MLP-LTR	5	40	45	42	0.8319	210
LTR Retrotransposon	Gypsy	Gypsy56-LTR_DR	3	39	45	41	0.8432	123
LTR Retrotransposon	Gypsy	GYPSY63-LTR_AG	2	45	45	45	0.8298	90
LTR Retrotransposon	Gypsy	TE2b_TP	1	45	45	45	0.8333	45
DNA transposon	Harbinger	Harbinger-N2_BF	3	45	45	45	0.8489	135
DNA transposon	hAT	Charlie27	1	45	45	45	0.8125	45
DNA transposon	hAT	HATN4_DR	2	36	45	40.5	0.85935	81
Non-LTR Retrotransposon	Jockey	Jockey-N6_CQ	1	45	45	45	0.8409	45
Non-LTR Retrotransposon	Jockey	LINE1_BM	1	45	45	45	0.8478	45
Non-LTR Retrotransposon	L1	L1_CP	1	45	45	45	0.8511	45
Transposable Element	LTR Retrotransposon	BAJIELTR	1	45	45	45	0.8444	45
Transposable Element	LTR Retrotransposon	TCN6-LTR	4	45	45	45	0.8043	180
DNA transposon	Mariner/Tc1	CRMAR	2	45	45	45	0.8372	90
DNA transposon	Mariner/Tc1	Dneoca1	3	39	45	41	0.852833	123
DNA transposon	Mariner/Tc1	Mariner-2_PTrit	3	42	45	43	0.8124	129
DNA transposon	Mariner/Tc1	MARINER2_GT	3	33	45	40	0.8633	120
DNA transposon	Mariner/Tc1	MARINER21_CB	3	40	45	43.3333	0.838367	130
DNA transposon	Mariner/Tc1	Tigger13a	3	35	45	41.6667	0.8415	125
DNA transposon	Merlin	Merlin5_SM	2	44	45	44.5	0.8674	89
DNA transposon	MuDR	MU_OS	3	33	45	38.6667	0.858533	116
DNA transposon	MuDR	MUDRN4_OS	1	45	45	45	0.8182	45
Transposable Element	Non-LTR Retrotransposon	EGRT1	2	45	45	45	0.8085	90
Non-LTR Retrotransposon	Penelope	Coprina_Pc1	3	40	45	41.6667	0.830633	125
Non-LTR Retrotransposon	Penelope	Poseidon_Ap	1	45	45	45	0.8085	45
DNA transposon	piggyBac	piggyBac-N1_SP	2	45	45	45	0.8261	90
DNA transposon	piggyBac	piggyBac-N5_SP	2	34	45	39.5	0.86165	79
DNA transposon	piggyBac	piggyBac4_CB	1	45	45	45	0.8163	45
Non-LTR Retrotransposon	RTE	RTE-4_PPac	3	41	45	42.3333	0.8395	127
Non-LTR Retrotransposon	SINE	Sadhu3-1	2	45	45	45	0.8043	90
Nonautonomous	Transposable Element	JORDAN	3	37	45	42.3333	0.8348	127
LTR Retrotransposon	BEL	BEL-105_AA-I	1	46	46	46	0.8261	46
LTR Retrotransposon	BEL	BEL-11_DAn-LTR	1	46	46	46	0.881	46
LTR Retrotransposon	BEL	BEL-120_AA-LTR	1	46	46	46	0.7917	46
LTR Retrotransposon	BEL	BEL-14_AA-LTR	1	46	46	46	0.8444	46
LTR Retrotransposon	BEL	BEL-174_AA-LTR	3	45	46	45.6667	0.8298	137
LTR Retrotransposon	BEL	BEL-2_BMa-LTR	1	46	46	46	0.8163	46
LTR Retrotransposon	BEL	BEL-219_AA-LTR	3	32	46	39.3333	0.8587	118
LTR Retrotransposon	BEL	BEL-25_AA-LTR	1	46	46	46	0.7917	46
LTR Retrotransposon	BEL	BEL-73_AA-I	5	36	46	43	0.82444	215
LTR Retrotransposon	BEL	YAMATO_BM	2	44	46	45	0.826	90
LTR Retrotransposon	Copia	ATCOPI1_LTR	1	46	46	46	0.8444	46
LTR Retrotransposon	Copia	ATCOPIA87LTR	1	46	46	46	0.8261	46
LTR Retrotransposon	Copia	ATCOPIA9LTR	3	40	46	42	0.828233	126
LTR Retrotransposon	Copia	Copia-1_DEl-LTR	1	46	46	46	0.8085	46
LTR Retrotransposon	Copia	Copia-126_AA-LTR	1	46	46	46	0.8298	46
LTR Retrotransposon	Copia	Copia-36_AA-LTR	1	46	46	46	0.9024	46
LTR Retrotransposon	Copia	Copia-41_PIT-LTR	2	46	46	46	0.82	92
LTR Retrotransposon	Copia	Copia-43_PIT-LTR	1	46	46	46	0.8125	46
LTR Retrotransposon	Copia	Copia-5_TMe-LTR	1	46	46	46	0.8333	46
LTR Retrotransposon	Copia	Copia-8_PR-LTR	1	46	46	46	0.84	46
LTR Retrotransposon	Copia	Copia9-NVi_LTR	3	42	46	43.6667	0.818667	131
LTR Retrotransposon	Copia	SC9A_LTR	1	46	46	46	0.8409	46
Non-LTR Retrotransposon	CR1	CR1-118_AAe	6	32	46	35.1667	0.89065	211
LTR Retrotransposon	DIRS	DIRS-2_PGr-I	1	46	46	46	0.8298	46
LTR Retrotransposon	DIRS	DIRS-46_XT	5	31	46	39.6	0.86038	198
Transposable Element	DNA transposon	Clu-166_AG	1	46	46	46	0.8261	46
Transposable Element	DNA transposon	DNA-11_AAe	2	46	46	46	0.8444	92
Transposable Element	DNA transposon	DNA-16_PSt	4	37	46	39.25	0.857325	157
Transposable Element	DNA transposon	DNA4-4_AP	2	39	46	42.5	0.8165	85
Transposable Element	DNA transposon	DNA8-15_AP	1	46	46	46	0.8085	46
Transposable Element	DNA transposon	DNA8-55B_AP	1	46	46	46	0.8298	46
Transposable Element	DNA transposon	DNA8-87_AP	1	46	46	46	0.8571	46
Transposable Element	DNA transposon	STOWAWAY45_OS	4	38	46	40.5	0.856225	162
Transposable Element	DNA transposon	TDR3	1	46	46	46	0.8261	46
Transposable Element	Endogenous Retrovirus	ERV47_MD_LTRb	2	31	46	38.5	0.88185	77
Transposable Element	Endogenous Retrovirus	LTR102_MD	3	46	46	46	0.8298	138
Endogenous Retrovirus	ERV1	ERV1-5_TSy-LTR	2	33	46	39.5	0.8307	79
Endogenous Retrovirus	ERV1	LTR10_SS	1	46	46	46	0.8298	46
Endogenous Retrovirus	ERV1	LTR11_Tbel	1	46	46	46	0.8511	46
Endogenous Retrovirus	ERV1	LTR15B_MD	2	46	46	46	0.8085	92
Endogenous Retrovirus	ERV1	LTR16_SSc	8	46	46	46	0.7872	368
Endogenous Retrovirus	ERV1	LTR1A1_ML	4	44	46	44.5	0.824975	178
Endogenous Retrovirus	ERV1	LTR1B	5	39	46	43	0.82722	215
Endogenous Retrovirus	ERV1	LTR1B1a_PVa	1	46	46	46	0.7826	46
Endogenous Retrovirus	ERV1	LTR1B2_PVa	1	46	46	46	0.7826	46
Endogenous Retrovirus	ERV1	LTR1C5_OG	3	38	46	43.3333	0.822367	130
Endogenous Retrovirus	ERV1	LTR3_Rn	4	46	46	46	0.8085	184
Endogenous Retrovirus	ERV1	LTR7_Vpa	2	46	46	46	0.8409	92
Endogenous Retrovirus	ERV1	LTR85B_MD	4	46	46	46	0.8085	184
Endogenous Retrovirus	ERV1	LTR86B_MD	4	39	46	42.25	0.84615	169
Endogenous Retrovirus	ERV1	LTR9A2_DN	4	33	46	42.75	0.829075	171
Endogenous Retrovirus	ERV1	LTR9C_ML	2	46	46	46	0.8085	92
Endogenous Retrovirus	ERV1	MER34C_CF	1	46	46	46	0.7917	46
Endogenous Retrovirus	ERV1	MER4B	2	46	46	46	0.9	92
Endogenous Retrovirus	ERV1	MER87A2_BT	1	46	46	46	0.8333	46
Endogenous Retrovirus	ERV1	MER92C	2	46	46	46	0.8222	92
Endogenous Retrovirus	ERV1	RLTR30B_MM	2	46	46	46	0.8125	92
Endogenous Retrovirus	ERV1	RLTR41B	1	46	46	46	0.7872	46
Endogenous Retrovirus	ERV1	RNLTR19A	4	46	46	46	0.8261	184
Endogenous Retrovirus	ERV1	TguERV7c_LTR	1	46	46	46	0.8125	46
Endogenous Retrovirus	ERV2	ERV2-5_Opr-LTR	1	46	46	46	0.8409	46
Endogenous Retrovirus	ERV2	LTR199B_MD	1	46	46	46	0.8125	46
Endogenous Retrovirus	ERV2	LTR7C_EC	2	46	46	46	0.8478	92
Endogenous Retrovirus	ERV2	LTR8B_DN	10	37	46	45.1	0.81503	451
Endogenous Retrovirus	ERV2	RLTR26	3	42	46	43.3333	0.866233	130
Endogenous Retrovirus	ERV2	RLTR43A	2	46	46	46	0.8444	92
Endogenous Retrovirus	ERV2	TguERVK4a2_LTR	1	46	46	46	0.8333	46
Endogenous Retrovirus	ERV2	TguLTRK9b	1	46	46	46	0.8261	46
Endogenous Retrovirus	ERV3	LTR12_Pca	1	46	46	46	0.8261	46
Endogenous Retrovirus	ERV3	LTR57	2	46	46	46	0.8125	92
Endogenous Retrovirus	ERV3	LTR69	3	32	46	36.6667	0.851433	110
Endogenous Retrovirus	ERV3	LTR7_LA	3	44	46	45.3333	0.8386	136
Endogenous Retrovirus	ERV3	LTR89	2	37	46	41.5	0.8169	83
Endogenous Retrovirus	ERV3	MT2_Rat1	1	46	46	46	0.8298	46
Endogenous Retrovirus	ERV3	RLTR19B_MM	1	46	46	46	0.8298	46
LTR Retrotransposon	Gypsy	Gypsy-1_CCO-I	3	44	46	44.6667	0.802433	134
LTR Retrotransposon	Gypsy	Gypsy-1_RGl-LTR	1	46	46	46	0.8163	46
LTR Retrotransposon	Gypsy	Gypsy-16_MLP-I	6	35	46	38.6667	0.89095	232
LTR Retrotransposon	Gypsy	Gypsy-18_IS-LTR	1	46	46	46	0.8043	46
LTR Retrotransposon	Gypsy	Gypsy-200_AA-I	4	32	46	42.5	0.839275	170
LTR Retrotransposon	Gypsy	Gypsy-25_DAn-LTR	1	46	46	46	0.8043	46
LTR Retrotransposon	Gypsy	Gypsy-29_MLP-I	4	39	46	42.25	0.851775	169
LTR Retrotransposon	Gypsy	Gypsy-38_BG-I	1	46	46	46	0.8	46
LTR Retrotransposon	Gypsy	Gypsy-5_CQ-I	3	46	46	46	0.8542	138
LTR Retrotransposon	Gypsy	Gypsy-52_GA-LTR	2	40	46	43	0.833	86
LTR Retrotransposon	Gypsy	Gypsy-54_AA-LTR	1	46	46	46	0.8222	46
LTR Retrotransposon	Gypsy	Gypsy-6_AC-LTR	5	46	46	46	0.8222	230
LTR Retrotransposon	Gypsy	Gypsy-620_AA-LTR	2	41	46	43.5	0.84525	87
LTR Retrotransposon	Gypsy	Gypsy-627_AAe-LTR	2	46	46	46	0.8431	92
LTR Retrotransposon	Gypsy	Gypsy-7_PGr-LTR	1	46	46	46	0.8409	46
LTR Retrotransposon	Gypsy	Gypsy-72_AA-I	1	46	46	46	0.8163	46
LTR Retrotransposon	Gypsy	Gypsy11-NVi_LTR	2	32	46	39	0.8799	78
LTR Retrotransposon	Gypsy	GYPSY5-LTR_CB	2	46	46	46	0.8043	92
LTR Retrotransposon	Gypsy	Gypsy62-LTR_DR	5	46	46	46	0.8125	230
LTR Retrotransposon	Gypsy	Kronos_LTR	4	46	46	46	0.810675	184
DNA transposon	Harbinger	OLO24A	1	46	46	46	0.8478	46
DNA transposon	hAT	ANGEL	3	35	46	40	0.848733	120
DNA transposon	hAT	HECTOR	3	42	46	43.3333	0.8301	130
DNA transposon	Kolobok	T2_2a_Xt	5	46	46	46	0.8222	230
Non-LTR Retrotransposon	L1	L1-N5_CQ	10	30	46	39.3	0.85061	393
Transposable Element	LTR Retrotransposon	BLASTOPIA_LTR	4	42	46	44.75	0.828825	179
Transposable Element	LTR Retrotransposon	SZ-27LIKE	1	46	46	46	0.8298	46
Transposable Element	LTR Retrotransposon	SZ-58LTR	1	46	46	46	0.8298	46
DNA transposon	Mariner/Tc1	Mariner-3_ACar	2	43	46	44.5	0.8277	89
DNA transposon	Mariner/Tc1	MARINER53_CB	3	40	46	43.3333	0.841233	130
DNA transposon	Mariner/Tc1	MarinerN-2_AO	2	37	46	41.5	0.85165	83
DNA transposon	Mariner/Tc1	MARINERNA7_MD	3	44	46	44.6667	0.828567	134
Satellite	MSAT	MSAT-4A_CR	2	46	46	46	0.8478	92
DNA transposon	P	P-1_PGr	2	46	46	46	0.8222	92
DNA transposon	piggyBac	piggyBac7_CB	1	46	46	46	0.9	46
Non-LTR Retrotransposon	R1	R1-1_NVi	3	28	46	37.3333	0.8651	112
Non-LTR Retrotransposon	R1	R1-2_DGr	4	32	46	39	0.83965	156
Non-LTR Retrotransposon	R1	TRAS3_SC	2	46	46	46	0.8571	92
Non-LTR Retrotransposon	RTE	RTE-1_AG	2	30	46	38	0.85625	76
Non-LTR Retrotransposon	RTE	RTE-2_PPac	2	46	46	46	0.8261	92
Non-LTR Retrotransposon	RTETP	RTETP-1_PT	4	46	46	46	0.878	184
Non-LTR Retrotransposon	RTEX	RTEX-9_BF	3	39	46	41.3333	0.845567	124
Non-LTR Retrotransposon	SINE	SINE-2_CQ	2	46	46	46	0.8696	92
Non-LTR Retrotransposon	SINE	TINE1	1	46	46	46	0.8409	46
SINE	SINE2/tRNA	MAR1_MD	4	46	46	46	0.8222	184
DNA transposon	Sola	Sola1-3_AA	1	46	46	46	0.8085	46
Non-LTR Retrotransposon	Tad1	Tad1-3_BG	2	41	46	43.5	0.8331	87
LTR Retrotransposon	BEL	BEL-132_AA-LTR	3	42	47	45.3333	0.801933	136
LTR Retrotransposon	BEL	BEL-4_NVi-LTR	1	47	47	47	0.8125	47
LTR Retrotransposon	BEL	BEL-5_SI-LTR	2	47	47	47	0.82	94
LTR Retrotransposon	BEL	BEL-51_CQ-I	4	38	47	42.25	0.829075	169
LTR Retrotransposon	BEL	BEL-65_AA-I	3	39	47	42.6667	0.829	128
LTR Retrotransposon	BEL	BEL-73_CQ-LTR	1	47	47	47	0.7917	47
LTR Retrotransposon	BEL	BEL-8_GA-LTR	9	30	47	38.2222	0.861778	344
LTR Retrotransposon	Copia	ATCOPIA18LTR	1	47	47	47	0.8431	47
LTR Retrotransposon	Copia	ATCOPIA35_I	5	36	47	40.8	0.87234	204
LTR Retrotransposon	Copia	Copia-1_DPu-LTR	1	47	47	47	0.8367	47
LTR Retrotransposon	Copia	Copia-114_AA-I	2	42	47	44.5	0.8219	89
LTR Retrotransposon	Copia	Copia-38_MLP-LTR	1	47	47	47	0.8235	47
LTR Retrotransposon	Copia	Copia-47_BG-LTR	4	37	47	39.5	0.857975	158
LTR Retrotransposon	Copia	Copia-5_MLP-LTR	6	39	47	40.3333	0.8157	242
LTR Retrotransposon	Copia	Copia-67_MLP-I	3	38	47	44	0.839567	132
LTR Retrotransposon	Copia	COPIA1-LTR_AG	1	47	47	47	0.8039	47
Non-LTR Retrotransposon	CR1	CR1-43_BF	5	37	47	43.2	0.84958	216
Non-LTR Retrotransposon	CR1	CR1-62_AAe	2	34	47	40.5	0.8412	81
Non-LTR Retrotransposon	CR1	CR1-65_AAe	3	45	47	45.6667	0.821467	137
Non-LTR Retrotransposon	CR1	LINE2C_CE	5	32	47	39.8	0.85254	199
DNA transposon	Crypton	CryptonS-1_ALai	3	29	47	36.3333	0.8554	109
DNA transposon	Crypton	CryptonS-10_PI	1	47	47	47	0.8085	47
LTR Retrotransposon	DIRS	DIRS-2_ACar	2	39	47	43	0.81025	86
Transposable Element	DNA transposon	DNA-4_PSt	1	47	47	47	0.8298	47
Transposable Element	DNA transposon	DNA8-10_CB	3	47	47	47	0.8261	141
Transposable Element	DNA transposon	DNAX-10_SP	1	47	47	47	0.8085	47
Transposable Element	DNA transposon	MER53	1	47	47	47	0.8	47
Transposable Element	Endogenous Retrovirus	LTR115_MD	1	47	47	47	0.8125	47
Transposable Element	Endogenous Retrovirus	LTR141_MD	1	47	47	47	0.8163	47
Transposable Element	Endogenous Retrovirus	LTR147_MD	2	47	47	47	0.7872	94
Transposable Element	Endogenous Retrovirus	LTR93_MD	6	36	47	40.3333	0.8358	242
Endogenous Retrovirus	ERV1	ALTR2_Ttr	1	47	47	47	0.7872	47
Endogenous Retrovirus	ERV1	ERV1-1_PVa-LTR	1	47	47	47	0.84	47
Endogenous Retrovirus	ERV1	ERV13B_MD_LTR	1	47	47	47	0.8125	47
Endogenous Retrovirus	ERV1	LTR10A_Ttr	1	47	47	47	0.8125	47
Endogenous Retrovirus	ERV1	LTR11_BT	3	42	47	45.3333	0.854033	136
Endogenous Retrovirus	ERV1	LTR12_Mim	2	47	47	47	0.82	94
Endogenous Retrovirus	ERV1	LTR13C1a_OG	2	47	47	47	0.8571	94
Endogenous Retrovirus	ERV1	LTR14C2_Mim	1	47	47	47	0.82	47
Endogenous Retrovirus	ERV1	LTR16_Opr	1	47	47	47	0.8261	47
Endogenous Retrovirus	ERV1	LTR1B2_OG	3	34	47	38.6667	0.872067	116
Endogenous Retrovirus	ERV1	LTR1C_ML	5	47	47	47	0.8298	235
Endogenous Retrovirus	ERV1	LTR30_OC	2	47	47	47	0.8261	94
Endogenous Retrovirus	ERV1	LTR31_FC	1	47	47	47	0.8235	47
Endogenous Retrovirus	ERV1	LTR38A1	1	47	47	47	0.8367	47
Endogenous Retrovirus	ERV1	LTR39D_BT	2	28	47	37.5	0.87735	75
Endogenous Retrovirus	ERV1	LTR49_MD	4	36	47	41.75	0.843325	167
Endogenous Retrovirus	ERV1	LTR5_AMe	2	47	47	47	0.8261	94
Endogenous Retrovirus	ERV1	LTR5C_OC	2	47	47	47	0.7872	94
Endogenous Retrovirus	ERV1	LTR72B	2	38	47	42.5	0.87675	85
Endogenous Retrovirus	ERV1	LTR7B_OC	2	47	47	47	0.84	94
Endogenous Retrovirus	ERV1	MER34A1	1	47	47	47	0.8333	47
Endogenous Retrovirus	ERV1	MER39B	1	47	47	47	0.8163	47
Endogenous Retrovirus	ERV1	RNLTR7b	1	47	47	47	0.8125	47
Endogenous Retrovirus	ERV1	TguERV2_LTR1c	1	47	47	47	0.7959	47
Endogenous Retrovirus	ERV2	ERV2-1_TSy-LTR	4	32	47	41	0.844825	164
Endogenous Retrovirus	ERV2	ERV23_MD_LTR	1	47	47	47	0.8542	47
Endogenous Retrovirus	ERV2	ERVB4_5-LTR_RN	3	38	47	44	0.825	132
Endogenous Retrovirus	ERV2	LTR11B2c1_EE	3	42	47	45.3333	0.827967	136
Endogenous Retrovirus	ERV2	LTR12B_OC	6	37	47	39.1667	0.84965	235
Endogenous Retrovirus	ERV2	LTR17A2_ML	4	30	47	42.75	0.835175	171
Endogenous Retrovirus	ERV2	LTR5	1	47	47	47	0.8261	47
Endogenous Retrovirus	ERV2	RMER16	1	47	47	47	0.86	47
Endogenous Retrovirus	ERV2	TguLTRK4d	3	44	47	46	0.803167	138
Endogenous Retrovirus	ERV2	TguLTRK5a	4	36	47	41.5	0.84055	166
Endogenous Retrovirus	ERV3	GGLTR4B	2	44	47	45.5	0.83525	91
Endogenous Retrovirus	ERV3	LTR23_EC	3	46	47	46.3333	0.8085	139
Endogenous Retrovirus	ERV3	LTR47A2	3	47	47	47	0.7917	141
Endogenous Retrovirus	ERV3	LTR55_LA	2	46	47	46.5	0.83525	93
Endogenous Retrovirus	ERV3	LTR5B_Cja	3	45	47	45.6667	0.8213	137
Endogenous Retrovirus	ERV3	LTR73_MD	3	37	47	40.3333	0.861767	121
Endogenous Retrovirus	ERV3	MLT1X3_LA	2	47	47	47	0.82	94
LTR Retrotransposon	Gypsy	Gypsy-1_DAn-LTR	3	47	47	47	0.8478	141
LTR Retrotransposon	Gypsy	Gypsy-11_RO-LTR	4	40	47	42.5	0.830975	170
LTR Retrotransposon	Gypsy	Gypsy-110_MLP-LTR	1	47	47	47	0.8444	47
LTR Retrotransposon	Gypsy	Gypsy-124_MLP-LTR	2	46	47	46.5	0.8666	93
LTR Retrotransposon	Gypsy	Gypsy-126_AA-LTR	1	47	47	47	0.8696	47
LTR Retrotransposon	Gypsy	Gypsy-13_OD-LTR	1	47	47	47	0.82	47
LTR Retrotransposon	Gypsy	Gypsy-212_AA-I	4	28	47	41	0.843925	164
LTR Retrotransposon	Gypsy	Gypsy-3_DAn-I	3	31	47	40.6667	0.8441	122
LTR Retrotransposon	Gypsy	Gypsy-30_BG-I	3	45	47	45.6667	0.810533	137
LTR Retrotransposon	Gypsy	Gypsy-34_BG-LTR	8	47	47	47	0.8163	376
LTR Retrotransposon	Gypsy	Gypsy-35_MLP-LTR	1	47	47	47	0.84	47
LTR Retrotransposon	Gypsy	Gypsy-42_MLP-I	10	33	47	43.3	0.82058	433
LTR Retrotransposon	Gypsy	Gypsy-46_CQ-LTR	1	47	47	47	0.7872	47
LTR Retrotransposon	Gypsy	Gypsy-6_RP-LTR	1	47	47	47	0.8085	47
LTR Retrotransposon	Gypsy	Gypsy-97_AA-LTR	1	47	47	47	0.8043	47
LTR Retrotransposon	Gypsy	GYPSY1-I_CS	6	43	47	45.6667	0.8247	274
LTR Retrotransposon	Gypsy	Gypsy101-LTRb_DR	1	47	47	47	0.7917	47
LTR Retrotransposon	Gypsy	Gypsy15-LTR_Dya	1	47	47	47	0.8298	47
LTR Retrotransposon	Gypsy	Gypsy50-LTR_DR	3	45	47	45.6667	0.8285	137
LTR Retrotransposon	Gypsy	Gypsy54-LTR_DR	2	37	47	42	0.8424	84
LTR Retrotransposon	Gypsy	Gypsy7-LTR_Dya	1	47	47	47	0.8163	47
LTR Retrotransposon	Gypsy	OSR39_LTR	4	33	47	36.5	0.8622	146
DNA transposon	Harbinger	Harbinger2-1_AAp	7	36	47	43	0.843	468
DNA transposon	hAT	Chap1_Xt	3	47	47	47	0.8298	141
DNA transposon	hAT	Charlie17a	4	40	47	43.5	0.8386	174
DNA transposon	hAT	hAT-N1_AN	2	47	47	47	0.8333	94
DNA transposon	hAT	hAT-N13_XT	3	46	47	46.6667	0.8106	140
DNA transposon	hAT	hAT-N24_DR	3	46	47	46.6667	0.8335	140
DNA transposon	hAT	TOL3_OL	8	30	47	40.125	0.861925	321
DNA transposon	Helitron	Helitron-N1_PPa	1	47	47	47	0.7917	47
DNA transposon	Helitron	HELITRON2_CB	2	40	47	43.5	0.8367	87
Non-LTR Retrotransposon	I	I-76_AAe	7	32	47	39.2857	0.8513	275
Non-LTR Retrotransposon	Loa	LOA-4_CQ	4	37	47	42.25	0.8425	169
Transposable Element	LTR Retrotransposon	ERVB5_1-LTR_MM	4	47	47	47	0.8298	188
DNA transposon	Mariner/Tc1	ATDNATA1	2	46	47	46.5	0.83695	93
DNA transposon	Mariner/Tc1	MAR_MJ	6	33	47	40.3333	0.8453	242
DNA transposon	Mariner/Tc1	Mariner-2N2_XT	7	31	47	36	0.870929	252
DNA transposon	Mariner/Tc1	Mariner-4B_AF	2	41	47	44	0.8189	88
DNA transposon	Mariner/Tc1	Mariner1N_LA	1	47	47	47	0.8163	47
DNA transposon	Mariner/Tc1	MARINER20_CB	4	44	47	46.25	0.8196	185
DNA transposon	P	P-N1_PTrit	1	47	47	47	0.7917	47
PLACW_DM	P-element	PLACW_DM	2	42	47	44.5	0.83035	89
pSOS_SO.	pSOS family	pSOS_SO	5	37	47	40	0.84492	200
Non-LTR Retrotransposon	R1	R1E_NGi	3	43	47	45.6667	0.820733	137
Non-LTR Retrotransposon	R2	R2_DM	1	47	47	47	0.8163	47
Non-LTR Retrotransposon	RTE	RTE-12_SP	1	47	47	47	0.8125	47
Satellite	SAT	SAT-3_AAe	1	47	47	47	0.8125	47
SINE	SINE2/tRNA	B4A	1	47	47	47	0.7917	47
SINE	SINE2/tRNA	DASIIIb1	2	47	47	47	0.8163	94
SINE	SINE3/5S	LmeSINE1a	1	47	47	47	0.84	47
SINE	SINE3/5S	SINE3-1_AO	1	47	47	47	0.8125	47
DNA transposon	Sola	Sola2-3N1_SP	11	42	47	44.9091	0.811991	494
Nonautonomous	Transposable Element	UNK7_MD	1	47	47	47	0.8043	47
DNA transposon	Zator	Zator-1_Ngru	1	47	47	47	0.8085	47
LTR Retrotransposon	BEL	BEL-13_DAn-LTR	1	48	48	48	0.8125	48
LTR Retrotransposon	BEL	BEL-17_DPu-LTR	1	48	48	48	0.8163	48
LTR Retrotransposon	BEL	BEL-183_AA-I	2	48	48	48	0.8163	96
LTR Retrotransposon	BEL	BEL-612_AA-LTR	1	48	48	48	0.8125	48
LTR Retrotransposon	BEL	BEL-617_AA-I	4	48	48	48	0.82	192
LTR Retrotransposon	BEL	BEL-62_AA-LTR	2	48	48	48	0.8478	96
LTR Retrotransposon	BEL	BEL-88_CQ-LTR	1	48	48	48	0.82	48
LTR Retrotransposon	BEL	BEL-97_AA-I	29	32	48	41.8966	0.852631	1215
LTR Retrotransposon	BEL	W2	2	48	48	48	0.8367	96
LTR Retrotransposon	Copia	ATCOPIA52LTR	2	48	48	48	0.8085	96
LTR Retrotransposon	Copia	Copia-1_DEl-I	2	48	48	48	0.8269	96
LTR Retrotransposon	Copia	Copia-12_PR-I	4	32	48	37.5	0.851425	150
LTR Retrotransposon	Copia	Copia-132_AA-LTR	3	48	48	48	0.8542	144
LTR Retrotransposon	Copia	Copia-19_DPu-LTR	1	48	48	48	0.8163	48
LTR Retrotransposon	Copia	Copia-2_BM-LTR	2	48	48	48	0.8113	96
LTR Retrotransposon	Copia	Copia-31_AA-LTR	1	48	48	48	0.82	48
LTR Retrotransposon	Copia	Copia-35_MLP-LTR	1	48	48	48	0.82	48
LTR Retrotransposon	Copia	Copia-6_AG-I	3	45	48	47	0.828933	141
LTR Retrotransposon	Copia	Copia-6_SI-LTR	9	48	48	48	0.7917	432
LTR Retrotransposon	Copia	Copia-98_AA-I	5	34	48	38	0.90982	190
LTR Retrotransposon	Copia	NHT2_I	5	39	48	42.4	0.82886	212
LTR Retrotransposon	Copia	RETROFIT2_LTR	1	48	48	48	0.8444	48
LTR Retrotransposon	Copia	RETROFIT5_I	11	27	48	41.1818	0.851291	453
Non-LTR Retrotransposon	CR1	CR1-11_BF	14	28	48	42.0714	0.847907	589
Non-LTR Retrotransposon	CR1	CR1-39_BF	8	37	48	43	0.832075	344
Non-LTR Retrotransposon	CR1	SR1	4	43	48	44.75	0.83405	179
Non-LTR Retrotransposon	Crack	Crack-4_CQ	10	32	48	41.9	0.8386	419
LTR Retrotransposon	DIRS	DIRS-29_XT	5	38	48	42.8	0.83596	214
LTR Retrotransposon	DIRS	SIRE2_TC	5	37	48	39.2	0.84168	196
Transposable Element	DNA transposon	Clu-87A_AG	3	40	48	45.3333	0.826767	136
Transposable Element	DNA transposon	DNA-9-1_DR	1	48	48	48	0.8	48
Transposable Element	DNA transposon	DNAX-7_AP	1	48	48	48	0.8125	48
Transposable Element	DNA transposon	PALTTAA1_CE	2	48	48	48	0.8367	96
Transposable Element	DNA transposon	STOWAWAY32_OS	1	48	48	48	0.82	48
Transposable Element	DNA transposon	TDR9	1	48	48	48	0.7959	48
Transposable Element	DNA transposon	TNAT1A	2	37	48	42.5	0.8491	85
Transposable Element	DNA transposon	TTAA4_AP	1	48	48	48	0.82	48
Transposable Element	Endogenous Retrovirus	LTR114_MD	1	48	48	48	0.8667	48
Transposable Element	Endogenous Retrovirus	LTR124_MD	1	48	48	48	0.8	48
Endogenous Retrovirus	ERV1	ERV1-6-LTR_XT	3	31	48	42.3333	0.842033	127
Endogenous Retrovirus	ERV1	LTR15_Cja	1	48	48	48	0.8	48
Endogenous Retrovirus	ERV1	LTR18_Pca	5	47	48	47.2	0.79506	236
Endogenous Retrovirus	ERV1	LTR1B_Sar	2	48	48	48	0.8163	96
Endogenous Retrovirus	ERV1	LTR25_AMe	2	48	48	48	0.7959	96
Endogenous Retrovirus	ERV1	LTR35A	1	48	48	48	0.82	48
Endogenous Retrovirus	ERV1	LTR4_BT	3	46	48	46.6667	0.824033	140
Endogenous Retrovirus	ERV1	LTR54_Mim	1	48	48	48	0.8	48
Endogenous Retrovirus	ERV1	LTR6B_Opr	2	48	48	48	0.8	96
Endogenous Retrovirus	ERV1	LTR73_Tbel	2	48	48	48	0.8039	96
Endogenous Retrovirus	ERV1	MacERV5a_LTR	2	48	48	48	0.8333	96
Endogenous Retrovirus	ERV1	MER39	6	39	48	45.1667	0.840667	271
Endogenous Retrovirus	ERV1	MER41_BT	1	48	48	48	0.8039	48
Endogenous Retrovirus	ERV1	MER41B_Vpa	1	48	48	48	0.8235	48
Endogenous Retrovirus	ERV1	MER50B	1	48	48	48	0.82	48
Endogenous Retrovirus	ERV1	PrimLTR79	4	36	48	39	0.8552	156
Endogenous Retrovirus	ERV2	ERV2-1B_TSy-LTR	3	41	48	45.6667	0.8205	137
Endogenous Retrovirus	ERV2	ERV2-Dor_I	3	33	48	41.6667	0.841533	125
Endogenous Retrovirus	ERV2	ERV2X4-LTR_ML	2	48	48	48	0.7959	96
Endogenous Retrovirus	ERV2	LTR12_EE	5	38	48	43.2	0.8485	216
Endogenous Retrovirus	ERV2	LTR14B	1	48	48	48	0.8542	48
Endogenous Retrovirus	ERV2	LTR15A_Sar	3	38	48	44.6667	0.8341	134
Endogenous Retrovirus	ERV2	LTR19_DN	2	45	48	46.5	0.81665	93
Endogenous Retrovirus	ERV2	LTR20_Opr	2	48	48	48	0.82	96
Endogenous Retrovirus	ERV2	LTR30C_Tbel	2	48	48	48	0.8235	96
Endogenous Retrovirus	ERV2	LTR3A	2	48	48	48	0.8125	96
Endogenous Retrovirus	ERV2	LTR5_Pca	1	48	48	48	0.8235	48
Endogenous Retrovirus	ERV2	MYSERV16_I	15	37	48	39.1333	0.857833	587
Endogenous Retrovirus	ERV2	RLTR16	2	30	48	39	0.84585	78
Endogenous Retrovirus	ERV2	RLTR31_Rn1	2	46	48	47	0.8022	94
Endogenous Retrovirus	ERV2	RLTR42	1	48	48	48	0.8163	48
Endogenous Retrovirus	ERV2	TguERVK10a2_LTR	1	48	48	48	0.82	48
Endogenous Retrovirus	ERV2	TguERVK10a4_LTR	4	46	48	47	0.81815	188
Endogenous Retrovirus	ERV2	TguLTRK5d	1	48	48	48	0.8261	48
Endogenous Retrovirus	ERV3	LTR5_TS	1	48	48	48	0.8667	48
Endogenous Retrovirus	ERV3	LTR53B	1	48	48	48	0.82	48
Endogenous Retrovirus	ERV3	MLT1E1A	5	30	48	44.4	0.83614	222
Endogenous Retrovirus	ERV3	MLT1Xc_Pca	4	47	48	47.5	0.8248	190
Endogenous Retrovirus	ERV3	MTA_Mm_LTR	1	48	48	48	0.8298	48
LTR Retrotransposon	Gypsy	Gypsy-1_FR-LTR	1	48	48	48	0.8163	48
LTR Retrotransposon	Gypsy	Gypsy-1_HAS-LTR	1	48	48	48	0.8039	48
LTR Retrotransposon	Gypsy	Gypsy-12_AA-I	4	34	48	42	0.858025	168
LTR Retrotransposon	Gypsy	Gypsy-13_DWil-I	2	48	48	48	0.8039	96
LTR Retrotransposon	Gypsy	Gypsy-16_PSo-LTR	1	48	48	48	0.7959	48
LTR Retrotransposon	Gypsy	Gypsy-20_AA-LTR	1	48	48	48	0.8163	48
LTR Retrotransposon	Gypsy	Gypsy-20_DWil-LTR	3	30	48	42	0.845267	126
LTR Retrotransposon	Gypsy	Gypsy-27_MLP-LTR	1	48	48	48	0.8333	48
LTR Retrotransposon	Gypsy	Gypsy-38_NVi-LTR	3	28	48	37.6667	0.8643	113
LTR Retrotransposon	Gypsy	Gypsy-4_LBS-I	13	38	48	44.2308	0.840169	575
LTR Retrotransposon	Gypsy	Gypsy-5_AA-LTR	1	48	48	48	0.84	48
LTR Retrotransposon	Gypsy	Gypsy-7_Ano-I	25	41	48	47.24	0.824264	1181
LTR Retrotransposon	Gypsy	Gypsy-7_DWil-LTR	3	48	48	48	0.7959	144
LTR Retrotransposon	Gypsy	Gypsy-9_TCa-I	2	48	48	48	0.7959	96
LTR Retrotransposon	Gypsy	Gypsy101-LTR_DR	1	48	48	48	0.8039	48
LTR Retrotransposon	Gypsy	Gypsy139-LTR_DR	3	33	48	43	0.856233	129
LTR Retrotransposon	Gypsy	Gypsy42-LTR_DR	9	32	48	41.5556	0.849589	374
LTR Retrotransposon	Gypsy	RN12_LTR	1	48	48	48	0.7917	48
DNA transposon	Harbinger	PIF_Harbinger-4_PI	4	45	48	45.75	0.825475	183
DNA transposon	hAT	Charlie28	2	36	48	42	0.8745	84
DNA transposon	hAT	hAT-2N_AG	1	48	48	48	0.7959	48
DNA transposon	hAT	HAT17_CB	2	48	48	48	0.8	96
DNA transposon	Helitron	Helitron-1N1_DVir	8	44	48	46.75	0.825662	374
Non-LTR Retrotransposon	I	I-1_CQ	3	34	48	43.3333	0.859167	130
DNA transposon	Kolobok	Kolobok-N2A_DR	2	31	48	39.5	0.8755	79
Non-LTR Retrotransposon	L1	L1_Mars1a_3end	7	41	48	44.2857	0.834486	310
Non-LTR Retrotransposon	L1	L1-3_CQ	6	30	48	37.8333	0.873617	227
Non-LTR Retrotransposon	L1	L1-44_AAe	1	48	48	48	0.8043	48
Transposable Element	LTR Retrotransposon	GGERV10_RT	15	44	48	45	0.83972	675
Transposable Element	LTR Retrotransposon	LTR1_CA	1	48	48	48	0.7959	48
Transposable Element	LTR Retrotransposon	SUSHILTR	15	28	48	40.2667	0.92538	744
Transposable Element	LTR Retrotransposon	TCN3-LTR	1	48	48	48	0.881	48
DNA transposon	Mariner/Tc1	Mariner-1_MLP	3	48	48	48	0.82	144
DNA transposon	Mariner/Tc1	Mariner-13_SM	3	30	48	42	0.852	126
DNA transposon	Mariner/Tc1	Mariner1_AG	1	48	48	48	0.8163	48
DNA transposon	Mariner/Tc1	MonoRep112b	11	39	48	46.2727	0.8172	509
DNA transposon	Mariner/Tc1	TC2_FR1	1	48	48	48	0.82	48
Satellite	MSAT	MINISAT5_CB	6	31	48	41	0.861533	246
DNA transposon	MuDR	ATMU6N1	1	48	48	48	0.8409	48
DNA transposon	piggyBac	piggyBac-N13_SP	1	48	48	48	0.8125	48
Satellite	SAT	ATENSAT1	10	33	48	38.5	0.84345	385
Satellite	SAT	GLSAT2	8	46	48	46.25	0.819263	370
Non-LTR Retrotransposon	SINE	BTCS	1	48	48	48	0.8	48
Non-LTR Retrotransposon	SINE	LmSIDER2	2	48	48	48	0.7917	96
SINE	SINE2/tRNA	SINEC_c1	2	48	48	48	0.7959	96
Nonautonomous	Transposable Element	4.5SRNA	1	48	48	48	0.82	48
MonoRep204	Transposable Element	Eulor6A	2	48	48	48	0.7917	96
Nonautonomous	Transposable Element	MER133A	2	48	48	48	0.8039	96
Repetitive element R1	transposon	R1	3	35	48	42	0.853167	126
LTR Retrotransposon	BEL	BEL-12_DPu-LTR	1	49	49	49	0.8085	49
LTR Retrotransposon	BEL	BEL-130_AA-LTR	2	49	49	49	0.8039	98
LTR Retrotransposon	BEL	BEL-198_AA-LTR	1	49	49	49	0.8298	49
LTR Retrotransposon	BEL	BEL-223_AA-I	6	35	49	39	0.85905	234
LTR Retrotransposon	BEL	BEL-23_AA-I	5	36	49	41.2	0.84802	206
LTR Retrotransposon	BEL	BEL-237_AA-I	12	34	49	40.9167	0.858833	491
LTR Retrotransposon	BEL	BEL-244_AA-I	2	47	49	48	0.81195	96
LTR Retrotransposon	BEL	BEL-30_AA-LTR	1	49	49	49	0.8163	49
LTR Retrotransposon	BEL	BEL-58_AA-LTR	38	49	49	49	0.8235	1862
LTR Retrotransposon	BEL	BEL-617_AA-LTR	1	49	49	49	0.8542	49
LTR Retrotransposon	BEL	BEL-67_AA-LTR	7	41	49	46.7143	0.816129	327
LTR Retrotransposon	BEL	BEL-84_AA-LTR	2	35	49	42	0.8305	84
LTR Retrotransposon	BEL	BEL-9_DTa-I	3	49	49	49	0.7959	147
LTR Retrotransposon	BEL	BEL16-I_AG	2	41	49	45	0.8126	90
LTR Retrotransposon	BEL	BEL17-LTR_AG	7	38	49	42.2857	0.832514	296
LTR Retrotransposon	Copia	ATCOPIA89_I	13	33	49	39.9231	0.852615	519
LTR Retrotransposon	Copia	Copia-1_PSt-I	3	42	49	46.6667	0.844933	140
LTR Retrotransposon	Copia	Copia-11_SI-I	7	36	49	42	0.834186	294
LTR Retrotransposon	Copia	Copia-124_AA-I	4	30	49	42.25	0.844575	169
LTR Retrotransposon	Copia	Copia-14_DPu-LTR	8	47	49	47.25	0.854125	378
LTR Retrotransposon	Copia	Copia-21_MLP-LTR	2	35	49	42	0.84245	84
LTR Retrotransposon	Copia	Copia-44_PIT-I	4	37	49	40.5	0.862475	162
LTR Retrotransposon	Copia	Copia-5_SCH-I	1	49	49	49	0.8571	49
LTR Retrotransposon	Copia	Copia-50_PIT-I	4	41	49	45	0.8337	180
LTR Retrotransposon	Copia	Copia-71_MLP-I	11	32	49	39.7273	0.851636	437
LTR Retrotransposon	Copia	COPIA4-I_AG	2	32	49	40.5	0.86485	81
LTR Retrotransposon	Copia	COPIA5-I_AG	9	33	49	42.3333	0.840433	381
LTR Retrotransposon	Copia	SZ-17_I	4	34	49	41.75	0.849075	167
Non-LTR Retrotransposon	CR1	Q	1	49	49	49	0.8163	49
Transposable Element	DNA transposon	CRYPTON-CN1	6	38	49	46.1667	0.827283	277
Transposable Element	DNA transposon	DNA-2_PPac	1	49	49	49	0.8039	49
Transposable Element	DNA transposon	DNA-8-11_DR	5	43	49	45.4	0.825	227
Transposable Element	DNA transposon	DNA-TA-4_AAe	1	49	49	49	0.8431	49
Transposable Element	DNA transposon	DNA7-1_CQ	3	42	49	46.6667	0.801933	140
Transposable Element	DNA transposon	DNA7-1_PSt	1	49	49	49	0.8667	49
Transposable Element	DNA transposon	DNA8-13_AP	3	37	49	44.3333	0.838167	133
Transposable Element	DNA transposon	DNAX1_CR	6	37	49	43	0.8644	258
Transposable Element	DNA transposon	MER28	4	31	49	40	0.8717	160
Transposable Element	DNA transposon	TDR13	9	33	49	44	0.828511	396
Transposable Element	Endogenous Retrovirus	LTR3_MD	1	49	49	49	0.8269	49
Transposable Element	Endogenous Retrovirus	LTR79_MD	3	33	49	40.3333	0.842667	121
Transposable Element	Endogenous Retrovirus	MER83_Fc	2	49	49	49	0.8235	98
DNA transposon	EnSpm	EnSpm-N2_BF	1	49	49	49	0.8667	49
Endogenous Retrovirus	ERV1	ERV32_MD_LTR	1	49	49	49	0.8163	49
Endogenous Retrovirus	ERV1	FERVLTR4b_LTR	1	49	49	49	0.8235	49
Endogenous Retrovirus	ERV1	LTR11_EC	4	47	49	47.5	0.791375	190
Endogenous Retrovirus	ERV1	LTR13_BT	1	49	49	49	0.8085	49
Endogenous Retrovirus	ERV1	LTR14_Cho	1	49	49	49	0.8125	49
Endogenous Retrovirus	ERV1	LTR2_AMe	2	49	49	49	0.8113	98
Endogenous Retrovirus	ERV1	LTR21B_MD	11	40	49	46	0.821845	506
Endogenous Retrovirus	ERV1	LTR24H_ML	2	33	49	41	0.86395	82
Endogenous Retrovirus	ERV1	LTR31	2	32	49	40.5	0.8275	81
Endogenous Retrovirus	ERV1	LTR40_Vpa	3	44	49	45.6667	0.812233	137
Endogenous Retrovirus	ERV1	LTR6A_ML	1	49	49	49	0.8627	49
Endogenous Retrovirus	ERV1	LTR6B_ML	2	38	49	43.5	0.8487	87
Endogenous Retrovirus	ERV1	LTR7B_Vpa	3	39	49	42.3333	0.8671	127
Endogenous Retrovirus	ERV1	LTR96C2_MD	2	49	49	49	0.8298	98
Endogenous Retrovirus	ERV1	MER34D	1	49	49	49	0.8	49
Endogenous Retrovirus	ERV1	MER4CL34	1	49	49	49	0.8	49
Endogenous Retrovirus	ERV1	MER4E1	2	37	49	43	0.844	86
Endogenous Retrovirus	ERV1	MER51B	1	49	49	49	0.8235	49
Endogenous Retrovirus	ERV1	MER83B	1	49	49	49	0.7885	49
Endogenous Retrovirus	ERV1	RNLTR10A2	3	39	49	42.3333	0.826733	127
Endogenous Retrovirus	ERV1	RNLTR7a2	1	49	49	49	0.8039	49
Endogenous Retrovirus	ERV2	BTLTR1J1	3	47	49	48.3333	0.808033	145
Endogenous Retrovirus	ERV2	ERV2-1_OG-LTR	4	49	49	49	0.8	196
Endogenous Retrovirus	ERV2	LTR16C_ML	2	49	49	49	0.8163	98
Endogenous Retrovirus	ERV2	LTR2_BT	4	46	49	47.5	0.841175	190
Endogenous Retrovirus	ERV2	LTR2_Opr	1	49	49	49	0.8235	49
Endogenous Retrovirus	ERV2	LTR22_DN	2	49	49	49	0.8889	98
Endogenous Retrovirus	ERV2	LTR4C_Pca	1	49	49	49	0.8125	49
Endogenous Retrovirus	ERV2	RNLTR11a	1	49	49	49	0.8163	49
Endogenous Retrovirus	ERV2	TguERVK10d3_LTR	1	49	49	49	0.82	49
Endogenous Retrovirus	ERV2	TguERVK8_LTR1b	4	49	49	49	0.8542	196
Endogenous Retrovirus	ERV2	TguERVK8_LTR1k	3	28	49	35	0.879167	105
Endogenous Retrovirus	ERV3	GGLTR12C	2	49	49	49	0.8039	98
Endogenous Retrovirus	ERV3	LTR12D_Cpo	3	43	49	45	0.829833	135
Endogenous Retrovirus	ERV3	LTR1B4_Cho	7	38	49	47.4286	0.816557	332
Endogenous Retrovirus	ERV3	LTR3A_OA	5	49	49	49	0.8085	245
Endogenous Retrovirus	ERV3	LTR7A	1	49	49	49	0.8163	49
Endogenous Retrovirus	ERV3	MER70C	1	49	49	49	0.8039	49
Endogenous Retrovirus	ERV3	MLT2C2a_Cho	4	49	49	49	0.8511	196
LTR Retrotransposon	Gypsy	GYPSO_LTR	1	49	49	49	0.82	49
LTR Retrotransposon	Gypsy	Gypsy-1_GDe-LTR	1	49	49	49	0.8113	49
LTR Retrotransposon	Gypsy	Gypsy-109_AA-I	4	30	49	35.25	0.88935	141
LTR Retrotransposon	Gypsy	Gypsy-114_AA-LTR	1	49	49	49	0.7959	49
LTR Retrotransposon	Gypsy	Gypsy-14_CQ-I	2	39	49	44	0.8269	88
LTR Retrotransposon	Gypsy	Gypsy-16_GA-LTR	5	40	49	45.4	0.82148	227
LTR Retrotransposon	Gypsy	Gypsy-2_RO-LTR	1	49	49	49	0.8125	49
LTR Retrotransposon	Gypsy	Gypsy-21-LTR_NVi	1	49	49	49	0.8125	49
LTR Retrotransposon	Gypsy	Gypsy-23-LTR_XT	6	33	49	45	0.82895	270
LTR Retrotransposon	Gypsy	Gypsy-29_PSo-I	2	38	49	43.5	0.85945	87
LTR Retrotransposon	Gypsy	Gypsy-52_BG-I	2	49	49	49	0.84	98
LTR Retrotransposon	Gypsy	Gypsy-53_GA-LTR	8	38	49	43.25	0.823875	346
LTR Retrotransposon	Gypsy	Gypsy-58_CQ-LTR	1	49	49	49	0.8367	49
LTR Retrotransposon	Gypsy	Gypsy-69_CQ-LTR	2	49	49	49	0.8367	98
LTR Retrotransposon	Gypsy	Gypsy-8_RO-LTR	3	43	49	45	0.813433	135
LTR Retrotransposon	Gypsy	Gypsy-9_CCO-LTR	2	30	49	39.5	0.85725	79
LTR Retrotransposon	Gypsy	Gypsy2-LTR_Dpse	2	41	49	45	0.8403	90
LTR Retrotransposon	Gypsy	Gypsy2-LTR_VC	2	49	49	49	0.8269	98
LTR Retrotransposon	Gypsy	GYPSY6_LTR	3	49	49	49	0.8125	147
LTR Retrotransposon	Gypsy	Gypsy78-LTR_DR	2	49	49	49	0.8269	98
LTR Retrotransposon	Gypsy	HORE1_EA	1	49	49	49	0.8077	49
LTR Retrotransposon	Gypsy	MGRL3_I	10	32	49	43.1	0.83765	431
LTR Retrotransposon	Gypsy	RETRO1_LTR	1	49	49	49	0.8	49
LTR Retrotransposon	Gypsy	TV1LTR	6	34	49	39.1667	0.873817	235
DNA transposon	Harbinger	Harbinger-N5_BF	5	49	49	49	0.8367	245
DNA transposon	hAT	ATHATN5	1	49	49	49	0.8222	49
Non-LTR Retrotransposon	L1	L1ME3D_3end	3	48	49	48.3333	0.816967	145
Non-LTR Retrotransposon	L1	LX2B	2	49	49	49	0.82	98
Transposable Element	LTR Retrotransposon	BHIKHARI-5-LTR_DR	4	39	49	45.5	0.83435	182
Transposable Element	LTR Retrotransposon	GGERV11_RT	2	39	49	44	0.84335	88
DNA transposon	Mariner/Tc1	DT1	3	48	49	48.3333	0.816967	145
DNA transposon	Mariner/Tc1	Joey1	2	49	49	49	0.8163	98
DNA transposon	Mariner/Tc1	Mariner-4A_AF	5	32	49	42.2	0.85868	211
DNA transposon	Mariner/Tc1	MARINER11_CB	1	49	49	49	0.8261	49
DNA transposon	Mariner/Tc1	TIGGER5A	3	37	49	41	0.8503	123
Transposable Element	Non-LTR Retrotransposon	OSLINE1_1	3	41	49	45.6667	0.845733	137
DNA transposon	P	AgaP2-P12MITE326	1	49	49	49	0.8333	49
DNA transposon	piggyBac	piggyBac-N12_SP	1	49	49	49	0.82	49
Non-LTR Retrotransposon	Proto2	Proto2-1_BM	3	49	49	49	0.8077	147
Non-LTR Retrotransposon	R1	R1_Ele1	3	41	49	45.3333	0.8285	136
Non-LTR Retrotransposon	R2	R2_DYa	6	37	49	44.6667	0.826633	268
Non-LTR Retrotransposon	R2	R8Hm-A	4	33	49	44.5	0.842475	178
Non-LTR Retrotransposon	R4	Plat_R4	4	37	49	40	0.834225	160
Non-LTR Retrotransposon	RTE	RTE1X_SP	3	42	49	45.6667	0.8485	137
Non-LTR Retrotransposon	RTEX	L4	3	30	49	36.3333	0.8688	109
Simple Repeat	Satellite	PTVM13	2	49	49	49	0.8085	98
Simple Repeat	Satellite	RNSAT1b	3	47	49	48.3333	0.809933	145
SINE	SINE2/tRNA	DIP	1	49	49	49	0.8431	49
Nonautonomous	Transposable Element	DMR_DV	1	49	49	49	0.8085	49
LTR Retrotransposon	BEL	BEL-1_CQ-LTR	1	50	50	50	0.8519	50
LTR Retrotransposon	BEL	BEL-19_AA-LTR	1	50	50	50	0.8163	50
LTR Retrotransposon	BEL	BEL-34_AA-LTR	1	50	50	50	0.7843	50
LTR Retrotransposon	BEL	BEL-55_AA-LTR	1	50	50	50	0.8571	50
LTR Retrotransposon	BEL	BEL-605_AA-I	1	50	50	50	0.82	50
LTR Retrotransposon	BEL	BEL-633_AA-LTR	1	50	50	50	0.8148	50
LTR Retrotransposon	BEL	BEL-69_AA-LTR	1	50	50	50	0.8519	50
LTR Retrotransposon	BEL	BEL-75_AA-I	5	35	50	44.4	0.82862	222
LTR Retrotransposon	Copia	AACOPIA1_I	3	39	50	43.3333	0.8404	130
LTR Retrotransposon	Copia	ATCOPIA51_I	17	33	50	41.8824	0.860565	712
LTR Retrotransposon	Copia	ATCOPIA54LTR	1	50	50	50	0.8077	50
LTR Retrotransposon	Copia	ATCOPIA65LTR	2	35	50	42.5	0.8325	85
LTR Retrotransposon	Copia	Copia-138_AA-I	3	44	50	46	0.856133	138
LTR Retrotransposon	Copia	Copia-14_CQ-I	3	50	50	50	0.82	150
LTR Retrotransposon	Copia	Copia-15_MLP-LTR	3	50	50	50	0.8235	150
LTR Retrotransposon	Copia	Copia-20_AA-LTR	2	50	50	50	0.86	100
LTR Retrotransposon	Copia	Copia-30_BG-I	3	50	50	50	0.8148	150
LTR Retrotransposon	Copia	Copia-78_MLP-LTR	3	40	50	43.3333	0.8667	130
LTR Retrotransposon	Copia	Hopscotch_LTR	1	50	50	50	0.8269	50
LTR Retrotransposon	Copia	TA1-2_LTR	3	41	50	45.3333	0.830067	136
LTR Retrotransposon	Copia	TKL1_LTR	1	50	50	50	0.8182	50
Non-LTR Retrotransposon	CR1	CR1-59_AAe	8	33	50	41.875	0.83785	335
DNA transposon	Crypton	CryptonF-6_PI	4	32	50	43.5	0.84435	174
Transposable Element	DNA transposon	DNA-1-3B_DR	1	50	50	50	0.8163	50
Transposable Element	DNA transposon	DNA-8-22_DR	6	40	50	47.1667	0.815383	283
Transposable Element	DNA transposon	DNA2-2_PTri	2	50	50	50	0.8235	100
Transposable Element	DNA transposon	DNA8-2_AP	1	50	50	50	0.8235	50
Transposable Element	DNA transposon	DNA8-57B_AP	1	50	50	50	0.8125	50
Transposable Element	DNA transposon	Harbinger-N1A_BF	2	34	50	42	0.85295	84
Transposable Element	DNA transposon	OSTE19	1	50	50	50	0.84	50
Transposable Element	DNA transposon	PALNN1_CE	2	50	50	50	0.8298	100
Transposable Element	DNA transposon	WANDERER	1	50	50	50	0.7959	50
Transposable Element	DNA transposon	WUNENG	1	50	50	50	0.8511	50
Transposable Element	Endogenous Retrovirus	LTR173_MD	6	38	50	40	0.854083	240
Transposable Element	Endogenous Retrovirus	LTR181_MD	1	50	50	50	0.84	50
Transposable Element	Endogenous Retrovirus	LTR19_MD	2	50	50	50	0.8077	100
Transposable Element	Endogenous Retrovirus	LTR48_MD	6	33	50	40	0.85955	240
Transposable Element	Endogenous Retrovirus	LTR85_MD	1	50	50	50	0.78	50
Endogenous Retrovirus	ERV1	CarLTR1A1C_LTR	2	50	50	50	0.8491	100
Endogenous Retrovirus	ERV1	ERV1-1-EC_LTR	5	40	50	46.4	0.82864	232
Endogenous Retrovirus	ERV1	ERV22_MD_LTR	1	50	50	50	0.82	50
Endogenous Retrovirus	ERV1	ERV6B-MD_LTR	1	50	50	50	0.82	50
Endogenous Retrovirus	ERV1	HERV1_LTRb	1	50	50	50	0.8367	50
Endogenous Retrovirus	ERV1	LTR13_Mim	44	50	50	50	0.8333	2200
Endogenous Retrovirus	ERV1	LTR1C1_Str	1	50	50	50	0.7925	50
Endogenous Retrovirus	ERV1	LTR1F2	1	50	50	50	0.82	50
Endogenous Retrovirus	ERV1	LTR21_Vpa	1	50	50	50	0.8333	50
Endogenous Retrovirus	ERV1	LTR22_Tbel	1	50	50	50	0.8	50
Endogenous Retrovirus	ERV1	LTR27_FC	5	37	50	39.6	0.83906	198
Endogenous Retrovirus	ERV1	LTR37A	2	35	50	42.5	0.8285	85
Endogenous Retrovirus	ERV1	LTR39C_SSc	1	50	50	50	0.8333	50
Endogenous Retrovirus	ERV1	LTR3b_MD	4	41	50	47.75	0.837275	191
Endogenous Retrovirus	ERV1	LTR40C_Vpa	6	50	50	50	0.8333	300
Endogenous Retrovirus	ERV1	LTR7A_ML	1	50	50	50	0.7843	50
Endogenous Retrovirus	ERV1	LTR81AB	1	50	50	50	0.8039	50
Endogenous Retrovirus	ERV1	LTR8C_CPo	1	50	50	50	0.82	50
Endogenous Retrovirus	ERV1	LTR9C3_PCa	2	50	50	50	0.8431	100
Endogenous Retrovirus	ERV1	LTR9D	3	33	50	38.6667	0.8613	116
Endogenous Retrovirus	ERV1	MER4D	1	50	50	50	0.8367	50
Endogenous Retrovirus	ERV1	MER4D_LTR	1	50	50	50	0.8298	50
Endogenous Retrovirus	ERV1	MER72B	2	50	50	50	0.7692	100
Endogenous Retrovirus	ERV1	RLTR30D_MM	4	50	50	50	0.78	200
Endogenous Retrovirus	ERV1	TguERV7i_LTR	6	35	50	39.3333	0.856367	236
Endogenous Retrovirus	ERV2	ERV2-3B_STr-LTR	2	50	50	50	0.8148	100
Endogenous Retrovirus	ERV2	ERV2-6_EE-I	3	46	50	47.3333	0.8235	142
Endogenous Retrovirus	ERV2	ERV2X6-LTR_ML	1	50	50	50	0.7843	50
Endogenous Retrovirus	ERV2	ERVH_OC_LTR	1	50	50	50	0.8039	50
Endogenous Retrovirus	ERV2	LTR11B2a7_EE	1	50	50	50	0.7925	50
Endogenous Retrovirus	ERV2	LTR16F_Tbel	8	33	50	37.5	0.859062	300
Endogenous Retrovirus	ERV2	LTR20D_Sar	1	50	50	50	0.7843	50
Endogenous Retrovirus	ERV2	LTR2D_EE	4	33	50	41	0.870775	164
Endogenous Retrovirus	ERV2	LTR2E_Pca	2	37	50	43.5	0.8242	87
Endogenous Retrovirus	ERV2	MER9	1	50	50	50	0.7885	50
Endogenous Retrovirus	ERV2	RLTR10D2	1	50	50	50	0.8148	50
Endogenous Retrovirus	ERV2	RMER19B	2	48	50	49	0.8088	98
Endogenous Retrovirus	ERV2	TguLTRK2i	1	50	50	50	0.82	50
Endogenous Retrovirus	ERV3	LTR26B_Sar	2	50	50	50	0.8333	100
Endogenous Retrovirus	ERV3	LTR94_MD	2	47	50	48.5	0.8076	97
Endogenous Retrovirus	ERV3	MT2C	2	42	50	46	0.8475	92
LTR Retrotransposon	Gypsy	Gypsy-1_CDC-LTR	1	50	50	50	0.7843	50
LTR Retrotransposon	Gypsy	Gypsy-1_DEl-I	8	34	50	42.875	0.838313	343
LTR Retrotransposon	Gypsy	Gypsy-1_RP-I	5	40	50	47.4	0.82972	237
LTR Retrotransposon	Gypsy	Gypsy-116_AA-LTR	1	50	50	50	0.8333	50
LTR Retrotransposon	Gypsy	Gypsy-12_DAn-LTR	3	50	50	50	0.797367	150
LTR Retrotransposon	Gypsy	Gypsy-12_PIT-I	6	45	50	46.6667	0.8121	280
LTR Retrotransposon	Gypsy	Gypsy-12_PR-I	5	40	50	43.6	0.84898	218
LTR Retrotransposon	Gypsy	Gypsy-124_AA-LTR	5	28	50	40	0.8459	200
LTR Retrotransposon	Gypsy	Gypsy-14_DAn-LTR	1	50	50	50	0.8478	50
LTR Retrotransposon	Gypsy	Gypsy-16_DPu-I	11	36	50	45.3636	0.821291	499
LTR Retrotransposon	Gypsy	Gypsy-19_SI-LTR	3	31	50	42	0.853067	126
LTR Retrotransposon	Gypsy	Gypsy-27-I_XT	2	35	50	42.5	0.8579	85
LTR Retrotransposon	Gypsy	Gypsy-53_MLP-I	11	41	50	44.2727	0.849636	487
LTR Retrotransposon	Gypsy	Gypsy-53_PIT-I	2	41	50	45.5	0.84905	91
LTR Retrotransposon	Gypsy	Gypsy-57_PIT-LTR	1	50	50	50	0.8113	50
LTR Retrotransposon	Gypsy	GYPSY-A_I	1	50	50	50	0.7925	50
LTR Retrotransposon	Gypsy	Gypsy1-LTR_ST	5	43	50	48.6	0.80834	243
LTR Retrotransposon	Gypsy	Gypsy3-LTR_AP	1	50	50	50	0.8	50
LTR Retrotransposon	Gypsy	GYPSY35-LTR_AG	1	50	50	50	0.7963	50
LTR Retrotransposon	Gypsy	Gypsy64-LTR_DR	11	50	50	50	0.82	550
LTR Retrotransposon	Gypsy	Gypsy8-NVi_LTR	5	34	50	43.2	0.83928	216
LTR Retrotransposon	Gypsy	LTR1_SM	3	41	50	45.3333	0.8441	136
LTR Retrotransposon	Gypsy	Mbcv_LTR	2	50	50	50	0.8367	100
LTR Retrotransposon	Gypsy	SZ-39LTR	4	37	50	46.75	0.837275	187
DNA transposon	Harbinger	Harbinger-N9_BF	1	50	50	50	0.8235	50
DNA transposon	hAT	hAT-N14_XT	3	48	50	49.3333	0.8185	148
DNA transposon	hAT	HATN2_CI	2	50	50	50	0.8077	100
DNA transposon	hAT	SPIN_NA_3_Md	1	50	50	50	0.8	50
DNA transposon	Helitron	Helitron-5_PSt	5	35	50	43.8	0.83558	219
Non-LTR Retrotransposon	I	Ag-Loner-1	5	32	50	43.8	0.82108	219
Non-LTR Retrotransposon	I	I-4_CQ	8	29	50	41.625	0.8345	333
Non-LTR Retrotransposon	I	I-55_AAe	8	37	50	41.5	0.844562	332
DNA transposon	Kolobok	T2_2c_Xt	6	40	50	47.3333	0.832383	284
Non-LTR Retrotransposon	L1	HOLN3_EA	4	33	50	38	0.85075	152
Non-LTR Retrotransposon	L1	L1ME3E_3end	1	50	50	50	0.8235	50
Transposable Element	LTR Retrotransposon	CER16-2-LTR_CE	1	50	50	50	0.8148	50
Transposable Element	LTR Retrotransposon	CER9-LTR_CE	1	50	50	50	0.8077	50
Transposable Element	LTR Retrotransposon	LTR-8_DR	2	35	50	42.5	0.8565	85
Transposable Element	LTR Retrotransposon	SZ-66LTR	2	43	50	46.5	0.81305	93
DNA transposon	Mariner/Tc1	ITmD37E_Ele13	2	50	50	50	0.7885	100
DNA transposon	Mariner/Tc1	Mariner-N17_AG	1	50	50	50	0.78	50
DNA transposon	Mariner/Tc1	MARNA	2	36	50	43	0.8436	518
DNA transposon	Merlin	Merlin-1_XT	2	44	50	47	0.81605	94
DNA transposon	MuDR	MUDR_N7_OS	2	40	50	45	0.8403	90
Non-LTR Retrotransposon	Penelope	Penelope-3_AAe	7	39	50	42.1429	0.849386	295
DNA transposon	piggyBac	UCON29	1	50	50	50	0.8298	50
Non-LTR Retrotransposon	RTE	RTE-1_DYa	4	44	50	46.5	0.8391	186
Satellite	SAT	SAT4_CM	2	29	50	39.5	0.8655	79
Non-LTR Retrotransposon	SINE	DANA	2	40	50	45	0.82405	90
SINE	SINE2/tRNA	B2	2	37	50	43.5	0.8626	87
SINE	SINE2/tRNA	Erine2a	7	43	50	47.1429	0.8312	330
SINE	SINE2/tRNA	Erine2c	2	45	50	47.5	0.82845	95
SINE	SINE2/tRNA	TUBE3	3	42	50	46.3333	0.8343	139
PFRP4	Transposable Element	Pioneer1	4	47	50	49.25	0.802125	197
Repetitive DNA element	Transposable Element	TE2-7a_CR	1	50	50	50	0.7843	50
SP2109AB	2109A repetitive sequence	SP2109AB	1	51	51	51	0.8163	51
LTR Retrotransposon	BEL	BEL-115_AA-LTR	2	51	51	51	0.79215	102
LTR Retrotransposon	BEL	BEL-165_AA-I	7	33	51	41.4286	0.832271	290
LTR Retrotransposon	BEL	BEL-175_AA-I	4	31	51	40.75	0.855	163
LTR Retrotransposon	BEL	BEL-176_AA-LTR	4	44	51	49.25	0.793775	197
LTR Retrotransposon	BEL	BEL-235_AA-I	4	34	51	41.75	0.86305	167
LTR Retrotransposon	BEL	BEL-28_CQ-I	2	47	51	49	0.8212	98
LTR Retrotransposon	BEL	BEL-4_CQ-LTR	1	51	51	51	0.7885	51
LTR Retrotransposon	BEL	BEL-41_CQ-LTR	2	42	51	46.5	0.8167	93
LTR Retrotransposon	BEL	BEL-44_CQ-LTR	1	51	51	51	0.7925	51
LTR Retrotransposon	BEL	BEL-599_AA-I	7	33	51	38.4286	0.8527	269
LTR Retrotransposon	BEL	TRAM_I	7	31	51	41	0.883814	287
LTR Retrotransposon	Copia	ATCOPIA74LTR	4	37	51	45.25	0.825375	181
LTR Retrotransposon	Copia	ATCOPIA96LTR	3	46	51	47.6667	0.810833	143
LTR Retrotransposon	Copia	Copia-10_MLP-LTR	3	51	51	51	0.8333	153
LTR Retrotransposon	Copia	Copia-100_AA-I	3	40	51	44.3333	0.824733	133
LTR Retrotransposon	Copia	Copia-129_AA-I	5	46	51	49.8	0.83144	249
LTR Retrotransposon	Copia	Copia-2_AA-I	4	51	51	51	0.8511	204
LTR Retrotransposon	Copia	Copia-24_MLP-LTR	2	38	51	44.5	0.83615	89
LTR Retrotransposon	Copia	Copia-31_MLP-LTR	1	51	51	51	0.8077	51
LTR Retrotransposon	Copia	Copia-6_DAn-I	5	50	51	50.6	0.78572	253
LTR Retrotransposon	Copia	Copia-7_PSt-LTR	5	34	51	39.6	0.86478	198
LTR Retrotransposon	Copia	COPIA3-I_AG	1	51	51	51	0.8077	51
LTR Retrotransposon	Copia	Copia4-LTR_DR	1	51	51	51	0.7885	51
Non-LTR Retrotransposon	CR1	CR1-121_AAe	2	40	51	45.5	0.86145	91
Non-LTR Retrotransposon	CR1	CR1-6_CQ	30	37	51	40.1667	0.842153	1205
Non-LTR Retrotransposon	CR1	L2_Plat1u	7	30	51	37.7143	0.8704	264
Non-LTR Retrotransposon	CR1	L2-7_NVi	8	33	51	39.75	0.850712	318
Non-LTR Retrotransposon	Crack	Crack-34_AAe	5	34	51	39.6	0.86312	198
Non-LTR Retrotransposon	Crack	Crack-7_CQ	5	42	51	48	0.82954	240
DNA transposon	Crypton	CryptonA-1_OL	5	38	51	41	0.84688	205
DNA transposon	Crypton	CryptonS-N1_PS	6	32	51	44.6667	0.823433	268
Transposable Element	DNA transposon	DNA-2-7_CR	5	37	51	45.4	0.82242	227
Transposable Element	DNA transposon	TTAA2_AP	2	45	51	48	0.82745	96
Transposable Element	Endogenous Retrovirus	LTR131b_MD	2	51	51	51	0.84	102
Transposable Element	Endogenous Retrovirus	LTR80_MD	1	51	51	51	0.8125	51
DNA transposon	EnSpm	EnSpm-3N_MLP	4	40	51	45.75	0.82955	183
Endogenous Retrovirus	ERV1	ERV1-1_STr-LTR	1	51	51	51	0.8	51
Endogenous Retrovirus	ERV1	LTR14_OC	1	51	51	51	0.8077	51
Endogenous Retrovirus	ERV1	LTR16_Sar	1	51	51	51	0.82	51
Endogenous Retrovirus	ERV1	LTR18F_ML	15	32	51	46.2667	0.82734	694
Endogenous Retrovirus	ERV1	LTR1A3_OG	4	32	51	41.5	0.8584	166
Endogenous Retrovirus	ERV1	LTR24B_ML	1	51	51	51	0.8627	51
Endogenous Retrovirus	ERV1	LTR43	2	51	51	51	0.7925	102
Endogenous Retrovirus	ERV1	LTR9B_ML	1	51	51	51	0.8113	51
Endogenous Retrovirus	ERV1	MER101_Tbel	1	51	51	51	0.8113	51
Endogenous Retrovirus	ERV1	MER34A	2	51	51	51	0.8269	102
Endogenous Retrovirus	ERV1	MER52AI	5	31	51	38.8	0.8598	194
Endogenous Retrovirus	ERV1	MER87B_ML	1	51	51	51	0.8039	51
Endogenous Retrovirus	ERV1	MER90	4	45	51	49.5	0.794375	198
Endogenous Retrovirus	ERV1	RLTR1F_Mm	1	51	51	51	0.7692	51
Endogenous Retrovirus	ERV1	TguERV7a_LTR	4	36	51	43.5	0.8516	174
Endogenous Retrovirus	ERV2	EAVHP_I	11	34	51	41	0.835691	451
Endogenous Retrovirus	ERV2	ERV2-2N_Tbel_I	4	36	51	45.75	0.82635	183
Endogenous Retrovirus	ERV2	ERV2X1A-LTR_ML	1	51	51	51	0.7925	51
Endogenous Retrovirus	ERV2	LTR14_SS	1	51	51	51	0.8039	51
Endogenous Retrovirus	ERV2	LTR17B2_EE	1	51	51	51	0.8163	51
Endogenous Retrovirus	ERV2	LTR17B2a_EE	5	51	51	51	0.7925	255
Endogenous Retrovirus	ERV2	LTR17C_EE	1	51	51	51	0.7925	51
Endogenous Retrovirus	ERV2	LTR2_Cho	3	50	51	50.6667	0.8026	152
Endogenous Retrovirus	ERV2	LTR34E5_Str	2	38	51	44.5	0.8413	89
Endogenous Retrovirus	ERV2	LTR5_Tbel	2	36	51	43.5	0.8485	87
Endogenous Retrovirus	ERV2	LTR8A_DN	5	41	51	46.8	0.82162	234
Endogenous Retrovirus	ERV2	RLTR26_MM	4	36	51	46.5	0.81995	186
Endogenous Retrovirus	ERV2	TguERVK10b_LTR	4	48	51	49.5	0.82585	198
Endogenous Retrovirus	ERV3	ERV3-1_SSc-LTR	3	51	51	51	0.8113	153
Endogenous Retrovirus	ERV3	LTR184_MD	6	40	51	49.1667	0.815367	295
Endogenous Retrovirus	ERV3	LTR1C1_EE	1	51	51	51	0.7885	51
Endogenous Retrovirus	ERV3	LTR32B1_OC	1	51	51	51	0.8333	51
Endogenous Retrovirus	ERV3	MER21C	2	36	51	43.5	0.88145	87
Endogenous Retrovirus	ERV3	MLT1A0	3	49	51	50.3333	0.808633	151
Endogenous Retrovirus	ERV3	MSTC	3	30	51	44	0.841433	132
Endogenous Retrovirus	ERV3	ORR1A4_LTR	5	31	51	43	0.8459	215
Endogenous Retrovirus	ERV3	ORR1C2	1	51	51	51	0.8113	51
LTR Retrotransposon	Gypsy	ATGP5LTR	1	51	51	51	0.7647	51
LTR Retrotransposon	Gypsy	ATHILA6A_LTR	2	51	51	51	0.8113	102
LTR Retrotransposon	Gypsy	Gypsy-102_AA-LTR	2	51	51	51	0.8	102
LTR Retrotransposon	Gypsy	Gypsy-13_BG-LTR	3	51	51	51	0.7963	153
LTR Retrotransposon	Gypsy	Gypsy-14_BG-I	1	51	51	51	0.8542	51
LTR Retrotransposon	Gypsy	Gypsy-159_AA-LTR	6	42	51	43.6667	0.8259	262
LTR Retrotransposon	Gypsy	Gypsy-169-I_DR	3	38	51	43.3333	0.833933	130
LTR Retrotransposon	Gypsy	Gypsy-193_AA-LTR	1	51	51	51	0.8302	51
LTR Retrotransposon	Gypsy	Gypsy-2_PIT-I	10	36	51	45.9	0.8331	459
LTR Retrotransposon	Gypsy	Gypsy-2_PPM-LTR	8	51	51	51	0.8235	408
LTR Retrotransposon	Gypsy	Gypsy-3_RP-LTR	1	51	51	51	0.8	51
[truncated: 12,219 more rows]

## Sheet: Japanese medaka
Repeat class	Repeat family	Repeat name	Number of transcripts	Smallest length bp	Largest length bp	Average length bp	Average similarity %	Total repeat sum length
Non-LTR Retrotransposon	Penelope	Penelope-1_OL	18	25	2188	262.222	0.925322	7112
Non-LTR Retrotransposon	Rex1	Rex1-1_PM	10	56	2132	431	0.75902	4933
DNA transposon	hAT	CHARLIE3	4	45	1787	487.25	0.799275	1949
DNA transposon	hAT	hAT-11_XT	16	31	1541	270.562	0.860662	4329
Non-LTR Retrotransposon	R2	R2Ol-A	5	40	1539	640.8	0.89672	3204
Non-LTR Retrotransposon	L1	Swimmer	18	26	1152	288.056	0.884594	8129
Non-LTR Retrotransposon	L1	L1-1_AFC	8	35	1128	241.125	0.755487	1929
DNA transposon	Mariner/Tc1	MARINER_OL	39	27	1049	366.179	0.895285	14281
DNA transposon	Helitron	HEL	5	75	1026	375.6	0.7443	12122
DNA transposon	Mariner/Tc1	Tc1-1_ACar	38	28	1023	230.237	0.869855	8749
DNA transposon	Mariner/Tc1	TC1_FR5	4	42	1021	466	0.9181	1864
DNA transposon	Mariner/Tc1	Tc1-4Xt	37	34	1016	209.784	0.818832	7762
Non-LTR Retrotransposon	RTE	RTE-1_GA	19	30	964	457.421	0.792489	8691
DNA transposon	Mariner/Tc1	Tc1-9_Xt	32	31	957	364.625	0.907103	11668
LTR Retrotransposon	Gypsy	Gypsy-15_GA-I	3	40	884	325	0.8047	975
DNA transposon	Helitron	HeliNoto	14	28	867	187.786	0.789371	8480
Non-LTR Retrotransposon	CR1	MAUI	46	40	825	442.935	0.724085	45755
DNA transposon	hAT	FUROUSHA2	20	117	799	329.4	0.913235	6588
Non-LTR Retrotransposon	RTE	REX3	22	38	751	167.136	0.794409	3677
LTR Retrotransposon	Gypsy	Gypsy-8_GA-I	11	45	746	124.909	0.797173	1374
Non-LTR Retrotransposon	Rex1	REX1-1_GA	13	31	731	126.308	0.804362	1642
DNA transposon	Mariner/Tc1	Tc1-8Xt	3	78	726	301.333	0.803133	904
Non-LTR Retrotransposon	R4	DONG_FR2	45	30	686	188.222	0.812742	8470
Non-LTR Retrotransposon	Rex1	REX1-2_AFC	10	38	643	218.7	0.79556	2187
Non-LTR Retrotransposon	L2	L2-1_FR1	20	44	620	194.1	0.765115	6026
DNA transposon	Mariner/Tc1	Tc1-3_Xt	9	65	611	175.778	0.767133	2465
DNA transposon	Mariner/Tc1	Tc1-1Neo	7	49	584	144.571	0.8073	1012
DNA transposon	Mariner/Tc1	TDR2	2	340	584	462	0.7959	924
Non-LTR Retrotransposon	Tx1	KenoFr1	10	33	571	105	0.80076	1050
DNA transposon	Sola	Sola3-1_BF	12	48	551	152.583	0.773917	2065
Non-LTR Retrotransposon	Tx1	KoshiTn1	10	27	524	113.7	0.80593	1137
Non-LTR Retrotransposon	Rex1	REX1_CY	8	315	523	441.625	0.760363	3533
Non-LTR Retrotransposon	Rex1	REX1-5_XT	5	42	520	164.6	0.7805	4646
Non-LTR Retrotransposon	RTE	RTE-2_AFC	18	38	492	299.778	0.802594	5524
LTR Retrotransposon	BEL	BEL32-I_DR	5	42	489	143.2	0.77544	966
LTR Retrotransposon	Gypsy	Gypsy-11_GA-I	8	42	469	254.75	0.753125	2895
Non-LTR Retrotransposon	Rex1	REX1-3_XT	6	38	454	213	0.767233	1598
Non-LTR Retrotransposon	L1	L1MA9_5	10	38	437	126.8	0.78736	1428
Non-LTR Retrotransposon	L2	L2-3_DRe	14	35	434	126.786	0.764843	4695
LTR Retrotransposon	Gypsy	Gypsy-31_GA-I	2	280	418	349	0.7145	1179
Non-LTR Retrotransposon	L2	L2-1_FR	7	30	412	163	0.768129	1141
DNA transposon	hAT	CHAPLIN2A_FR	1	406	406	406	0.7506	406
DNA transposon	hAT	hAT-3_XT	3	55	387	180	0.8533	1404
DNA transposon	hAT	hAT-31_SM	2	33	376	204.5	0.806	409
Non-LTR Retrotransposon	Rex1	REX1_FS	3	201	374	260.667	0.719767	782
LTR Retrotransposon	Gypsy	Gypsy56-I_DR	3	240	370	321.667	0.7617	1321
DNA transposon	hAT	TOL2_OL	4	55	357	206	0.922825	824
LTR Retrotransposon	Gypsy	Gypsy-55_GA-I	5	44	351	118.4	0.78144	592
LTR Retrotransposon	Gypsy	Gypsy-1-I_MI	22	37	343	114.864	0.763136	4203
DNA transposon	hAT	hATw-1_HM	6	38	338	98.5	0.79375	591
Non-LTR Retrotransposon	CR1	REX1_FURC	7	51	336	92.2857	0.809243	646
Endogenous Retrovirus	ERV2	SRV_MM-int	2	319	328	323.5	0.7359	647
LTR Retrotransposon	BEL	BEL-5_DPu-I	2	65	328	196.5	0.7397	393
Non-LTR Retrotransposon	L2	REX5	18	55	326	161.667	0.741972	8311
Non-LTR Retrotransposon	L2	L2-6_DRe	4	42	315	203.75	0.753725	926
Endogenous Retrovirus	ERV2	RNLTR5-int	5	77	313	172.2	0.74976	861
Non-LTR Retrotransposon	RTE	RTE-8_BF	5	311	311	311	0.702	2393
DNA transposon	Mariner/Tc1	MER6	10	41	311	147.8	0.81276	1478
Non-LTR Retrotransposon	CR1	CR1-2_FR	13	40	304	82.7692	0.788946	1076
Non-LTR Retrotransposon	Rex1	REX1-1_XT	3	56	302	168	0.749233	504
DNA transposon	Sola	Sola1-1_ACas	189	27	298	82.709	0.784023	21434
DNA transposon	hAT	hAT-6_XT	11	26	296	87.5455	0.7988	963
Non-LTR Retrotransposon	R4	Rex6	9	32	295	87.7778	0.803911	790
DNA transposon	Mariner/Tc1	Mariner-4_XT	3	50	292	211.333	0.7423	634
LTR Retrotransposon	Gypsy	Gypsy-50_GA-LTR	133	32	290	80.9474	0.779956	11297
LTR Retrotransposon	Gypsy	Gypsy-13_SMo-LTR	18	31	287	72.9444	0.808156	1501
Non-LTR Retrotransposon	L1	L1-Tx1-1_DR	4	29	287	110.75	0.816075	1262
DNA transposon	Mariner/Tc1	Tc1-4Ory	24	32	285	93.3333	0.866896	2240
DNA transposon	Ginger2/TDD	Ginger-1_Chlorella_NC64A	81	30	283	95.3333	0.782705	8964
DNA transposon	hAT	hAT-12_SM	6	36	280	126.5	0.773817	759
DNA transposon	hAT	Chap2_Xt	13	35	278	105.538	0.770969	1372
Endogenous Retrovirus	ERV1	HERVIP10FH	23	32	276	105	0.777961	2415
Non-LTR Retrotransposon	L1	L1_AC_12	10	43	274	84.9	0.78318	849
DNA transposon	Mariner/Tc1	Tc1-17a_Xen	3	57	269	128.667	0.7914	386
LTR Retrotransposon	Gypsy	Gypsy-29_GA-I	6	35	268	113.167	0.791533	2036
LTR Retrotransposon	Gypsy	Gypsy-2_PSo-I	15	45	266	83.8	0.78452	1257
Non-LTR Retrotransposon	CR1	CR1-63_HM	4	32	265	104.75	0.788925	419
DNA transposon	Mariner/Tc1	TC1_RT	2	53	263	158	0.77985	316
LTR Retrotransposon	Gypsy	Gypsy-3_Ano-I	3	38	261	121.333	0.795333	364
Non-LTR Retrotransposon	Jockey	TART_DV	150	25	258	80.46	0.786936	12614
LTR Retrotransposon	Gypsy	Gypsy-24_GA-I	8	33	258	94.5	0.777088	756
DNA transposon	Harbinger	Harbinger-2_XT	60	27	256	69.0833	0.807477	4286
Endogenous Retrovirus	ERV1	ERV1-9N-I_ML	8	39	256	128	0.752062	1198
Non-LTR Retrotransposon	SINE	ROn-1_ON	3	75	255	140	0.8643	420
LTR Retrotransposon	Gypsy	Gypsy-24_DAn-I	4	33	253	94.75	0.82795	379
LTR Retrotransposon	Gypsy	Gypsy-43_GA-I	6	41	250	101.833	0.8187	1016
LTR Retrotransposon	BEL	BEL-101_AA-I	7	48	244	116.429	0.749186	815
Transposable Element	Non-LTR Retrotransposon	GilM	7	32	243	78	0.812571	546
LTR Retrotransposon	BEL	BEL-20_CQ-I	17	43	241	86.0588	0.778012	1463
LTR Retrotransposon	Copia	Copia4-I_VC	12	39	240	73.9167	0.78705	887
LTR Retrotransposon	Gypsy	Gypsy-23-I_NVi	9	68	237	116.222	0.749656	1280
Non-LTR Retrotransposon	L1	L1-27_ACar	16	37	236	82.25	0.795881	1316
Non-LTR Retrotransposon	L2	L2-2_CM	19	39	233	91.2632	0.776489	2518
Non-LTR Retrotransposon	L1	L1_AC_13	12	32	232	99.3333	0.787208	1192
DNA transposon	Crypton	CryptonA-1N1_OL	9	25	232	74.4444	0.908311	670
LTR Retrotransposon	Gypsy	Gypsy-33_GA-I	8	37	229	80.25	0.778525	642
DNA transposon	Mariner/Tc1	Mariner-6N1_XT	4	62	228	104.25	0.7657	417
DNA transposon	Zisupton	Zisupton_XM	2	43	227	135	0.784	497
DNA transposon	hAT	hATw-1_BF	9	38	225	79.6667	0.797589	717
DNA transposon	Mariner/Tc1	TIGGU1B_FR	6	32	225	106.667	0.783367	640
LTR Retrotransposon	Gypsy	Gypsy-39_CQ-I	12	32	221	101.917	0.779725	1223
Non-LTR Retrotransposon	L2	L2-17_DRe	2	49	221	135	0.7695	270
Non-LTR Retrotransposon	Tx1	L1-56_XT	13	38	220	90.3077	0.793615	1174
LTR Retrotransposon	BEL	BEL-171_AA-I	3	43	220	113.333	0.7668	340
DNA transposon	MuDR	VANDAL7	5	54	219	94.8	0.7638	474
LTR Retrotransposon	Gypsy	Gyp_MD_I	1	217	217	217	0.7097	217
Endogenous Retrovirus	ERV1	LTR1B_ML	1	217	217	217	0.7192	217
Eh_ERE1	Nonautonomous	ERE1_EH	18	28	216	71.3889	0.805694	1285
DNA transposon	hAT	hAT-6_HM	5	36	216	100.8	0.77892	504
DNA transposon	Mariner/Tc1	TC2_FR5	11	34	215	81.5455	0.900582	897
SINE	SINE2/tRNA	SINE_AFC	20	33	214	97.05	0.817115	1941
DNA transposon	Mariner/Tc1	Tc1-16_Xt	6	46	214	149.167	0.742633	895
LTR Retrotransposon	Gypsy	Gypsy-3_DPu-I	51	30	213	109.647	0.761373	7896
DNA transposon	hAT	hATw-5_BF	16	36	212	92.25	0.7858	1476
Tol-tyr.	TOL_OL	TOL_OL	6	34	212	84.6667	0.858033	508
DNA transposon	Sola	Sola1-1_Smoe	65	30	211	72.8154	0.790214	4733
DNA transposon	hAT	hAT-5_DR	3	54	210	111	0.7669	333
LTR Retrotransposon	Gypsy	Gypsy-26_GA-I	3	40	210	101.667	0.781933	305
DNA transposon	Mariner/Tc1	MER6A	8	36	209	108.125	0.7792	865
LTR Retrotransposon	Copia	Copia-7-I_DR	8	49	209	83.5	0.793913	829
DNA transposon	hAT	hAT-1_DP	1	208	208	208	0.7014	416
DNA transposon	MuDR	MuDR-1_TMe	10	48	207	102.7	0.76958	1027
DNA transposon	Harbinger	Harbinger-4C_PSt	18	36	206	75.3889	0.784983	1357
Endogenous Retrovirus	ERV1	HARLEQUIN	10	50	206	104.9	0.76434	1049
LTR Retrotransposon	Gypsy	Gypsy-12_DWil-I	9	37	206	91.3333	0.786333	822
DNA transposon	MuDR	Rehavkus1_AP	3	57	206	106.667	0.75	320
LTR Retrotransposon	Copia	MARS2_AI	3	82	205	164	0.7299	492
LTR Retrotransposon	Gypsy	GYPSY11_I	11	36	204	76.6364	0.794	843
Endogenous Retrovirus	ERV1	ERV1-2_FCa-I	3	49	204	103	0.7818	309
DNA transposon	Mariner/Tc1	TCB1	9	42	203	100.444	0.7871	5462
LTR Retrotransposon	Gypsy	Gypsy2-PP_I	13	39	203	62.3077	0.814769	810
LTR Retrotransposon	Gypsy	Gypsy-15_DAn-I	7	39	203	82.4286	0.784086	577
Non-LTR Retrotransposon	Jockey	Jockey-3_CQ	4	35	203	92.5	0.772225	370
DNA transposon	hAT	hAT-37_SM	1	203	203	203	0.7122	203
LTR Retrotransposon	BEL	BEL-31_CQ-I	13	32	201	74.6923	0.801123	971
Non-LTR Retrotransposon	L1	L1-2B1_Cho	10	42	201	76.2	0.77543	762
Non-LTR Retrotransposon	RTEX	RTEX-7_ACar	5	38	201	72.6	0.81932	363
Transposable Element	DNA transposon	CACTA-J	3	71	201	114.333	0.739233	343
Non-LTR Retrotransposon	CR1	CR1-3_FR	13	30	200	76.9231	0.8118	1000
Non-LTR Retrotransposon	CR1	CR1-2_CQ	7	35	200	75.5714	0.802829	529
LTR Retrotransposon	Gypsy	DM176	5	37	200	104	0.80236	520
DNA transposon	MuDR	ATMU12	6	39	198	77.5	0.814983	465
LTR Retrotransposon	Gypsy	Gypsy1-I_ST	4	55	198	98.75	0.7571	395
Non-LTR Retrotransposon	L1	L1-25_XT	4	37	198	77.25	0.847425	309
DNA transposon	hAT	hAT-10_XT	99	31	197	54.8687	0.812101	5432
DNA transposon	Mariner/Tc1	TC1_FR3	16	33	196	75.75	0.869062	1212
Non-LTR Retrotransposon	L1	L1-4A_Cpo	4	84	196	112	0.775975	448
Non-LTR Retrotransposon	CR1	CR1-36_HM	3	47	196	99	0.7665	297
LTR Retrotransposon	Gypsy	Gypsy-66_CQ-I	6	26	195	74.6667	0.80715	448
Non-LTR Retrotransposon	RTE	RTE-1_AFC	10	30	193	98.6	0.82616	986
LTR Retrotransposon	BEL	BEL-88_CQ-I	13	29	192	73.6923	0.8204	958
LTR Retrotransposon	Gypsy	Gypsy-35_GA-I	8	46	192	82.125	0.791063	857
Transposable Element	DNA transposon	DNA-TTAA0-5_DR	4	45	192	82.75	0.87075	680
DNA transposon	hAT	TAG2	2	74	192	133	0.7434	266
DNA transposon	Harbinger	Harbinger-4B_PSt	4	38	191	110	0.77065	440
DNA transposon	ISL2EU	IS4EU-2_DR	7	41	190	70.7143	0.788814	1453
Non-LTR Retrotransposon	RTEX	RTEX-1_CR	23	31	187	68.5217	0.802761	1576
LTR Retrotransposon	Copia	Copia-6_ES-I	14	28	187	91.3571	0.771379	1279
LTR Retrotransposon	BEL	BEL-69_CQ-I	7	36	187	79.2857	0.804771	555
Endogenous Retrovirus	ERV3	LTR1B1_Cho	1	187	187	187	0.7059	187
LTR Retrotransposon	BEL	BEL-73_CQ-I	6	38	186	82	0.807533	492
DNA transposon	EnSpm	EnSpm-1_NVi	3	47	186	94.6667	0.7783	284
Non-LTR Retrotransposon	RandI	RandI-6	13	44	185	64.8462	0.798423	843
LTR Retrotransposon	Gypsy	RETROSAT5_LTR	4	43	185	85	0.793525	340
Non-LTR Retrotransposon	CR1	CR1-8_CQ	7	43	184	76.1429	0.804029	533
Transposable Element	DNA transposon	DNA-1-3_DR	2	184	184	184	0.7027	368
LTR Retrotransposon	Gypsy	Gypsy-50_PIT-I	30	36	183	76.6333	0.79103	2461
DNA transposon	Polinton	Polinton-3_HM	30	28	183	59.5667	0.809	1787
DNA transposon	Harbinger	Harbinger-5_PSt	23	26	182	64.087	0.806435	1474
LTR Retrotransposon	Gypsy	TRANSPAC_I	4	36	182	81.75	0.78795	327
Non-LTR Retrotransposon	L1	L1-2_MD	2	56	182	119	0.76695	238
Non-LTR Retrotransposon	Jockey	Jockey-N3_CQ	2	31	182	106.5	0.813	213
DNA transposon	hAT	CHARLIE5	1	182	182	182	0.7299	182
LTR Retrotransposon	Gypsy	Gypsy-55_PIT-I	10	38	181	69.9	0.81173	699
LTR Retrotransposon	BEL	BEL-4_CQ-I	10	30	181	68.3	0.79755	683
SINE	SINE2/tRNA	SINE2-1_GA	8	37	181	72.75	0.824625	582
Satellite	SAT	SAT-1_PGr	5	36	181	92	0.78316	460
DNA transposon	hAT	hATm-13_HM	3	64	181	115.667	0.7808	347
DNA transposon	hAT	hAT-2_XT	3	51	181	96.6667	0.785767	290
DNA transposon	hAT	CHAPLIN5_FR	2	96	181	138.5	0.77605	277
Non-LTR Retrotransposon	L1	L1-35_XT	2	72	181	126.5	0.7386	253
DNA transposon	Novosib	Novosib-1_CR	23	29	180	72.7826	0.81147	1674
Non-LTR Retrotransposon	L1	MusHAL1	6	38	180	137.167	0.7575	823
LTR Retrotransposon	Gypsy	Gypsy-7_PSo-I	11	32	179	66.2727	0.822882	729
Non-LTR Retrotransposon	L1	L1-1_Dor	10	32	179	58.5	0.81673	585
LTR Retrotransposon	Gypsy	Gypsy-51_GA-I	2	53	179	116	0.76665	232
LTR Retrotransposon	BEL	BEL-1-I_XT	5	45	178	86.2	0.78214	431
DNA transposon	Mariner/Tc1	Tc1-2_Xt	3	53	178	132.667	0.761967	398
Transposable Element	LTR Retrotransposon	PTR5	3	74	178	110.333	0.749867	331
LTR Retrotransposon	Gypsy	GYPSY3-I_CB	75	25	177	81.0533	0.794659	6254
DNA transposon	EnSpm	ENSPM7_OS	14	35	177	66.7143	0.808471	934
Non-LTR Retrotransposon	R1	R7Ag2	11	43	177	79.0909	0.790655	870
Non-LTR Retrotransposon	L1	L1M2C_5	9	35	177	75.6667	0.808978	681
Non-LTR Retrotransposon	RTE	RTE-2_NVi	15	44	176	79.6	0.77284	1194
Non-LTR Retrotransposon	L1	L1PREC2	9	40	176	67.6667	0.809089	609
Transposable Element	DNA transposon	DNA-5_ACar	5	47	176	103.4	0.78392	517
Non-LTR Retrotransposon	NeSL	LIN7_SM	2	152	176	164	0.7333	328
LTR Retrotransposon	Copia	Copia-1_ES-I	28	33	175	76.25	0.791407	2321
LTR Retrotransposon	Gypsy	Gypsy-23_DEl-I	26	30	174	73.8846	0.800042	2300
Non-LTR Retrotransposon	L1	L1-2_CR	11	44	174	78.1818	0.774882	860
Non-LTR Retrotransposon	RTEX	RTEX-2_VC	3	59	174	135.667	0.7478	407
Endogenous Retrovirus	ERV1	LTR1E	3	68	174	103.333	0.765733	310
DNA transposon	Sola	Sola2-4_NVi	7	40	172	63.7143	0.794986	446
Non-LTR Retrotransposon	L1	L1-2_VC	28	31	171	68.4286	0.802404	1916
LTR Retrotransposon	Copia	Copia-8_PIT-I	7	38	171	76.1429	0.788957	533
Non-LTR Retrotransposon	L1	L1MDA_5	4	57	171	99.5	0.762425	398
Non-LTR Retrotransposon	L1	L1-20_XT	1	171	171	171	0.7024	342
DNA transposon	hAT	HOMER	2	121	171	146	0.74035	292
LTR Retrotransposon	Gypsy	GYPSY4_I	1	171	171	171	0.717	171
Simple Repeat	Satellite	LSAU	13	38	170	78.3846	0.774392	1626
LTR Retrotransposon	Gypsy	Gypsy-9-I_CR	20	34	170	70.95	0.78941	1419
Non-LTR Retrotransposon	I	I-48_AAe	3	50	170	94.3333	0.784	582
Endogenous Retrovirus	ERV1	LTR18_Pca	5	67	170	109.4	0.75378	547
LTR Retrotransposon	Copia	SC-3_I	12	29	169	64.6667	0.8416	776
Endogenous Retrovirus	ERV1	RLTR4I_MM	6	35	169	69.3333	0.803867	416
LTR Retrotransposon	Gypsy	Gypsy-1_RP-I	2	32	169	100.5	0.8244	201
LTR Retrotransposon	Copia	Copia-7_ES-I	63	29	168	62.8571	0.798717	3960
LTR Retrotransposon	BEL	BEL-12_CQ-LTR	21	48	168	89.5238	0.772476	1880
Non-LTR Retrotransposon	L1	L1_AC_18	7	40	168	60.5714	0.828743	424
Non-LTR Retrotransposon	L1	L1-1_SSc	2	41	168	104.5	0.7919	358
Non-LTR Retrotransposon	CR1	L2_Plat1b	13	28	167	75.6154	0.797946	983
DNA transposon	Sola	Sola3-1_CapOwc	14	33	167	69.2857	0.785986	970
Non-LTR Retrotransposon	L1	L1-4_HM	7	33	167	83.2857	0.7789	583
LTR Retrotransposon	Gypsy	RETRO2_I	9	29	167	61.8889	0.815622	557
LTR Retrotransposon	Gypsy	Gypsy1-LTR_Dya	5	50	167	84.4	0.78442	422
Non-LTR Retrotransposon	L1	L1-6A_XT	2	75	167	121	0.74225	242
Simple Repeat	Satellite	RNSAT1c	17	48	166	112.706	0.747318	1916
LTR Retrotransposon	Gypsy	Gypsy-38_DPu-I	5	46	166	78.8	0.77782	394
DNA transposon	hAT	HAT3_CB	2	38	166	102	0.77845	204
Non-LTR Retrotransposon	Rex1	Rex1-2_PM	1	166	166	166	0.7169	166
Simple Repeat	Satellite	MMSAT4	76	34	165	113.632	0.739475	10807
LTR Retrotransposon	Gypsy	GYPSOL_I	12	28	165	56.25	0.8285	2385
LTR Retrotransposon	Gypsy	Gypsy-12-I_XT	4	63	165	114	0.73855	456
LTR Retrotransposon	DIRS	DIRS-27_XT	4	50	165	80.25	0.77555	321
Endogenous Retrovirus	ERV3	LTR1B4c_Cho	2	65	165	115	0.7541	230
DNA transposon	hAT	hAT-N1_CR	1	165	165	165	0.7365	165
DNA transposon	hAT	hAT-N26_DR	1	165	165	165	0.8252	165
Non-LTR Retrotransposon	RTE	NAVIRTE1	10	28	164	73.1	0.80261	731
DNA transposon	hAT	TRILLIAN1	4	52	164	122	0.79625	488
DNA transposon	hAT	hATm-28_HM	5	43	164	83.2	0.79408	416
LTR Retrotransposon	Gypsy	Gypsy-131_AA-I	3	72	164	133.333	0.740033	400
Non-LTR Retrotransposon	CR1	CR1_AC_1	2	39	164	101.5	0.7889	203
Non-LTR Retrotransposon	L1	L1-24_ACar	13	39	163	76.6923	0.786131	997
Non-LTR Retrotransposon	L1	L1_AC_10	14	32	163	66.7143	0.786771	934
LTR Retrotransposon	BEL	BEL-19_DPu-I	5	29	163	91.8	0.81838	459
DNA transposon	Mariner/Tc1	PIGLET1_EI	2	63	163	113	0.76805	226
LTR Retrotransposon	BEL	BEL-90_AA-LTR	1	163	163	163	0.7355	163
DNA transposon	MuDR	MuDR1_SM	1	163	163	163	0.7212	163
Non-LTR Retrotransposon	R1	RTAg4	40	32	162	78.875	0.778535	3376
LTR Retrotransposon	Gypsy	Gypsy71-I_DR	4	27	162	77.5	0.813725	310
LTR Retrotransposon	Gypsy	Gypsy-1_PCR-I	13	27	161	58.5385	0.827508	761
DNA transposon	MuDR	MuDR-1_PGr	8	38	161	66.875	0.8134	535
LTR Retrotransposon	Copia	Copia-9_PIT-I	5	50	161	84.2	0.75948	421
DNA transposon	MuDR	MuDR-2_PGr	2	67	161	114	0.73985	228
Non-LTR Retrotransposon	CR1	CR1-125_AAe	2	30	161	95.5	0.83145	191
DNA transposon	EnSpm	ENSPM4_OS	22	30	160	73.8636	0.795959	1625
LTR Retrotransposon	Gypsy	Gypsy18-I_CR	10	55	160	78.9	0.77612	789
DNA transposon	Chapaev	Chapaev-1_BF	6	40	160	63.3333	0.797617	380
Non-LTR Retrotransposon	RTE	RTE-14_SP	6	35	160	60.5	0.820717	363
DNA transposon	hAT	Charlie13a	3	46	160	90	0.7653	270
Non-LTR Retrotransposon	L1	L1-5B_EC	3	52	160	88.6667	0.779767	266
Transposable Element	DNA transposon	DNA2-14_CB	1	160	160	160	0.7337	160
LTR Retrotransposon	Gypsy	Gypsy-31_PSo-I	15	32	159	69	0.811187	1206
LTR Retrotransposon	Gypsy	Gypsy-51_MLP-I	10	33	159	70.9	0.80079	709
LTR Retrotransposon	Gypsy	Gypsy-22_DWil-I	4	30	159	99	0.794575	396
DNA transposon	Ginger1	Ginger1-7_HM	1	159	159	159	0.7215	159
DNA transposon	Crypton	CryptonS-N5_PS	13	40	158	88.3846	0.792046	1149
DNA transposon	Harbinger	Harbinger-19_PGr	10	32	158	69.7	0.79488	697
Transposable Element	LTR Retrotransposon	TDH2_I	7	31	158	67.1429	0.807043	470
LTR Retrotransposon	Gypsy	Gypsy-4_AM-I	4	65	158	97.75	0.77445	391
DNA transposon	Mariner/Tc1	Tc1-1Ory	4	49	158	89.75	0.897375	359
Non-LTR Retrotransposon	R1	HOPEBm2	2	123	158	140.5	0.72705	281
DNA transposon	hAT	CHAPLIN8_FR	2	64	158	111	0.7766	222
LTR Retrotransposon	Gypsy	Gypsy-4-LTR_CR	2	45	158	101.5	0.75785	203
LTR Retrotransposon	Gypsy	Gypsy-14N_PPa-LTR	2	43	158	100.5	0.7685	201
DNA transposon	Novosib	Novosib-3_CR	21	29	157	73.5714	0.8036	1545
LTR Retrotransposon	Copia	Copia10-NVi_I	8	31	157	97.875	0.796138	783
LTR Retrotransposon	Copia	Copia-3_PPa-I	7	35	157	80.8571	0.789786	566
Transposable Element	DNA transposon	MERMITE-17	3	125	157	146.333	0.716067	439
Endogenous Retrovirus	ERV1	LTR78B	5	41	157	69	0.7984	345
DNA transposon	hAT	hAT-3_PSt	2	157	157	157	0.7197	314
LTR Retrotransposon	Copia	Copia-16_PGr-I	2	50	157	103.5	0.76575	207
DNA transposon	Mariner/Tc1	TC1_FR4	1	157	157	157	0.8217	157
LTR Retrotransposon	Gypsy	Gypsy-42_PIT-I	20	32	156	65.95	0.801435	1319
LTR Retrotransposon	Copia	Copia3-I_CR	16	35	156	67.8125	0.789556	1085
LTR Retrotransposon	Gypsy	Gypsy-12_Ano-I	2	99	156	127.5	0.73465	1085
Non-LTR Retrotransposon	L1	L1-24B_ACar	15	37	156	72.2667	0.798473	1084
DNA transposon	Harbinger	Harbinger-4_BF	8	39	156	79.125	0.782887	633
LTR Retrotransposon	Gypsy	Gypsy-1-I_CR	5	46	156	82.4	0.7701	412
Non-LTR Retrotransposon	L1	L1-1b_MD	6	36	156	68.3333	0.815067	410
DNA transposon	Helitron	Helitron-2_SP	4	43	156	80.5	0.77095	322
Non-LTR Retrotransposon	Ambal	Ambal-2_FCy	73	31	155	58.7534	0.80536	4557
LTR Retrotransposon	Gypsy	Gypsy-41_GA-I	6	34	155	68.1667	0.817667	931
LTR Retrotransposon	BEL	BEL-64_CQ-I	6	32	155	74.5	0.790217	447
DNA transposon	hAT	hAT-11_HM	4	52	155	111	0.748775	444
DNA transposon	Crypton	CryptonF-2_PS	4	61	155	106.25	0.758675	425
Endogenous Retrovirus	ERV3	ERV3-1_Pca-LTR	2	116	155	135.5	0.73065	271
DNA transposon	Mariner/Tc1	TCB2	7	38	154	105.429	0.7555	1036
DNA transposon	Sola	Sola2-1_SP	4	49	154	84.75	0.7789	339
LTR Retrotransposon	Gypsy	Gypsy-9-I_XT	3	47	154	86.3333	0.768933	259
LTR Retrotransposon	Gypsy	Gypsy-22-I_SP	2	91	154	122.5	0.75415	245
Endogenous Retrovirus	ERV2	ERV2-1_OC-I	2	53	154	103.5	0.77	207
DNA transposon	Ginger1	Ginger1-1_HM	2	42	154	98	0.7922	196
LTR Retrotransposon	Copia	Copia-13_CQ-I	1	154	154	154	0.7609	154
Endogenous Retrovirus	ERV2	TguERVK2_I	8	36	153	66.625	0.812225	745
Non-LTR Retrotransposon	L1	L1PB2c	6	33	153	64.8333	0.81065	733
Endogenous Retrovirus	ERV1	MER52C	5	46	153	75.6	0.79118	378
DNA transposon	Transib	Transib-13_HM	3	44	153	116.667	0.769433	350
Non-LTR Retrotransposon	Crack	Crack-2_HM	2	78	153	115.5	0.75215	231
Transposable Element	DNA transposon	DNA3-3_MLP	2	76	153	114.5	0.74835	229
LTR Retrotransposon	Gypsy	Gypsy-2-I_PI	12	31	152	72.8333	0.793158	874
Non-LTR Retrotransposon	R1	Waldo-2_AAe	8	48	152	73.625	0.783188	589
Non-LTR Retrotransposon	L1	L1MCA_5	5	45	152	108.4	0.74606	542
DNA transposon	Crypton	CryptonS-11_PS	2	152	152	152	0.7078	304
Simple Repeat	Satellite	Z-REP	28	32	151	84.8571	0.781389	2376
DNA transposon	Novosib	Novosib-4_CR	23	30	151	73.4783	0.797657	1853
Non-LTR Retrotransposon	L1	TX1_FR1	12	29	151	87.1667	0.783925	1308
Endogenous Retrovirus	ERV2	TguERVK7_I	13	33	151	63.6154	0.805838	827
DNA transposon	Crypton	CryptonS-N3_PS	9	51	151	91.1111	0.768133	820
Transposable Element	Endogenous Retrovirus	HERV39	9	36	151	68.6667	0.801267	618
LTR Retrotransposon	Gypsy	Gypsy19-I_SP	7	32	151	64.2857	0.821129	450
DNA transposon	EnSpm	EnSpm-3_HM	4	39	151	81	0.79745	324
Non-LTR Retrotransposon	Loa	Lian-Aa1	2	77	151	114	0.7527	228
LTR Retrotransposon	Copia	PCAL_I	3	29	151	74	0.8383	222
Transposable Element	LTR Retrotransposon	ERVNOC_I	2	45	151	98	0.76525	196
Transposable Element	LTR Retrotransposon	SZ-48LTR	1	151	151	151	0.7097	151
Non-LTR Retrotransposon	RTE	RTE-4_BF	1	151	151	151	0.7222	151
Simple Repeat	Satellite	RNSAT1a	14	49	150	117	0.742736	2357
Simple Repeat	Satellite	Carsat3	13	46	150	75.4615	0.764608	1914
Transposable Element	DNA transposon	OSTE1	15	44	150	73.4667	0.77806	1102
LTR Retrotransposon	Gypsy	Gypsy-82_MLP-I	12	35	150	59.4167	0.815867	713
DNA transposon	EnSpm	SPMLIKE	9	40	150	69.7778	0.795833	628
LTR Retrotransposon	Copia	Copia-2_PSo-I	7	33	150	69.1429	0.808814	484
Endogenous Retrovirus	ERV2	ERV2-7_PCa-I	7	39	150	64.7143	0.8041	453
Satellite	MSAT	MSAT-5_DR	3	64	150	93.3333	0.7688	280
Transposable Element	LTR Retrotransposon	SKIPPY_I	4	33	150	64.75	0.8383	259
LTR Retrotransposon	Gypsy	Gypsy-4_TMe-I	2	39	150	94.5	0.76835	189
DNA transposon	Mariner/Tc1	SMAR20	2	35	150	92.5	0.80185	185
DNA transposon	Mariner/Tc1	Mariner-6_HM	1	150	150	150	0.731	150
LTR Retrotransposon	Gypsy	Gypsy-6-I_CR	32	32	149	67.5938	0.815822	2350
Endogenous Retrovirus	ERV1	ERV24_MD_I	10	30	149	51.9	0.84492	519
LTR Retrotransposon	Gypsy	Gypsy-16_RP-I	8	38	149	63.875	0.797963	511
Transposable Element	Endogenous Retrovirus	ERVB5_1-I_MM	5	37	149	69.4	0.82376	347
Transposable Element	Non-LTR Retrotransposon	NonLTR-2_CR	3	40	149	81.3333	0.8034	244
DNA transposon	hAT	hATx-20_SM	2	77	149	113	0.7576	226
Endogenous Retrovirus	ERV2	ERV2X1A-I_ML	2	73	149	111	0.7538	222
Non-LTR Retrotransposon	Jockey	Jockey-15_AAe	2	54	149	101.5	0.7714	203
DNA transposon	hAT	hAT-76_HM	2	31	149	90	0.81215	180
DNA transposon	Harbinger	PIF_Harbinger-2_EmiHux	8	39	148	79.375	0.79815	635
LTR Retrotransposon	Gypsy	Gypsy9-I_VC	4	49	148	89	0.7725	562
DNA transposon	Mariner/Tc1	Mariner-1_HM	5	47	148	71.6	0.79348	358
Endogenous Retrovirus	ERV1	ERV27_MD_I	5	36	148	62.8	0.81518	314
LTR Retrotransposon	DIRS	DIRS-23_XT	4	31	148	66.5	0.8345	266
Satellite	SAT	OSSAT1	1	148	148	148	0.7075	148
DNA transposon	Sola	Sola2-1_EmiHux	32	29	147	69.1562	0.798956	2213
LTR Retrotransposon	Gypsy	Gypsy-16_GA-I	3	147	147	147	0.7114	441
LTR Retrotransposon	Gypsy	Gypsy-10_CCO-I	5	58	147	83	0.75714	415
DNA transposon	P	P-19_HM	4	58	147	94	0.7662	376
LTR Retrotransposon	Gypsy	Gypsy21-LTR_Dpse	5	44	147	69.8	0.80602	349
Endogenous Retrovirus	ERV1	ERV10_MD_I	3	37	147	79.6667	0.801533	239
DNA transposon	P	P-1_CR	25	31	146	69.72	0.798508	1743
Non-LTR Retrotransposon	CR1	L2_Plat1c	8	55	146	98.625	0.7722	789
Non-LTR Retrotransposon	Tad1	Tad1-1_RGl	14	35	146	53.0714	0.835764	743
Non-LTR Retrotransposon	R1	Waldo-5_AAe	10	35	146	57.9	0.81164	579
Transposable Element	Endogenous Retrovirus	HERVFH21I	7	30	146	62.7143	0.838486	439
Non-LTR Retrotransposon	R1	R1B2_DAn	4	73	146	103.25	0.7441	413
LTR Retrotransposon	Copia	Copia-5_PR-I	6	32	146	66.6667	0.807783	400
Endogenous Retrovirus	ERV2	TguERVK7_N1_I	4	50	146	83.25	0.764025	333
LTR Retrotransposon	Gypsy	Gypsy5-NVi_I	3	32	146	83.6667	0.799	251
DNA transposon	Mariner/Tc1	Tigger16a	3	41	146	81.3333	0.790567	244
LTR Retrotransposon	BEL	BEL-14_DAn-I	2	55	146	100.5	0.7783	201
DNA transposon	Kolobok	Kolobok-17_HM	2	47	146	96.5	0.80565	193
LTR Retrotransposon	DIRS	DIRS-1_CR	15	28	145	62.2	0.79684	933
LTR Retrotransposon	Gypsy	Gypsy-2_SMo-I	11	36	145	83.7273	0.7886	921
Non-LTR Retrotransposon	R1	RTAg3	10	46	145	89.2	0.7772	892
LTR Retrotransposon	Copia	Copia-1_GDe-I	8	35	145	58.875	0.821087	471
LTR Retrotransposon	Gypsy	SZ-64B_I	5	65	145	81.6	0.79396	408
DNA transposon	Mariner/Tc1	Tc1-2Onc	4	32	145	94.25	0.77485	377
LTR Retrotransposon	BEL	BEL-10_GA-I	5	39	145	73	0.80978	365
Non-LTR Retrotransposon	Daphne	Daphne-18_SP	5	40	145	71.2	0.80302	356
DNA transposon	Crypton	CryptonS-N4_PS	4	52	145	83.5	0.780275	334
DNA transposon	Mariner/Tc1	Mariner-3_PGr	4	49	145	83	0.775675	332
LTR Retrotransposon	Copia	Copia-17_CQ-I	4	39	145	67	0.824925	268
Non-LTR Retrotransposon	Tx1	Tx1-7_CQ	4	35	145	62.75	0.8307	251
LTR Retrotransposon	Gypsy	Gypsy-86_MLP-I	2	67	145	106	0.73675	212
LTR Retrotransposon	Gypsy	GYPSY4-I_CB	2	45	145	95	0.8003	190
Endogenous Retrovirus	ERV3	LTR1B35_CHo	1	145	145	145	0.726	145
DNA transposon	MuDR	MDR2	11	34	144	77.7273	0.780345	855
LTR Retrotransposon	Gypsy	Gypsy-25-I_NVi	13	31	144	64.7692	0.800154	842
DNA transposon	Helitron	Helitron-2_HM	10	46	144	79.1	0.79308	791
LTR Retrotransposon	Gypsy	Gypsy-4_PIT-I	6	45	144	71.5	0.776317	429
LTR Retrotransposon	Gypsy	GYPSY5-I_CB	4	54	144	97	0.768525	388
Non-LTR Retrotransposon	L2	L2-2_LMe	2	31	144	87.5	0.8266	356
DNA transposon	Mariner/Tc1	S2_DM	4	42	144	79.75	0.792475	319
Non-LTR Retrotransposon	L1	L1-3_VC	18	30	143	62.6111	0.801194	1564
DNA transposon	EnSpm	EnSpm-10_OS	7	33	143	76.7143	0.790314	694
LTR Retrotransposon	Copia	Copia-6-I_DR	7	63	143	97.5714	0.763843	683
Endogenous Retrovirus	ERV2	TguLTRK2d_I	8	33	143	75.125	0.798887	601
Endogenous Retrovirus	ERV2	ERV2-4B_EE-I	5	72	143	117.4	0.73466	587
Non-LTR Retrotransposon	R1	R1_DPs	9	31	143	62.6667	0.823222	564
LTR Retrotransposon	Gypsy	GYPSM1_I	10	34	143	54.8	0.83075	548
Transposable Element	LTR Retrotransposon	SZ-62LTR	5	50	143	99.6	0.75722	498
LTR Retrotransposon	BEL	BEL-227_AA-I	5	72	143	93.8	0.75328	469
LTR Retrotransposon	DIRS	DIRS-6_DR	5	33	143	73.2	0.79558	366
LTR Retrotransposon	Gypsy	Gypsy-18_MLP-I	5	45	143	72	0.78766	360
DNA transposon	hAT	hAT-83_HMa	6	31	143	59.8333	0.821317	359
Non-LTR Retrotransposon	L1	L1-24_XT	4	60	143	87.25	0.779325	349
LTR Retrotransposon	Gypsy	Gypsy-72_CQ-I	3	59	143	90.6667	0.762367	272
DNA transposon	Transib	Transib-8_HM	3	43	143	78.6667	0.783	236
Non-LTR Retrotransposon	Penelope	Penelope-4_AAe	2	65	143	104	0.73065	208
Non-LTR Retrotransposon	L1	L1ME5	2	48	143	95.5	0.7651	191
Non-LTR Retrotransposon	Outcast	Outcast-18_AAe	2	35	143	89	0.79475	178
DNA transposon	hAT	FUROUSHA1	4	35	142	75.25	0.80255	690
LTR Retrotransposon	BEL	BEL-10_DWil-I	4	59	142	101	0.76265	404
Non-LTR Retrotransposon	L1	L1M6_5end	5	49	142	80.6	0.78748	403
DNA transposon	Mariner/Tc1	Tc1-1Per	4	47	142	95	0.77175	380
DNA transposon	P	P-12_HM	4	45	142	75.75	0.826575	303
LTR Retrotransposon	Gypsy	Gypsy-11_LBS-I	5	38	142	59.8	0.8212	299
LTR Retrotransposon	Gypsy	Gypsy-19_DPu-I	2	136	142	139	0.73345	278
DNA transposon	Crypton	CryptonS-5_PR	3	41	142	80.3333	0.784667	241
Endogenous Retrovirus	ERV2	RLTR20B5_MM	2	47	142	94.5	0.79345	189
Non-LTR Retrotransposon	Loa	LOA-9_AAe	2	40	142	91	0.78775	182
LTR Retrotransposon	Gypsy	Gypsy-12-I_HM	1	142	142	142	0.723	142
LTR Retrotransposon	BEL	ROOA_I	1	142	142	142	0.7246	142
Endogenous Retrovirus	ERV2	TguERVK4_LTR1c	1	142	142	142	0.7333	142
LTR Retrotransposon	DIRS	DIRS-9B_DR	7	37	141	82	0.774457	574
DNA transposon	EnSpm	EnSpm-2_DR	7	37	141	66	0.81	462
DNA transposon	Mariner/Tc1	Mariner-5_XT	6	42	141	67.6667	0.8618	406
DNA transposon	Helitron	HELITRON7_CB	4	40	141	80	0.8001	320
LTR Retrotransposon	Copia	ATCOPIA41I	3	54	141	86	0.754533	258
LTR Retrotransposon	Gypsy	Gypsy-4_SCH-I	2	93	141	117	0.74935	234
LTR Retrotransposon	Gypsy	AFLAV_I	3	35	141	70.3333	0.823867	211
DNA transposon	Kolobok	PIRc_XT	2	50	141	95.5	0.78175	191
DNA transposon	EnSpm	ENSPM_OS	10	38	140	62.6	0.82293	782
Non-LTR Retrotransposon	Rex1	REX1-4_AFC	5	29	140	94.6	0.80282	692
LTR Retrotransposon	Gypsy	RIRE3_I	7	32	140	85.1429	0.794086	596
Endogenous Retrovirus	ERV1	HERVS71	7	38	140	59.5714	0.830214	417
LTR Retrotransposon	Gypsy	Gypsy-17_Ano-I	4	45	140	68.75	0.799725	275
LTR Retrotransposon	Gypsy	Gypsy-20_IS-I	4	31	140	60.75	0.8553	243
LTR Retrotransposon	Gypsy	Gypsy-6-I_XT	2	100	140	120	0.74245	240
DNA transposon	Helitron	Helitron-2_AAe	2	46	140	93	0.7549	186
LTR Retrotransposon	BEL	BEL-10_CQ-I	2	42	140	91	0.76835	182
LTR Retrotransposon	Copia	Copia-9_PSo-I	1	140	140	140	0.7174	140
DNA transposon	MuDR	ATMU1	22	35	139	67.0909	0.790018	1476
Non-LTR Retrotransposon	RTEX	RTEX-1_DR	12	28	139	66.1667	0.817758	794
DNA transposon	Harbinger	PIF_Harbinger-1_Smoe	13	31	139	61.0769	0.820938	794
DNA transposon	Harbinger	Harbinger-5_BF	6	39	139	73.6667	0.798867	442
DNA transposon	hAT	hATw-4_BF	6	40	139	67.1667	0.774617	403
Non-LTR Retrotransposon	Rex1	Rex1-3_FR	5	32	139	79.6	0.81156	398
DNA transposon	Mariner/Tc1	Mariner-25_HM	4	48	139	91.75	0.750225	367
DNA transposon	hAT	Howilli1	5	38	139	70.4	0.8179	352
Non-LTR Retrotransposon	L1	L1-5_VC	4	38	139	65.75	0.800675	263
Endogenous Retrovirus	ERV3	RLTR19-int	3	54	139	82.3333	0.7815	247
Non-LTR Retrotransposon	CR1	CR1-34_BF	1	139	139	139	0.7581	139
Endogenous Retrovirus	ERV3	GGLTR8A_LTR	10	40	138	79.8	0.77717	798
DNA transposon	Polinton	Polinton-1_HM	13	36	138	58.3077	0.811585	758
LTR Retrotransposon	Gypsy	SZ-54_I	7	31	138	61.8571	0.813614	433
LTR Retrotransposon	Gypsy	Gypsy-33_PIT-I	7	35	138	57.7143	0.815243	404
TATE.	Transposable Element	TATE	6	41	138	60.8333	0.81465	365
DNA transposon	Harbinger	PIF_Harbinger-5_PI	4	53	138	85.75	0.7805	343
LTR Retrotransposon	BEL	BEL-4-I_HM	5	29	138	67.6	0.81844	338
LTR Retrotransposon	Gypsy	SUSHII	3	52	138	99	0.7513	297
DNA transposon	hAT	CHARLIE10	4	32	138	67.75	0.81085	271
DNA transposon	hAT	hAT-4_ML	4	33	138	67	0.824325	268
LTR Retrotransposon	Gypsy	Gypsy-10_ES-I	3	39	138	72	0.802867	216
LTR Retrotransposon	Gypsy	Gypsy8-I_Dpse	29	30	137	72.931	0.779838	2413
Non-LTR Retrotransposon	Tx1	Tx1-5_FR	13	30	137	56.8462	0.834115	935
DNA transposon	Mariner/Tc1	Tc1-15_Xt	8	39	137	86.125	0.8601	689
Transposable Element	DNA transposon	DNA8-52B_AP	5	33	137	86.8	0.80874	434
DNA transposon	Mariner/Tc1	Tc1-7_DR	4	57	137	96.5	0.749575	386
Non-LTR Retrotransposon	CR1	L2_Plat1g	5	43	137	67.4	0.80134	337
DNA transposon	hAT	MER97C	2	137	137	137	0.7077	274
LTR Retrotransposon	DIRS	DIRS-1_XT	3	37	137	86.6667	0.7836	260
LTR Retrotransposon	Gypsy	Gypsy-29-I_NVi	3	44	137	81	0.7753	243
Transposable Element	Endogenous Retrovirus	HERVP71A_I	3	47	137	77.6667	0.7812	233
LTR Retrotransposon	Gypsy	Gypsy-1_ES-I	3	32	137	70.6667	0.812133	212
LTR Retrotransposon	Gypsy	Gypsy-12_RO-I	2	51	137	94	0.7561	188
LTR Retrotransposon	Gypsy	Gypsy-6_CQ-I	2	29	137	83	0.82465	166
LTR Retrotransposon	Gypsy	Gypsy-10_GA-I	1	137	137	137	0.7071	137
DNA transposon	Novosib	Novosib-1_EmiHux	31	27	136	63.2581	0.810281	1961
LTR Retrotransposon	Copia	Copia-11_SMo-I	9	35	136	52.3333	0.837822	471
LTR Retrotransposon	Gypsy	Gypsy12-I_Dpse	6	41	136	78.5	0.791717	471
DNA transposon	EnSpm	CACTA-N	5	35	136	74.6	0.81044	373
LTR Retrotransposon	Gypsy	Gypsy-622_AA-I	4	46	136	78	0.777775	312
Non-LTR Retrotransposon	CR1	CR1-E_Pass	3	65	136	97	0.778333	291
LTR Retrotransposon	Gypsy	Gypsy45-LTR_DR	3	66	136	89.6667	0.7651	269
DNA transposon	Mariner/Tc1	BARI_DM	2	57	136	96.5	0.73115	193
DNA transposon	Mariner/Tc1	TC1_TF	2	42	136	89	0.77695	178
DNA transposon	Mariner/Tc1	TC1	2	36	136	86	0.7839	172
DNA transposon	Sola	Sola3-1_EmiHux	19	34	135	64.6316	0.796937	1228
Pseudogene	rRNA	LSU-rRNA_Hsa	12	29	135	67.5833	0.840158	811
Transposable Element	DNA transposon	MERMITEA	9	45	135	66.7778	0.7911	601
Non-LTR Retrotransposon	R1	R1B_NVi	9	41	135	62.4444	0.797678	562
LTR Retrotransposon	Gypsy	GYPSI_I	8	32	135	67.375	0.797312	539
DNA transposon	Helitron	Helitron3_PPa	4	66	135	84.5	0.76305	498
Non-LTR Retrotransposon	NeSL	R2I-4_PI	4	44	135	93.5	0.783625	374
Non-LTR Retrotransposon	Daphne	Daphne-38_HMa	3	65	135	107.667	0.739467	323
Non-LTR Retrotransposon	L1	L1-1F_Cpo	3	62	135	96	0.744333	288
Endogenous Retrovirus	ERV1	ERV18_MD_I	3	63	135	94	0.770633	282
Non-LTR Retrotransposon	L2	L2_AC_5	4	37	135	68.5	0.791725	274
LTR Retrotransposon	Gypsy	Gypsy-171_AA-I	3	63	135	87.3333	0.786133	262
Transposable Element	DNA transposon	ZAPHOD	3	44	135	76.6667	0.8069	230
Non-LTR Retrotransposon	Tx1	Tx1-15_BF	3	40	135	73	0.798633	219
LTR Retrotransposon	DIRS	DIRS-45_XT	2	57	135	96	0.75735	192
LTR Retrotransposon	Gypsy	RETROSAT2_I	19	32	134	65.9474	0.796947	1253
Non-LTR Retrotransposon	L1	L1-1_DN	13	28	134	54.4615	0.845846	708
LTR Retrotransposon	Copia	Copia-29_CQ-I	14	31	134	48.2857	0.839457	676
Transposable Element	DNA transposon	DNA2-2_CQ	8	29	134	71.25	0.814462	570
LTR Retrotransposon	DIRS	KANGAROO-1_VC	7	32	134	56.5714	0.834657	396
Non-LTR Retrotransposon	L1	L1-1_XT	5	31	134	72.4	0.79084	362
DNA transposon	Crypton	CryptonS-5_PS	5	38	134	71	0.80314	355
LTR Retrotransposon	Copia	Lueckenbuesser_I	3	56	134	108	0.761467	324
LTR Retrotransposon	Gypsy	Gypsy-150_AA-I	4	53	134	76.25	0.811	305
Endogenous Retrovirus	ERV1	RLTR14_RN	2	134	134	134	0.7252	268
Non-LTR Retrotransposon	RTE	RTE-3_MD	3	52	134	85	0.763833	255
LTR Retrotransposon	Gypsy	Gypsy-4_PTri-I	2	45	134	89.5	0.76695	179
LTR Retrotransposon	Gypsy	Gypsy-33_DAn-I	2	41	134	87.5	0.7958	175
Transposable Element	DNA transposon	DNA-6-N8_DR	1	134	134	134	0.7353	134
Non-LTR Retrotransposon	Rex1	REX1-7_XT	1	133	133	133	0.7381	1875
Non-LTR Retrotransposon	CR1	L2_Plat1f	12	44	133	82.4167	0.777308	989
DNA transposon	hAT	hAT-30_HM	4	40	133	79	0.780825	316
LTR Retrotransposon	BEL	BEL-69_AA-I	4	30	133	78.25	0.814	313
LTR Retrotransposon	Gypsy	Gypsy-2_IS-I	4	42	133	72.25	0.783475	289
Non-LTR Retrotransposon	Crack	Crack-3_HM	2	133	133	133	0.7302	266
LTR Retrotransposon	Gypsy	Gypsy-11_Ano-I	3	52	133	80.3333	0.775633	241
LTR Retrotransposon	Copia	Copia-1_VA-I	4	26	133	56	0.87575	224
Simple Repeat	Satellite	REP522	2	64	133	98.5	0.7442	197
LTR Retrotransposon	Gypsy	Gypsy-140_AA-I	2	31	133	82	0.81945	164
Non-LTR Retrotransposon	CR1	CR1-1_TCa	1	133	133	133	0.7234	133
Endogenous Retrovirus	ERV2	LTR23C_Opr	1	133	133	133	0.7246	133
DNA transposon	Polinton	Polinton-2_CB	6	49	132	86.3333	0.774267	518
DNA transposon	hAT	hAT-4C_AP	4	31	132	81.75	0.82355	327
LTR Retrotransposon	Copia	Copia-8_CQ-I	3	63	132	105.667	0.757233	317
Endogenous Retrovirus	ERV2	RMER20B	4	59	132	78.75	0.765575	315
LTR Retrotransposon	Gypsy	Gypsy-26_PSo-I	21	33	131	64.2857	0.794262	1350
DNA transposon	Helitron	Helitron-5_SMo	12	40	131	66.5	0.78865	798
Endogenous Retrovirus	ERV2	TguERVK4_LTR1b	9	37	131	77.3333	0.778489	696
LTR Retrotransposon	Gypsy	Gypsy-8_CQ-I	10	36	131	62.8	0.80873	628
Endogenous Retrovirus	ERV1	ERV1-6-I_XT	8	39	131	66.5	0.801937	532
Entamoeba	Nonautonomous	ERE1_ED	4	92	131	109.75	0.750675	439
Non-LTR Retrotransposon	L2	L2_AC_17	6	37	131	57.8333	0.825183	347
DNA transposon	MuDR	MuDr-1_TV	4	48	131	79.25	0.782525	317
Non-LTR Retrotransposon	RTE	RTE-7_SP	3	53	131	79.3333	0.7711	238
DNA transposon	P	P-1N_HM	2	60	131	95.5	0.7818	191
DNA transposon	Polinton	Polinton-2_HM	43	32	130	56.093	0.817902	2412
LTR Retrotransposon	Gypsy	Gypsy-8-I_CR	22	32	130	62.5909	0.809045	1377
LTR Retrotransposon	Gypsy	ATHILA6B_I	10	41	130	72.9	0.80706	729
Non-LTR Retrotransposon	CR1	L2_Plat1i	8	35	130	64.375	0.805713	515
DNA transposon	hAT	CRYPT1	8	32	130	56	0.81505	448
LTR Retrotransposon	Gypsy	Gypsy-6_SI-I	5	43	130	87.4	0.76922	437
DNA transposon	Polinton	Polinton2_SM	6	47	130	72.3333	0.7866	434
Endogenous Retrovirus	ERV1	HERV17	12	47	129	74.3333	0.776625	892
LTR Retrotransposon	Gypsy	Gypsy-17_SCH-I	9	31	129	64.2222	0.808244	578
DNA transposon	Crypton	CryptonA-1N2_OL	8	32	129	64.375	0.901975	515
LTR Retrotransposon	Gypsy	Gypsy-16_OD-I	8	42	129	61	0.796813	488
Non-LTR Retrotransposon	L1	L1-BT	9	29	129	54	0.830922	486
Non-LTR Retrotransposon	RTE	RTE-2_CQ	6	42	129	76.3333	0.7802	458
Non-LTR Retrotransposon	Penelope	Penelope-7_HM	5	38	129	73	0.7932	365
DNA transposon	Polinton	Polinton1_SM	5	48	129	68.6	0.7842	343
Non-LTR Retrotransposon	Rex1	REX1-2_XT	4	49	129	85.5	0.76865	342
Non-LTR Retrotransposon	CR1	CR1-74_HM	4	43	129	80.5	0.7985	322
LTR Retrotransposon	Gypsy	Gypsy-18_SMo-I	5	29	129	62.6	0.82986	313
DNA transposon	hAT	hAT-49_HM	5	28	129	59.4	0.84194	297
Endogenous Retrovirus	ERV1	MER52AI	4	31	129	71.5	0.804725	286
LTR Retrotransposon	Gypsy	Gypsy-2_PIT-I	3	43	129	83.3333	0.7776	250
LTR Retrotransposon	Copia	Copia2-LTR_DR	3	47	129	81	0.806133	243
Transposable Element	Non-LTR Retrotransposon	ORTE-6_AAe	2	37	129	83	0.8079	166
LTR Retrotransposon	Gypsy	Gypsy-25-I_XT	2	35	129	82	0.78675	164
Non-LTR Retrotransposon	Jockey	Ag-Jock-1	32	30	128	63.5625	0.792987	2441
Non-LTR Retrotransposon	L1	L1_AC_15	30	28	128	67.2667	0.807283	2018
Non-LTR Retrotransposon	Tx1	Tx1-1_PM	19	30	128	53.2632	0.819526	1012
Transposable Element	Non-LTR Retrotransposon	NonLTR-5_CR	13	32	128	66.6154	0.800108	866
LTR Retrotransposon	Copia	Copia2-I_DR	10	28	128	74.9	0.80443	749
DNA transposon	Polinton	Polinton-10_NVi	13	30	128	49.6923	0.841677	646
DNA transposon	MuDR	VANDAL17	6	32	128	74.5	0.781933	632
LTR Retrotransposon	Copia	Copia-5_CQ-I	6	39	128	83	0.762117	498
Endogenous Retrovirus	ERV1	ERV1-2_SSc-I	6	44	128	68.8333	0.801017	413
Endogenous Retrovirus	ERV2	ERV2-1_TSy-I	6	38	128	65	0.798567	390
Non-LTR Retrotransposon	R1	R1A_NVi	3	59	128	82	0.767733	246
Endogenous Retrovirus	ERV1	MacERV6	3	43	128	71.3333	0.803667	214
Transposable Element	DNA transposon	DNA8-67_AP	1	128	128	128	0.748	128
Non-LTR Retrotransposon	Penelope	Poseidon-5_HM	1	128	128	128	0.7209	128
LTR Retrotransposon	Gypsy	Gypsy-7_DPu-I	35	30	127	67.9714	0.797597	2379
LTR Retrotransposon	Gypsy	Gypsy-13_SCH-I	18	32	127	62.7222	0.810933	1129
LTR Retrotransposon	Gypsy	Gypsy-14_SMo-I	8	39	127	76.125	0.788013	975
DNA transposon	Harbinger	Harbinger-4_PSt	15	33	127	53.3333	0.822433	965
DNA transposon	EnSpm	ATENSPM1	7	39	127	76	0.785143	532
LTR Retrotransposon	Gypsy	Gypsy-17_GA-I	5	51	127	66.4	0.79722	489
DNA transposon	Helitron	Helitron-3_AAe	5	48	127	79.6	0.77694	398
DNA transposon	MuDR	VANDAL4	6	41	127	63.1667	0.813	379
LTR Retrotransposon	Copia	Copia-4_CCO-I	5	51	127	66.8	0.7929	334
Endogenous Retrovirus	ERV1	MER51D	3	45	127	98.3333	0.761933	295
Non-LTR Retrotransposon	L1	L1_AC_7	3	32	127	84.6667	0.7999	254
DNA transposon	hAT	HAT3NA1_MD	3	39	127	73.6667	0.784933	221
DNA transposon	Kolobok	Kolobok-13_HM	3	30	127	65.3333	0.821833	196
Non-LTR Retrotransposon	CR1	LINE2G_CE	1	127	127	127	0.7521	127
DNA transposon	Mariner/Tc1	MARINER16_CB	1	127	127	127	0.744	127
AAC target site duplications	Transposable Element	TE2-4_CR	1	127	127	127	0.7561	127
DNA transposon	Harbinger	Harbinger-4D_PSt	8	36	126	60	0.812375	480
Non-LTR Retrotransposon	L1	L1MAB_ML	7	37	126	62	0.820729	434
LTR Retrotransposon	Copia	ATCOPIA58_I	6	37	126	60.3333	0.814217	362
DNA transposon	Helitron	HELITRON4_OS	5	49	126	69.4	0.78996	347
LTR Retrotransposon	Copia	SZ-55_I	4	58	126	77	0.795375	308
DNA transposon	Mariner/Tc1	Mariner-2_ACar	3	53	126	79	0.7625	237
LTR Retrotransposon	DIRS	DIRS-17_XT	2	48	126	87	0.7919	174
Non-LTR Retrotransposon	L1	L1-1_CR	24	31	125	62.25	0.8054	1494
Non-LTR Retrotransposon	Jockey	TART	17	32	125	61.7647	0.797188	1050
DNA transposon	P	P-2_CR	13	37	125	73.3077	0.784946	953
Transposable Element	DNA transposon	DNA-8-3_HM	15	35	125	55.8	0.806873	837
Non-LTR Retrotransposon	Rex1	Rex1-2_FR	6	42	125	62.3333	0.819467	548
DNA transposon	hAT	hATm-1_HM	7	46	125	66.7143	0.800514	467
LTR Retrotransposon	Gypsy	Gypsy-5_GA-I	7	31	125	62.8571	0.802386	440
LTR Retrotransposon	Gypsy	Gypsy4-I_Dya	5	37	125	67.8	0.79456	339
DNA transposon	ISL2EU	ISL2EU-6_HM	2	112	125	118.5	0.73555	237
Endogenous Retrovirus	ERV2	ERV2N1-Mim_I	3	33	125	70.3333	0.797133	211
LTR Retrotransposon	Gypsy	Gypsy-57_MLP-I	2	47	125	86	0.79015	172
DNA transposon	MuDR	Rehavkus-2_NVi	10	44	124	82.1	0.77121	1051
Endogenous Retrovirus	ERV3	LTR1B34a_CHo	4	51	124	105.75	0.76225	423
Non-LTR Retrotransposon	Tx1	L1-4_DR	5	31	124	68.2	0.81812	341
DNA transposon	hAT	CHARLIE1	4	58	124	78.5	0.772475	314
Transposable Element	LTR Retrotransposon	RMER17D_MM	3	62	124	89	0.768267	267
LTR Retrotransposon	BEL	BEL-79_CQ-I	4	33	124	61.5	0.8318	246
DNA transposon	hAT	BLACKJACK	2	57	124	90.5	0.79615	181
LTR Retrotransposon	Gypsy	Gypsy-4_RP-LTR	1	124	124	124	0.7603	124
Non-LTR Retrotransposon	Nimb	I-4_AC	16	32	123	55.75	0.808169	892
LTR Retrotransposon	Gypsy	Gypsy-4_ES-I	15	30	123	57.2	0.82134	858
Endogenous Retrovirus	ERV2	TguERVK7_N2_I	11	40	123	62.5455	0.795318	688
LTR Retrotransposon	Gypsy	Gypsy47-I_DR	8	32	123	76.375	0.805037	611
Endogenous Retrovirus	ERV1	ERV1-1_OC-I	8	44	123	67	0.797625	536
LTR Retrotransposon	DIRS	DIRS-5_ACar	6	30	123	74	0.801	444
LTR Retrotransposon	Copia	Copia-7_SI-I	7	35	123	56.7143	0.829714	397
LTR Retrotransposon	Gypsy	Gypsy4-I_AP	5	38	123	74.4	0.78598	372
LTR Retrotransposon	Gypsy	Gypsy-2_DPer-I	6	27	123	55.8333	0.849133	335
LTR Retrotransposon	Copia	Copia-2_GA-I	4	37	123	83	0.8084	332
LTR Retrotransposon	Gypsy	Gypsy-72_MLP-I	4	40	123	83	0.78595	332
Endogenous Retrovirus	ERV3	ERV3-1B_MEu-LTR	3	51	123	76.3333	0.7854	229
Non-LTR Retrotransposon	CR1	CR1-7_DR	3	34	123	71.6667	0.803	215
LTR Retrotransposon	Gypsy	Gypsy-53_AA-I	2	59	123	91	0.75635	182
Non-LTR Retrotransposon	I	I-2_NVi	1	123	123	123	0.736	123
LTR Retrotransposon	Copia	Copia-1_RP-I	1	123	123	123	0.75	123
DNA transposon	hAT	hAT-34_HM	1	123	123	123	0.7623	123
Endogenous Retrovirus	ERV2	RMER17C2	15	32	122	61.9333	0.797787	929
LTR Retrotransposon	Gypsy	Gypsy-19_PSo-I	16	42	122	56.5625	0.798713	905
DNA transposon	Mariner/Tc1	TC1_DM	8	32	122	86.25	0.7748	884
Non-LTR Retrotransposon	NeSL	R2I-2_PI	14	30	122	62.9286	0.790836	881
Non-LTR Retrotransposon	L1	L1-23_ACar	17	30	122	51.7059	0.837124	879
LTR Retrotransposon	Copia	Copia-3_ES-I	11	38	122	65	0.808836	715
Transposable Element	DNA transposon	MERMITE18C	3	49	122	79.3333	0.7783	631
Non-LTR Retrotransposon	L1	L1-4_LA	6	33	122	77.8333	0.7878	467
Non-LTR Retrotransposon	L1	L1-4B_EC	5	31	122	71.2	0.81936	356
DNA transposon	Mariner/Tc1	MCMAR1	3	69	122	104.333	0.766567	313
DNA transposon	Crypton	CryptonF-1_MC	3	44	122	76.6667	0.783033	230
DNA transposon	Ginger2/TDD	TDD-5	2	58	122	90	0.75155	180
Non-LTR Retrotransposon	I	I-1_AO	2	36	122	79	0.8117	158
Endogenous Retrovirus	ERV2	ERV2-1_STr-I	1	122	122	122	0.7563	122
Endogenous Retrovirus	ERV1	LTR71_Tbel	1	122	122	122	0.7417	122
Endogenous Retrovirus	ERV2	RMER6BA	1	122	122	122	0.7355	122
Non-LTR Retrotransposon	L1	L1-1_SMo	13	32	121	57.3846	0.813862	977
LTR Retrotransposon	Gypsy	Gypsy-13_Ano-I	7	43	121	91.1429	0.782414	638
LTR Retrotransposon	DIRS	DIRS-1_Lme	8	43	121	66.5	0.812925	532
LTR Retrotransposon	Gypsy	RETRO2A_I	7	31	121	74.4286	0.802	521
Non-LTR Retrotransposon	L2	L2_AC_7	9	30	121	52.6667	0.819789	474
Non-LTR Retrotransposon	L1	LINE1E_OC	7	31	121	60.7143	0.806814	425
Non-LTR Retrotransposon	L1	TX1	3	49	121	79.3333	0.798533	238
Transposable Element	Non-LTR Retrotransposon	LIN10_SM	1	121	121	121	0.744	121
DNA transposon	EnSpm	CACTA-1_Ccinerea	12	42	120	60.6667	0.804517	728
DNA transposon	MuDR	MDR3	9	36	120	70.7778	0.787011	637
Non-LTR Retrotransposon	L1	L1-1C_Cpo	5	37	120	57.2	0.82122	286
Non-LTR Retrotransposon	CR1	CR1-72_AAe	2	120	120	120	0.7364	240
LTR Retrotransposon	BEL	BEL-4_Ano-I	2	46	120	83	0.77205	166
LTR Retrotransposon	BEL	BEL-7_GA-LTR	2	43	120	81.5	0.79545	163
LTR Retrotransposon	Copia	Copia-1_CMe-LTR	1	120	120	120	0.7258	120
Endogenous Retrovirus	ERV1	LTR81C	1	120	120	120	0.7339	120
LTR Retrotransposon	Gypsy	Gypsy-5-I_CR	13	41	119	60.0769	0.808431	781
Non-LTR Retrotransposon	R1	Waldo-1_CQ	8	43	119	59.375	0.824375	475
Transposable Element	Endogenous Retrovirus	HERV52I	4	72	119	100.5	0.77545	402
LTR Retrotransposon	Gypsy	QUASIMODO2-I_DM	4	46	119	80.75	0.80505	323
Non-LTR Retrotransposon	L1	L1-4_PVa	5	35	119	60.8	0.83666	304
LTR Retrotransposon	BEL	BEL-33_AA-I	4	35	119	65.75	0.8198	263
LTR Retrotransposon	Gypsy	Gypsy-10_PPa-I	3	52	119	79	0.766167	237
Non-LTR Retrotransposon	Penelope	Nematis_Pp	4	32	119	57.25	0.8375	229
DNA transposon	Mariner/Tc1	Mariner-2_DR	2	99	119	109	0.768	218
LTR Retrotransposon	Gypsy	Gypsy-9_AA-I	1	119	119	119	0.7573	119
DNA transposon	Polinton	Polinton-8_NVi	11	35	118	61.2727	0.818036	674
Endogenous Retrovirus	ERV1	NICER1C_Rn_I	6	31	118	69.1667	0.809117	583
Non-LTR Retrotransposon	L1	L1-22_ACar	7	44	118	62.7143	0.795157	439
DNA transposon	piggyBac	piggyBac-N2A_XT	4	62	118	86.25	0.7756	345
LTR Retrotransposon	Gypsy	Gypsy-49_GA-I	4	36	118	72	0.8046	288
DNA transposon	Mariner/Tc1	Mariner-32_HM	4	48	118	66.75	0.798625	267
Endogenous Retrovirus	ERV1	CarLTR1-int	3	46	118	77.3333	0.778867	232
Transposable Element	Endogenous Retrovirus	LTR3_MD	2	64	118	91	0.7577	182
LTR Retrotransposon	Copia	Copia-107_AA-I	1	118	118	118	0.7094	118
LTR Retrotransposon	Gypsy	Gypsy-31_DAn-I	1	118	118	118	0.75	118
DNA transposon	Harbinger	Harbinger-3_PGr	8	34	117	73.625	0.808787	589
LTR Retrotransposon	Gypsy	Gypsy-14_SCH-I	7	59	117	74.7143	0.773829	523
Non-LTR Retrotransposon	L1	L1_AC_20	5	37	117	75.2	0.7934	376
Endogenous Retrovirus	ERV1	ERV1-2-I_BT	4	43	117	83.5	0.78365	334
Endogenous Retrovirus	ERV3	LTR9_OG	4	49	117	67.5	0.7977	270
LTR Retrotransposon	Copia	Copia-110_AA-I	3	36	117	66.3333	0.805133	199
Transposable Element	Endogenous Retrovirus	HERV46I	8	33	116	69	0.78325	552
DNA transposon	Polinton	Polinton-1_EI	6	40	116	58.3333	0.816033	350
LTR Retrotransposon	Gypsy	GYPSY55-I_AG	4	51	116	83.5	0.75245	334
LTR Retrotransposon	Gypsy	Gypsy-3_CCO-I	5	37	116	64.6	0.80538	323
Endogenous Retrovirus	ERV1	MURVY-int	3	72	116	101.333	0.77	304
DNA transposon	Mariner/Tc1	Tc1-1_Xt	3	72	116	97	0.769933	291
DNA transposon	P	P-3_Hrobusta	3	54	116	77.6667	0.812633	233
LTR Retrotransposon	Gypsy	Gypsy12-I_DR	3	29	116	58	0.873	174
SINE	SINE2/tRNA	SINEC_PV	1	116	116	116	0.7568	116
Repeat region	STREPE_PF	STREPE_PF	1	116	116	116	0.7436	116
LTR Retrotransposon	Gypsy	Gypsy-100_CQ-I	8	50	115	75.125	0.781075	601
DNA transposon	Harbinger	Harbinger-2_BF	7	28	115	60.5714	0.827557	424
Transposable Element	Endogenous Retrovirus	MER31_I	7	31	115	59.4286	0.819986	416
LTR Retrotransposon	Gypsy	ATHILA2_I	6	42	115	68.8333	0.787067	413
LTR Retrotransposon	Gypsy	Kronos_I	6	37	115	68.8333	0.8186	413
Non-LTR Retrotransposon	L1	L1-3_Cpo	6	46	115	68.3333	0.79215	410
DNA transposon	hAT	HOBO	5	41	115	73.6	0.80418	368
Transposable Element	LTR Retrotransposon	BHIKHARI-2-I_DR	3	32	115	67.3333	0.807	202
LTR Retrotransposon	Copia	Copia-47_BG-I	3	38	115	66	0.795867	198
Non-LTR Retrotransposon	Vingi	Vingi-3_SPur	2	39	115	77	0.8221	154
SINE	SINE2/tRNA	SINE2-1_AP	1	115	115	115	0.7265	115
LTR Retrotransposon	Copia	Copia1-I_CR	18	40	114	61.7778	0.807206	1112
Transposable Element	Non-LTR Retrotransposon	R1_DM	11	28	114	50.7273	0.838809	558
DNA transposon	piggyBac	PiggyBac-2_PI	7	38	114	66.2857	0.816086	464
Non-LTR Retrotransposon	R4	R4_AL	6	43	114	69.1667	0.802033	415
Endogenous Retrovirus	ERV1	MER50B	1	114	114	114	0.76	114
Endogenous Retrovirus	ERV3	ORR1D-int	1	114	114	114	0.8018	114
LTR Retrotransposon	Gypsy	Gypsy1-I_Dmoj	9	32	113	61.3333	0.810389	552
DNA transposon	EnSpm	CACTA-1_CapOwc	9	37	113	60.3333	0.8081	543
DNA transposon	EnSpm	CACTA-O	7	45	113	69.7143	0.7972	488
LTR Retrotransposon	BEL	BEL-649_AA-I	4	40	113	94.75	0.78905	379
DNA transposon	Helitron	HELITRON4	6	32	113	61.3333	0.799467	368
Endogenous Retrovirus	ERV2	TguERVK4_LTR1a	5	41	113	59.4	0.81414	297
DNA transposon	Crypton	CryptonA-1_OL	3	60	113	77.6667	0.800867	233
Transposable Element	DNA transposon	MERMITEJ	3	48	113	73	0.7902	219
LTR Retrotransposon	Gypsy	Gypsy-8_DEl-I	2	46	113	79.5	0.7902	159
Non-LTR Retrotransposon	L1	L1_Mur3_orf2	1	113	113	113	0.75	113
LTR Retrotransposon	Copia	Copia-47_PIT-I	1	113	113	113	0.7478	113
LTR Retrotransposon	Gypsy	Gypsy-36_DAn-I	1	113	113	113	0.7547	113
Non-LTR Retrotransposon	L1	L1-67_XT	8	47	112	72.625	0.802612	581
DNA transposon	Polinton	Polinton-1_DR	10	30	112	53.4	0.81949	534
Non-LTR Retrotransposon	CR1	CR1-J1_Pass	9	36	112	54.3333	0.820344	489
LTR Retrotransposon	Gypsy	Gypsy-12_PPa-I	9	36	112	49	0.829778	441
LTR Retrotransposon	Gypsy	Gypsy-31_PIT-I	7	30	112	59.8571	0.824743	419
LTR Retrotransposon	Gypsy	Gypsy-44_DEl-LTR	4	33	112	65.5	0.826025	262
SINE	SINE2/tRNA	SINE3_AFC	3	50	112	80.3333	0.7677	241
Transposable Element	DNA transposon	DNA-2-19_DR	2	57	112	84.5	0.763	169
Non-LTR Retrotransposon	Penelope	Neptune_Hyd	2	56	112	84	0.77045	168
LTR Retrotransposon	Gypsy	Gypsy-11_SI-I	2	47	112	79.5	0.7721	159
DNA transposon	Sola	Sola1-1_CapTel	9	28	111	52.7778	0.829333	475
DNA transposon	Kolobok	Kolobok-1_BF	8	30	111	58.5	0.826187	468
LTR Retrotransposon	Copia	Copia-2_GDe-I	6	41	111	60.3333	0.8115	362
LTR Retrotransposon	BEL	BEL-592_AA-I	5	33	111	63.6	0.81612	318
LTR Retrotransposon	BEL	BEL11-I_DR	5	41	111	59	0.8116	295
LTR Retrotransposon	Gypsy	Gypsy-67_CQ-I	4	28	111	59.5	0.83285	238
Non-LTR Retrotransposon	SINE	REP-1_ED	2	111	111	111	0.7407	222
LTR Retrotransposon	Gypsy	Gypsy35-I_DR	3	39	111	63	0.820633	189
LTR Retrotransposon	Gypsy	Gypsy-13_SI-I	3	30	111	62.3333	0.838267	187
DNA transposon	EnSpm	EnSpm-2N1_HM	2	71	111	91	0.78275	182
DNA transposon	Mariner/Tc1	Mariner-35_SM	1	111	111	111	0.7523	111
Endogenous Retrovirus	ERV1	HERVI	11	35	110	58.0909	0.816564	639
LTR Retrotransposon	Gypsy	Gypsy-38_OD-I	7	35	110	55.8571	0.8153	391
DNA transposon	Transib	Transib-12_HM	7	29	110	52.8571	0.852414	370
DNA transposon	Mariner/Tc1	TC2_FR1	6	30	110	61.3333	0.8503	368
LTR Retrotransposon	Gypsy	Gypsy-51_PIT-I	5	56	110	71.4	0.77968	357
Transposable Element	Non-LTR Retrotransposon	REP6_TT	5	37	110	71	0.80606	355
Non-LTR Retrotransposon	R1	R1-3_BM	6	34	110	54.6667	0.83765	328
LTR Retrotransposon	Gypsy	Gypsy-6_MLP-I	5	38	110	65.4	0.80236	327
LTR Retrotransposon	Copia	TA1-2_I	4	32	110	59.25	0.821075	237
Transposable Element	DNA transposon	DNA-4-1_HM	3	46	110	71	0.7952	213
Endogenous Retrovirus	ERV3	LTR33C	2	47	110	78.5	0.7686	157
LTR Retrotransposon	Gypsy	Gypsy-7_GA-LTR	1	110	110	110	0.7798	110
Transposable Element	LTR Retrotransposon	HERV-K14I	17	31	109	49.8824	0.838741	848
Endogenous Retrovirus	ERV3	TguERVL1_I	11	32	109	59	0.812627	649
Endogenous Retrovirus	ERV1	ERV19_MD_I	9	32	109	58.7778	0.800644	529
LTR Retrotransposon	Gypsy	YLT1_I	9	32	109	55.5556	0.819144	500
DNA transposon	Merlin	Merlin1_CB	6	32	109	71.3333	0.810917	428
Non-LTR Retrotransposon	R1	Waldo-4_AAe	3	74	109	89.6667	0.7794	269
Non-LTR Retrotransposon	L1	L1-2_TS	3	59	109	80.3333	0.803833	241
LTR Retrotransposon	Gypsy	Gypsy-1-I_ACa	3	52	109	72	0.794233	216
Non-LTR Retrotransposon	CR1	CR1-58_AAe	3	40	109	68.3333	0.814633	205
DNA transposon	hAT	hATm-35_HM	3	26	109	66.3333	0.8347	199
Endogenous Retrovirus	ERV2	ERV2-3_Opr-I	3	32	109	62.6667	0.819367	188
DNA transposon	EnSpm	EnSpm-2_HM	1	109	109	109	0.7568	109
DNA transposon	ISL2EU	ISL2EU-7_HMa	1	109	109	109	0.783	109
LTR Retrotransposon	BEL	BEL-87_AA-I	9	30	108	65.3333	0.8088	742
LTR Retrotransposon	Gypsy	Gypsy-22-I_DR	11	32	108	53	0.837073	583
Endogenous Retrovirus	ERV1	ERV1-1_CJa-I	7	32	108	71.7143	0.813186	502
Non-LTR Retrotransposon	L1	L1-4_VC	7	49	108	70.4286	0.7787	493
LTR Retrotransposon	Gypsy	Gypsy-47_GA-I	5	40	108	73.4	0.80456	367
LTR Retrotransposon	Gypsy	NOMAD_I	5	43	108	71.4	0.79898	357
LTR Retrotransposon	Copia	Copia-4_DPu-I	4	57	108	87.25	0.777875	349
DNA transposon	P	P-1_AllMac	4	62	108	81.5	0.7663	326
DNA transposon	Sola	Sola1-1_DPu	4	52	108	76.75	0.765475	307
LTR Retrotransposon	DIRS	DIRS-4B_XT	4	32	108	62.5	0.834075	250
DNA transposon	hAT	hATm-25_HM	4	28	108	56.75	0.866	227
LTR Retrotransposon	Gypsy	Gypsy-7-I_XT	3	45	108	74	0.780933	222
Entamoeba	Nonautonomous	ERE2_EH	3	50	108	71	0.793367	213
DNA transposon	Polinton	Polinton-2_NVi	3	47	108	70.6667	0.792833	212
Non-LTR Retrotransposon	L1	L1-1_Acar	3	44	108	69.3333	0.8109	208
Non-LTR Retrotransposon	L1	L1-2_STr	2	75	108	91.5	0.75935	183
DNA transposon	P	P-17_HM	2	60	108	84	0.7596	168
Non-LTR Retrotransposon	RTE	RTE_SJ	2	49	108	78.5	0.81095	157
LTR Retrotransposon	Gypsy	Gypsy-34_DEl-I	2	31	108	69.5	0.8266	139
Non-LTR Retrotransposon	RTE	AMPLICON_AA	1	108	108	108	0.7576	108
LTR Retrotransposon	Gypsy	Gypsy-8_XT-LTR	1	108	108	108	0.7596	108
Endogenous Retrovirus	ERV2	BTLTR1F	1	108	108	108	0.7429	108
DNA transposon	Mariner/Tc1	Mariner-39_HM	1	108	108	108	0.7642	108
DNA transposon	Polinton	Polinton-1_CB	11	42	107	68.1818	0.809691	750
DNA transposon	hAT	hAT-31_HM	4	52	107	89.25	0.786825	357
Non-LTR Retrotransposon	L1	L1-3_XT	4	34	107	69.25	0.799875	277
Non-LTR Retrotransposon	RTE	RTE-1_MD	3	34	107	71.6667	0.8143	215
DNA transposon	hAT	hATm-32_HM	3	41	107	70	0.805033	210
LTR Retrotransposon	Gypsy	Gypsy-20-I_DR	3	35	107	66.6667	0.7963	200
LTR Retrotransposon	BEL	PAO_I	2	63	107	85	0.7642	170
LTR Retrotransposon	Copia	Copia-40_MLP-I	2	44	107	75.5	0.78715	151
LTR Retrotransposon	Gypsy	Gypsy-7_Ano-I	1	107	107	107	0.7596	107
DNA transposon	Mariner/Tc1	TC2_FR3A	1	107	107	107	0.767	107
DNA transposon	MuDR	MuDr-1x_SP	8	41	106	72.75	0.7968	582
LTR Retrotransposon	Gypsy	ATHILA0_I	5	47	106	82.8	0.79112	414
Non-LTR Retrotransposon	R1	R1_Ele7	5	48	106	81	0.77742	405
Non-LTR Retrotransposon	NeSL	R2I-1_PI	6	42	106	59.5	0.801817	357
DNA transposon	Chapaev	Chapaev-2_BF	5	38	106	70.6	0.80342	353
DNA transposon	Mariner/Tc1	MARINER22_CB	5	43	106	68	0.7925	340
Non-LTR Retrotransposon	I	I-1_DP	4	60	106	81.5	0.78285	326
Non-LTR Retrotransposon	RTEX	RTEX-1_ACar	4	56	106	78	0.77215	312
DNA transposon	P	P-27_HM	4	37	106	74.5	0.79225	298
LTR Retrotransposon	Gypsy	STALKER4_I	4	61	106	73.25	0.792575	293
LTR Retrotransposon	Gypsy	Gypsy-21-I_XT	4	40	106	61.5	0.8241	246
Transposable Element	Non-LTR Retrotransposon	ORTE-2_AAe	5	33	106	48.8	0.85528	244
DNA transposon	hAT	hAT-66_HM	4	33	106	57.5	0.82265	230
Non-LTR Retrotransposon	L2	L2_AC_13	3	40	106	75.6667	0.7779	227
LTR Retrotransposon	Gypsy	ATLANTYS-I_OS	3	40	106	62	0.836933	186
LTR Retrotransposon	Gypsy	Gypsy-32_DWil-I	2	77	106	91.5	0.7695	183
Non-LTR Retrotransposon	Daphne	Daphne-29_HMa	1	106	106	106	0.7526	106
LTR Retrotransposon	Gypsy	Gypsy-107_AA-I	1	106	106	106	0.76	106
Endogenous Retrovirus	ERV1	ERV1NA-CPo_I	1	106	106	106	0.7664	106
Non-LTR Retrotransposon	L1	Zepp	32	33	105	58.3125	0.815778	1866
Transposable Element	DNA transposon	DNA-TA-5_DR	14	27	105	60.5	0.860521	847
LTR Retrotransposon	Gypsy	Gypsy-3_XT-I	7	58	105	72.2857	0.764586	506
DNA transposon	EnSpm	ATENSPM10	8	32	105	62.875	0.794763	503
Non-LTR Retrotransposon	L1	L1-25_ACar	7	30	105	64.2857	0.825086	450
DNA transposon	MuDR	VANDAL8	7	38	105	61.1429	0.7992	428
Non-LTR Retrotransposon	R1	R1_DMo	6	51	105	66	0.787183	396
Non-LTR Retrotransposon	CR1	CR1-79_HM	5	61	105	73.4	0.80582	367
LTR Retrotransposon	Gypsy	Gypsy-46_PIT-LTR	4	62	105	84.25	0.779125	337
Transposable Element	LTR Retrotransposon	CER3-I_CE	5	34	105	63.6	0.81746	318
LTR Retrotransposon	Gypsy	ATGP1I	4	33	105	70.75	0.819725	283
DNA transposon	Transib	Transib1	5	37	105	56.6	0.82726	283
LTR Retrotransposon	Gypsy	Gypsy-85_AA-I	4	38	105	70	0.7927	280
LTR Retrotransposon	Copia	Copia-26_PIT-I	4	45	105	61.5	0.807075	246
LTR Retrotransposon	Gypsy	Gypsy-4_DAn-I	4	28	105	59.25	0.84445	237
Endogenous Retrovirus	ERV2	LTR20_Opr	2	105	105	105	0.7742	210
DNA transposon	Mariner/Tc1	Mariner-5_HM	2	52	105	78.5	0.77695	157
Non-LTR Retrotransposon	RTE	BovB_ACo	1	105	105	105	0.75	105
LTR Retrotransposon	BEL	BEL-2_BMa-LTR	1	105	105	105	0.7895	105
LTR Retrotransposon	Copia	MTANGA_I	1	105	105	105	0.78	105
DNA transposon	hAT	hAT-1_SM	1	105	105	105	0.8068	105
	FUGUREP4B.	FUGUREP4B	1	105	105	105	0.7944	105
LTR Retrotransposon	Gypsy	Gypsy-23_PSo-I	23	30	104	57	0.81277	1311
DNA transposon	MuDR	RMU1A23	8	43	104	63.625	0.8124	509
DNA transposon	hAT	Hopseu2	4	69	104	77.75	0.77455	311
Non-LTR Retrotransposon	CR1	CR1-35_HM	4	37	104	58	0.816125	232
Endogenous Retrovirus	ERV3	TguLTRL1a1	3	37	104	70.3333	0.8204	211
LTR Retrotransposon	BEL	BEL-166_AA-I	3	42	104	68	0.8104	204
LTR Retrotransposon	Copia	RETROFIT6_I	2	82	104	93	0.77965	186
DNA transposon	Transib	TRANSIB2	2	74	104	89	0.77345	178
LTR Retrotransposon	DIRS	DIRS-15_ACar	2	53	104	78.5	0.78095	157
Non-LTR Retrotransposon	R1	R1_DSi	2	50	104	77	0.78235	154
DNA transposon	Chapaev	Chapaev-2_HM	2	47	104	75.5	0.8051	151
Non-LTR Retrotransposon	CR1	LINE2A_CE	2	38	104	71	0.8104	142
LTR Retrotransposon	BEL	BEL-104_AA-I	2	38	104	71	0.80425	142
LTR Retrotransposon	Gypsy	Gypsy-108_AA-I	2	38	104	71	0.81705	142
LTR Retrotransposon	Gypsy	Gypsy-18_RP-I	2	34	104	69	0.8262	138
Non-LTR Retrotransposon	Ingi	Ingi-3_AC	1	104	104	104	0.77	104
Endogenous Retrovirus	ERV1	LTR8D1_EC	1	104	104	104	0.7547	104
DNA transposon	Mariner/Tc1	Mariner-20_HM	1	104	104	104	0.7664	104
DNA transposon	hAT	hAT-9_XT	12	31	103	56.3333	0.818758	676
LTR Retrotransposon	Gypsy	Gypsy9-SM_I	9	35	103	70.4444	0.788122	634
DNA transposon	Sola	Sola1-1_PI	11	27	103	57.5455	0.845073	633
DNA transposon	Helitron	Helitron-2_SMo	10	35	103	62.6	0.77925	626
LTR Retrotransposon	Gypsy	Gypsy-23_Ano-I	11	36	103	54.0909	0.813309	595
DNA transposon	Harbinger	Harbinger-3_BF	4	61	103	77	0.7755	556
Non-LTR Retrotransposon	R4	DongAa	7	30	103	72	0.795757	504
Non-LTR Retrotransposon	L1	L1_AC_8	7	30	103	61.7143	0.809771	432
DNA transposon	Harbinger	PIF_Harbinger-1_PB	4	80	103	97.25	0.758925	389
Non-LTR Retrotransposon	RTE	RTE-6_BF	6	31	103	59.6667	0.826033	358
Non-LTR Retrotransposon	Tad1	Tad1-1_PGr	5	30	103	70	0.81508	350
Non-LTR Retrotransposon	L1	LINE1-8_OS	3	69	103	91.6667	0.770833	275
RatSatRep2.	Transposable Element	RatSatRep2	4	39	103	67.25	0.8013	269
LTR Retrotransposon	BEL	BEL-182_AA-I	4	32	103	64.5	0.80715	258
DNA transposon	Chapaev	Chapaev-4_HM	3	49	103	85	0.768267	255
Non-LTR Retrotransposon	Tad1	I-6_AO	4	37	103	62	0.80895	248
Endogenous Retrovirus	ERV1	ERV46_MD_I	3	64	103	77.3333	0.769	232
Non-LTR Retrotransposon	L2	L2_AC_10	4	32	103	56	0.8343	224
Non-LTR Retrotransposon	CRE	SLACS	3	32	103	73.3333	0.811367	220
LTR Retrotransposon	BEL	BEL-225_AA-I	3	33	103	73.3333	0.802767	220
Non-LTR Retrotransposon	R1	R1C_NGi	3	49	103	67	0.8287	201
DNA transposon	Harbinger	Harbinger-8_MLP	3	35	103	66.6667	0.813767	200
LTR Retrotransposon	Copia	COPIA_DM_I	3	29	103	65.6667	0.824433	197
Endogenous Retrovirus	ERV2	ERVB4_6-I_RN	3	41	103	64	0.804367	192
Non-LTR Retrotransposon	L1	L1-6_VC	3	39	103	61	0.828833	183
LTR Retrotransposon	Gypsy	MDG1_I	2	74	103	88.5	0.76155	177
DNA transposon	Mariner/Tc1	SMAR32	2	60	103	81.5	0.77795	163
Non-LTR Retrotransposon	L1	KibiTn1	15	37	102	56	0.813793	840
LTR Retrotransposon	Gypsy	Gypsy-12_DPu-I	11	45	102	63.5455	0.795891	699
LTR Retrotransposon	Gypsy	Gypsy-23_DAn-I	9	33	102	61.6667	0.804956	555
LTR Retrotransposon	BEL	BEL-209_AA-I	10	33	102	52.1	0.82996	521
LTR Retrotransposon	Gypsy	Gypsy157-I_DR	7	39	102	72.8571	0.778257	510
LTR Retrotransposon	Gypsy	Gypsy-168-I_DR	5	98	102	99.6	0.76402	498
LTR Retrotransposon	Gypsy	Gypsy-26_CQ-I	8	45	102	62.25	0.8119	498
DNA transposon	Transib	TransibN3_DP	5	34	102	71.6	0.793	358
LTR Retrotransposon	Gypsy	Gypsy-6_SCH-I	5	45	102	69.8	0.79478	349
LTR Retrotransposon	Gypsy	Gypsy-153_AA-I	5	42	102	66.6	0.7994	333
LTR Retrotransposon	Gypsy	GYPSY8-I_AG	4	36	102	62.25	0.821075	249
LTR Retrotransposon	Gypsy	RONIN3_I	3	44	102	82.6667	0.777633	248
Non-LTR Retrotransposon	Jockey	Jockey-1_TCa	3	65	102	77.3333	0.7591	232
LTR Retrotransposon	Gypsy	Gypsy-17_DWil-I	3	55	102	74	0.778567	222
LTR Retrotransposon	Gypsy	Gypsy-32-I_DR	3	47	102	66.3333	0.7784	199
LTR Retrotransposon	Gypsy	Gypsy1-I_DM	3	33	102	64.3333	0.7975	193
LTR Retrotransposon	Gypsy	MamGypLTR1a	2	66	102	84	0.7656	168
LTR Retrotransposon	Gypsy	Gypsy-236_AA-I	2	48	102	75	0.80015	150
Transposable Element	DNA transposon	DNA2-9_CB	2	43	102	72.5	0.78735	145
DNA transposon	Ginger1	Ginger1-3_HM	2	29	102	65.5	0.85165	131
Non-LTR Retrotransposon	CR1	CR1AVI	1	102	102	102	0.7745	102
DNA transposon	Mariner/Tc1	MarinerL-1_AO	1	102	102	102	0.7292	102
DNA transposon	MuDR	Rehavkus-1_NVi	1	102	102	102	0.75	102
LTR Retrotransposon	Gypsy	Gypsy-37_CQ-I	23	28	101	54.8696	0.839561	1262
LTR Retrotransposon	BEL	BEL-214_AA-I	8	59	101	68.75	0.774525	550
LTR Retrotransposon	Gypsy	Gypsy-19_PR-I	8	33	101	67.875	0.799887	543
DNA transposon	Polinton	Polinton-1_PI	8	39	101	61.625	0.809987	493
LTR Retrotransposon	DIRS	CcNgaro3	9	34	101	52.3333	0.8176	471
Non-LTR Retrotransposon	R1	R1-5_BM	10	34	101	46.3	0.84151	463
DNA transposon	piggyBac	piggyBac-2_BF	5	63	101	79.2	0.76972	396
LTR Retrotransposon	Gypsy	Gypsy-15_SMo-I	6	38	101	63.8333	0.8001	383
LTR Retrotransposon	Gypsy	Gypsy-38_GA-I	5	47	101	72.8	0.77738	364
Transposable Element	LTR Retrotransposon	CER2-I_CE	5	41	101	64	0.79034	320
DNA transposon	Polinton	Polinton-2_SM	3	38	101	77.3333	0.7833	232
Endogenous Retrovirus	ERV2	TguLTRK2e_I	4	33	101	57.25	0.837025	229
LTR Retrotransposon	DIRS	DIRS-11_ACar	4	32	101	53.25	0.81875	213
Transposable Element	DNA transposon	DNA-8-1_HM	3	48	101	69	0.785533	207
LTR Retrotransposon	Copia	Copia-122_AA-I	3	40	101	69	0.8032	207
Transposable Element	DNA transposon	DNA-10_AAe	3	52	101	68.3333	0.835533	205
DNA transposon	hAT	hATx-3_HM	2	100	101	100.5	0.77145	201
LTR Retrotransposon	BEL	BEL-639_AA-I	3	37	101	66.3333	0.800267	199
LTR Retrotransposon	Gypsy	Gypsy-6_RP-I	2	95	101	98	0.77895	196
Endogenous Retrovirus	ERV1	MER89I	3	30	101	55.6667	0.847667	167
Non-LTR Retrotransposon	I	I_Ele16	2	42	101	71.5	0.80235	143
Endogenous Retrovirus	ERV2	TguERVK7_LTR1d	2	41	101	71	0.7971	142
LTR Retrotransposon	Gypsy	Gypsy-115-I_DR	2	38	101	69.5	0.80565	139
LTR Retrotransposon	Gypsy	Gypsy-134_AA-I	2	33	101	67	0.8144	134
LTR Retrotransposon	DIRS	DIRS-1_AMa	1	101	101	101	0.76	101
LTR Retrotransposon	Gypsy	INVADER6_I	1	101	101	101	0.7353	101
DNA transposon	hAT	hAT-N1_AP	1	101	101	101	0.7895	101
Non-LTR Retrotransposon	R4	R4-1_AC	7	31	100	64.5714	0.820914	7887
DNA transposon	hAT	hAT-9A_XT	24	30	100	57.625	0.811854	1383
LTR Retrotransposon	Gypsy	Gypsy-4_PSo-I	14	35	100	54.2857	0.81255	992
Non-LTR Retrotransposon	L1	L1-1_VC	14	28	100	62.3571	0.796879	873
Non-LTR Retrotransposon	L1	L1_AC_11	14	32	100	56.0714	0.813986	785
LTR Retrotransposon	Gypsy	Gypsy-19_PIT-I	7	46	100	65.1429	0.809786	456
Non-LTR Retrotransposon	L1	L1-1_Vpa	6	45	100	62.1667	0.80655	373
Endogenous Retrovirus	ERV1	ERV1-1-EC_I	6	35	100	57	0.80145	342
DNA transposon	Mariner/Tc1	TXZ19	4	38	100	84.25	0.923125	337
Non-LTR Retrotransposon	CR1	CR1-102_AAe	4	45	100	77	0.78355	308
LTR Retrotransposon	BEL	BEL-646_AA-I	4	54	100	74.25	0.777	297
Endogenous Retrovirus	ERV1	ERV1-2_PCa-I	4	51	100	68.5	0.7978	274
LTR Retrotransposon	BEL	BEL-9_GA-I	4	52	100	66.75	0.788425	267
LTR Retrotransposon	Gypsy	Gypsy-2_PTri-I	4	40	100	62	0.806625	248
LTR Retrotransposon	Gypsy	Gypsy107-LTR_Dr	3	50	100	81	0.796067	243
LTR Retrotransposon	Gypsy	Gypsy-118_MLP-I	4	38	100	55	0.83635	220
DNA transposon	hAT	hAT-6_BF	3	52	100	72.3333	0.796567	217
Transposable Element	LTR Retrotransposon	GGERV20_I	3	54	100	70.3333	0.7703	211
DNA transposon	MuDR	Mudr5_OS	3	50	100	68	0.798767	204
DNA transposon	Harbinger	Harbinger-3B_PSt	3	31	100	66	0.8282	198
Non-LTR Retrotransposon	Tad1	Tad1-3_BG	2	72	100	86	0.7624	172
LTR Retrotransposon	BEL	BEL-129_AA-I	2	50	100	75	0.79	150
Endogenous Retrovirus	ERV2	LTR2B_Vpa	2	34	100	67	0.8306	134
Simple Repeat	Satellite	TAR1	1	100	100	100	0.7476	100
LTR Retrotransposon	Gypsy	GORPI	1	100	100	100	0.767	100
DNA transposon	EnSpm	EnSpm-13_OS	16	33	99	55	0.808669	880
DNA transposon	EnSpm	EnSpm-9_HM	13	30	99	49.8462	0.831315	648
Non-LTR Retrotransposon	R1	Waldo-3_AAe	10	35	99	59.2	0.81245	592
Non-LTR Retrotransposon	CR1	CR1-9_SP	8	33	99	67.875	0.786913	543
LTR Retrotransposon	Gypsy	Gypsy15-I_CR	8	32	99	66.5	0.7965	532
Transposable Element	Endogenous Retrovirus	HERV23	9	35	99	57.3333	0.823544	516
LTR Retrotransposon	Gypsy	Gypsy-16_DWil-I	6	40	99	57.8333	0.805817	347
LTR Retrotransposon	Gypsy	Gypsy-262_AA-I	5	30	99	67.8	0.80544	339
DNA transposon	Sola	Sola1-2_AP	4	70	99	84.75	0.771675	339
Non-LTR Retrotransposon	CR1	CR1-3_HM	5	38	99	63.8	0.79746	319
Non-LTR Retrotransposon	Hero	HERO-2_BF	5	32	99	63.4	0.80606	317
LTR Retrotransposon	Copia	Copia-5_SMo-I	5	34	99	60.2	0.80428	301
LTR Retrotransposon	BEL	BEL-648_AA-I	5	28	99	56.4	0.84324	282
LTR Retrotransposon	Copia	Copia-21_SI-I	3	81	99	87	0.767733	261
Transposable Element	DNA transposon	XINXIN	3	55	99	84.3333	0.769167	253
LTR Retrotransposon	Copia	Copia-10_ES-I	5	31	99	47.6	0.84882	238
LTR Retrotransposon	Gypsy	Gypsy-6_BM-I	4	33	99	55.5	0.83495	222
DNA transposon	hAT	NAVIHAT1	3	56	99	71.6667	0.7946	215
LTR Retrotransposon	Gypsy	RIRE3A_I	2	99	99	99	0.7753	198
LTR Retrotransposon	BEL	BEL-33_CQ-LTR	3	33	99	62.6667	0.816567	188
Non-LTR Retrotransposon	Crack	Crack-9_AAe	2	48	99	73.5	0.7958	147
DNA transposon	hAT	hAT-N40_DR	2	43	99	71	0.82135	142
LTR Retrotransposon	Copia	Copia-53_MLP-I	2	37	99	68	0.81325	136
Non-LTR Retrotransposon	L1	L1PA10	1	99	99	99	0.7692	99
LTR Retrotransposon	BEL	BEL-11_AA-I	1	99	99	99	0.7872	99
LTR Retrotransposon	BEL	BEL-7_XT-I	1	99	99	99	0.75	99
LTR Retrotransposon	Gypsy	Gypsy24-I_Dpse	1	99	99	99	0.7872	99
Endogenous Retrovirus	ERV2	BGLII_B2	29	32	98	58.1724	0.805152	1842
LTR Retrotransposon	Gypsy	Gypsy19-I_CR	13	32	98	66.5385	0.799262	1021
DNA transposon	EnSpm	EnSpm-5_HM	16	30	98	62.75	0.7882	1004
DNA transposon	EnSpm	EnSpm-8_HM	11	33	98	65.4545	0.797491	720
DNA transposon	Harbinger	Harbinger-4_XT	11	32	98	61.3636	0.8048	675
DNA transposon	P	P-1_AurAno	9	27	98	62.5556	0.794367	563
Endogenous Retrovirus	ERV3	GGERVL-A	7	31	98	62.1429	0.806829	435
LTR Retrotransposon	Copia	Copia-76_MLP-I	6	56	98	66.3333	0.779667	398
LTR Retrotransposon	Copia	Copia-31_PIT-I	6	43	98	65.3333	0.789733	392
LTR Retrotransposon	Gypsy	Gypsy-5_ES-I	6	43	98	64.8333	0.796333	389
LTR Retrotransposon	Gypsy	Gypsy-64_CQ-I	5	33	98	71.4	0.79114	357
LTR Retrotransposon	BEL	BEL-221_AA-I	6	35	98	58.6667	0.8258	352
DNA transposon	Mariner/Tc1	Mariner-36_HM	5	57	98	67.8	0.79194	339
LTR Retrotransposon	Gypsy	Gypsy-19_AA-I	5	46	98	66.8	0.79178	334
Transposable Element	LTR Retrotransposon	CER11-I_CE	5	32	98	58.6	0.83034	293
Non-LTR Retrotransposon	CR1	CR1_Ele31	3	82	98	92.6667	0.7557	278
LTR Retrotransposon	BEL	BEL-2-I_HM	5	30	98	52.2	0.8343	261
LTR Retrotransposon	Copia	Copia-123_AA-I	4	33	98	57.5	0.83125	230
LTR Retrotransposon	Gypsy	Gypsy-261_AA-I	4	28	98	55	0.832225	220
LTR Retrotransposon	BEL	BEL-26_CQ-I	3	36	98	70.6667	0.802333	212
LTR Retrotransposon	Gypsy	GYPSY41-I_AG	3	47	98	68	0.779033	204
LTR Retrotransposon	Gypsy	Gypsy20-I_Dya	3	52	98	67.3333	0.7793	202
Non-LTR Retrotransposon	RTEX	RTEX-14_BF	3	33	98	66.6667	0.816833	200
Non-LTR Retrotransposon	CR1	CR1-6_CQ	2	98	98	98	0.8021	196
LTR Retrotransposon	Gypsy	Gypsy-191_AA-I	3	49	98	65.3333	0.806267	196
Non-LTR Retrotransposon	L1	Lx2A_3end	2	60	98	79	0.7779	158
LTR Retrotransposon	Gypsy	Gypsy-590_AA-I	2	56	98	77	0.79955	154
LTR Retrotransposon	DIRS	DIRS-5_DR	2	40	98	69	0.7875	138
Transposable Element	DNA transposon	DNA-8-21_DR	1	98	98	98	0.8687	98
Non-LTR Retrotransposon	L1	HAL1-2B_Cpo	1	98	98	98	0.7547	98
Non-LTR Retrotransposon	RTE	RTE-1_PPac	1	98	98	98	0.766	98
LTR Retrotransposon	BEL	BEL-158_AA-I	1	98	98	98	0.7524	98
LTR Retrotransposon	Gypsy	Gypsy-6-LTR_XT	1	98	98	98	0.7692	98
LTR Retrotransposon	Gypsy	LTR88b	1	98	98	98	0.7523	98
DNA transposon	Transib	Transib-N1_SP	1	98	98	98	0.7708	98
LTR Retrotransposon	Gypsy	Gypsy-19_CQ-I	15	28	97	70.6667	0.79518	1060
Non-LTR Retrotransposon	L1	L1-2_SSc	13	29	97	59.7692	0.819115	777
LTR Retrotransposon	Gypsy	Gypsy-16_PSo-I	11	36	97	68.5455	0.791791	754
LTR Retrotransposon	Gypsy	GypsyPi-1c_I	13	33	97	54.0769	0.820446	703
LTR Retrotransposon	Gypsy	Gypsy-9_SCH-I	10	34	97	61.5	0.80134	615
LTR Retrotransposon	Gypsy	Gypsy117-I_DR	7	34	97	70.8571	0.794629	496
DNA transposon	EnSpm	ENSPM2_OS	8	39	97	61.75	0.809588	494
LTR Retrotransposon	DIRS	DIRS-9_XT	7	47	97	64.8571	0.791729	454
Transposable Element	DNA transposon	DNA-TTAA0-7_DR	6	66	97	74.8333	0.79345	449
LTR Retrotransposon	Gypsy	Gypsy-625_AA-I	5	52	97	81.6	0.78334	408
LTR Retrotransposon	Gypsy	Gypsy-14_OD-I	7	37	97	56.5714	0.795843	396
DNA transposon	MuDR	MULE-3_Cglob	5	38	97	59	0.8082	295
LTR Retrotransposon	BEL	BEL-634_AA-I	3	69	97	87.6667	0.764533	263
Non-LTR Retrotransposon	Rex1	CR1-26_DR	4	35	97	65.25	0.814325	261
Non-LTR Retrotransposon	Rex1	REX1-6_XT	4	40	97	64.75	0.80095	259
LTR Retrotransposon	Copia	Copia-32_BG-I	5	37	97	49.8	0.82604	249
Non-LTR Retrotransposon	CR1	CR1-J3_Pass	4	39	97	61.75	0.8015	247
DNA transposon	Transib	Transib-19_HM	3	65	97	76	0.773067	228
DNA transposon	hAT	Homo8	4	35	97	56.25	0.8297	225
Endogenous Retrovirus	ERV2	RMER3D3_LTR	3	51	97	69	0.7851	207
LTR Retrotransposon	BEL	BEL-38_CQ-I	2	95	97	96	0.7705	192
DNA transposon	P	P-15_HM	3	35	97	62	0.8183	186
SINE	SINE2/tRNA	SINE2-1_AFC	2	63	97	80	0.78215	160
Endogenous Retrovirus	ERV2	GGERVK1	2	63	97	80	0.77715	160
DNA transposon	Mariner/Tc1	Mariner-1_NGr	2	62	97	79.5	0.75545	159
Non-LTR Retrotransposon	RTE	RTE1X_SP	2	55	97	76	0.75665	152
LTR Retrotransposon	BEL	BEL-53_CQ-I	2	53	97	75	0.7757	150
Non-LTR Retrotransposon	CR1	CR1-44_AAe	2	52	97	74.5	0.78115	149
LTR Retrotransposon	Gypsy	Gypsy-18-I_XT	2	46	97	71.5	0.80725	143
SINE	SINE2/tRNA	SINE_FR1C	2	45	97	71	0.81605	142
DNA transposon	Crypton	CryptonS-8_PS	2	38	97	67.5	0.81945	135
Pseudogene	snRNA	UHG	1	97	97	97	0.75	97
Non-LTR Retrotransposon	L1	L1MA1	1	97	97	97	0.7692	97
Non-LTR Retrotransposon	L1	LINE1-6_OS	1	97	97	97	0.7528	97
LTR Retrotransposon	Gypsy	Gypsy-37_AA-LTR	1	97	97	97	0.7634	97
LTR Retrotransposon	Gypsy	Gypsy-95_CQ-I	1	97	97	97	0.7653	97
DNA transposon	Mariner/Tc1	Mariner-1_Dro	1	97	97	97	0.7826	97
Non-LTR Retrotransposon	SINE	BBSINE1	19	27	96	46.4737	0.910379	883
Non-LTR Retrotransposon	R1	RT2	8	39	96	71.375	0.790613	779
LTR Retrotransposon	Gypsy	Gypsy-20_SMo-I	12	46	96	63.6667	0.797758	764
LTR Retrotransposon	Gypsy	Gypsy-11_CCO-I	12	39	96	62.8333	0.793492	754
Non-LTR Retrotransposon	RandI	RandI-4	8	30	96	59.25	0.822388	474
Transposable Element	LTR Retrotransposon	TCN4-I	6	42	96	75.5	0.773417	453
LTR Retrotransposon	Gypsy	Gypsy-31-I_DR	6	61	96	72	0.781217	432
LTR Retrotransposon	Gypsy	Gypsy-62_CQ-I	7	35	96	53	0.818386	371
LTR Retrotransposon	BEL	BEL-13_CQ-I	4	45	96	69	0.79065	276
LTR Retrotransposon	Gypsy	GYPSY12A_LTR	4	44	96	66.75	0.8122	267
Transposable Element	DNA transposon	MERMITEB	4	46	96	64	0.783475	256
Endogenous Retrovirus	ERV1	ZFERV-2-I_DR	4	31	96	58.75	0.827475	235
LTR Retrotransposon	Gypsy	TAT1_ATH	4	30	96	56.5	0.8139	226
DNA transposon	hAT	hAT-7_AP	3	58	96	70.6667	0.760333	212
Non-LTR Retrotransposon	R2	R2_KF	3	32	96	65.3333	0.803033	196
LTR Retrotransposon	Gypsy	Gypsy1-I_Dpse	2	93	96	94.5	0.75645	189
Non-LTR Retrotransposon	Kiri	Kiri-2_DEl	2	72	96	84	0.7575	168
DNA transposon	Sola	Sola1-6_AP	2	68	96	82	0.7675	164
LTR Retrotransposon	Gypsy	Gypsy-42_GA-I	2	57	96	76.5	0.7689	153
LTR Retrotransposon	DIRS	DIRS-9_ACar	2	49	96	72.5	0.80315	145
Transposable Element	Non-LTR Retrotransposon	NonLTR-3_CR	2	42	96	69	0.79825	138
Transposable Element	DNA transposon	DNA8-78_AP	1	96	96	96	0.7812	96
DNA transposon	MuDR	MuDR-2_MLP	1	96	96	96	0.7553	96
LTR Retrotransposon	BEL	ROO_I	36	29	95	64.9444	0.795503	2338
DNA transposon	Mariner/Tc1	TIGGER2	13	48	95	74.8462	0.777815	973
LTR Retrotransposon	Copia	Copia-4_SCH-I	6	48	95	62.1667	0.78375	507
Non-LTR Retrotransposon	L1	LX4	6	50	95	76.1667	0.7726	457
Transposable Element	Non-LTR Retrotransposon	ORTE-1_AAe	8	32	95	56.875	0.819837	455
LTR Retrotransposon	Copia	ENDOVIR1_I	7	33	95	56.7143	0.8022	397
LTR Retrotransposon	Gypsy	Gypsy-4_PPa-I	7	40	95	53.5714	0.821243	375
DNA transposon	P	P-2_AP	4	35	95	70.5	0.790525	282
LTR Retrotransposon	BEL	BEL-3_Ano-I	3	87	95	92.3333	0.754767	277
LTR Retrotransposon	BEL	BEL-643_AA-I	4	34	95	57.75	0.826225	231
LTR Retrotransposon	Gypsy	Gypsy-23_GA-I	3	44	95	64.3333	0.802933	193
Non-LTR Retrotransposon	L2	L2_AC_14	3	38	95	63	0.785333	189
Non-LTR Retrotransposon	Tad1	Tad1-4_PGr	2	79	95	87	0.7786	174
Non-LTR Retrotransposon	CR1	CR1-Y4	2	71	95	83	0.7685	166
LTR Retrotransposon	Gypsy	Gypsy-14_DAn-I	2	71	95	83	0.76005	166
RBMI_MS	MSRBMI	RBMI_MS	2	69	95	82	0.7657	164
Non-LTR Retrotransposon	L1	L1-2_Vpa	2	46	95	70.5	0.82095	141
LTR Retrotransposon	Gypsy	Gypsy15-I_SP	2	41	95	68	0.82105	136
LTR Retrotransposon	Gypsy	Gypsy136-I_DR	2	40	95	67.5	0.796	135
Endogenous Retrovirus	ERV1	RNLTR10A2	1	95	95	95	0.7692	95
DNA transposon	hAT	hAT-47_SM	1	95	95	95	0.7917	95
Non-LTR Retrotransposon	Nimb	I-3_AC	12	37	94	66	0.780908	792
Non-LTR Retrotransposon	CR1	L2	3	59	94	79.3333	0.788267	729
Non-LTR Retrotransposon	L1	L1-2a_MD	5	71	94	87	0.76436	600
Endogenous Retrovirus	ERV1	ERV12_MD_I	12	37	94	47.5	0.829975	570
LTR Retrotransposon	BEL	BEL-11_GA-I	8	34	94	60.125	0.82835	481
DNA transposon	Mariner/Tc1	MarCry-1_FO	7	39	94	60.7143	0.800529	425
Transposable Element	Non-LTR Retrotransposon	LINE-3	7	30	94	56.7143	0.815314	397
LTR Retrotransposon	Gypsy	Gypsy-12_OD-I	7	47	94	55.5714	0.790343	389
Endogenous Retrovirus	ERV2	TguERVK1N3_I	5	54	94	72.8	0.78096	364
Transposable Element	LTR Retrotransposon	TKM1_I	5	45	94	67.2	0.78814	336
Endogenous Retrovirus	ERV2	ERV35_MD_I	5	31	94	65.4	0.79682	327
Transposable Element	Non-LTR Retrotransposon	LINE-05_OS	5	42	94	64.6	0.80102	323
Non-LTR Retrotransposon	Hero	HERODr	5	48	94	63.2	0.7961	316
Non-LTR Retrotransposon	Crack	Crack-8_HMa	4	60	94	77.5	0.773925	310
Non-LTR Retrotransposon	CRE	CRE2	4	47	94	73.75	0.779725	295
DNA transposon	hAT	hAT-2_MD	3	94	94	94	0.7634	282
LTR Retrotransposon	Gypsy	Gypsy66-I_DR	5	39	94	56.2	0.83852	281
Non-LTR Retrotransposon	I	I-52_AAe	5	35	94	53.8	0.81484	269
DNA transposon	hAT	hAT-32_SM	4	55	94	67.25	0.79065	269
Endogenous Retrovirus	ERV2	ERV4_MD_I	4	41	94	65	0.7863	260
Non-LTR Retrotransposon	CR1	L2-2_MD	4	39	94	61.5	0.788925	246
LTR Retrotransposon	Gypsy	Gypsy-1_PGr-I	4	35	94	58.25	0.832675	233
LTR Retrotransposon	Gypsy	MAGGY_I	3	35	94	68	0.8281	204
LTR Retrotransposon	Gypsy	ATHILA8B_I	3	33	94	64	0.8146	192
Endogenous Retrovirus	ERV1	CfERV1	3	39	94	64	0.797167	192
Non-LTR Retrotransposon	CR1	CR1-32_HM	3	48	94	63.3333	0.8129	190
LTR Retrotransposon	Gypsy	Gypsy-11_DAn-LTR	2	94	94	94	0.7727	188
Non-LTR Retrotransposon	Nimb	I-1_AA	3	43	94	60	0.8371	180
Transposable Element	DNA transposon	DNA6-1_CQ	2	57	94	75.5	0.7803	151
LTR Retrotransposon	Gypsy	Gypsy108-I_Dr	2	56	94	75	0.77925	150
DNA transposon	EnSpm	EnSpm-8_OS	2	40	94	67	0.80135	134
DNA transposon	Ginger1	Ginger1-1_BF	2	36	94	65	0.81125	130
DNA transposon	Sola	Sola3-1_DPu	2	36	94	65	0.83235	130
Non-LTR Retrotransposon	L1	L1PA14	2	32	94	63	0.82625	126
SINE	SINE2/tRNA	ERE2	1	94	94	94	0.7701	94
DNA transposon	MuDR	MuDR-5_OS	9	37	93	63.2222	0.786011	569
LTR Retrotransposon	BEL	BEL-45_AA-I	8	41	93	61.5	0.799338	492
Transposable Element	LTR Retrotransposon	CER10-I_CE	8	30	93	59.125	0.799638	473
LTR Retrotransposon	DIRS	DIRS-2_AMa	9	33	93	52.5556	0.8267	473
Non-LTR Retrotransposon	L1	L1-3_SMo	8	31	93	54.625	0.809462	437
LTR Retrotransposon	Gypsy	Gypsy-9_CCO-I	8	31	93	50.875	0.836712	407
Non-LTR Retrotransposon	R1	LINER1	8	34	93	50.5	0.83845	404
DNA transposon	Novosib	Novosib-5_CR	6	48	93	66.5	0.78535	399
LTR Retrotransposon	Gypsy	Gypsy-597_AA-I	6	43	93	64	0.801117	384
Non-LTR Retrotransposon	L2	L2-1_DR	2	58	93	75.5	0.7637	372
Non-LTR Retrotransposon	RTE	BovB	5	36	93	73.4	0.79156	367
DNA transposon	hAT	hAT-3_DR	6	33	93	58.3333	0.829383	350
Non-LTR Retrotransposon	CR1	CR1-C	6	43	93	56.1667	0.819183	337
LTR Retrotransposon	Gypsy	Gypsy-33_AA-I	5	60	93	67.4	0.78266	337
DNA transposon	Ginger2/TDD	Ginger2-1_LS	6	32	93	55.3333	0.8504	332
LTR Retrotransposon	Gypsy	Gypsy-51_DEl-I	6	35	93	54	0.8179	324
Endogenous Retrovirus	ERV3	MTAI	4	45	93	73.75	0.802375	295
DNA transposon	MuDR	ATMU5	5	33	93	56.8	0.81288	284
DNA transposon	Academ	Academ-1_DPu	5	37	93	52.8	0.82766	264
Endogenous Retrovirus	ERV2	TguERVK4_LTR2b	4	47	93	64.25	0.787175	257
LTR Retrotransposon	BEL	BEL-44_AA-I	4	47	93	64	0.800075	256
LTR Retrotransposon	Copia	ATCOPIA64_I	4	40	93	61.5	0.819025	246
DNA transposon	P	P-30_HM	4	28	93	61	0.824825	244
Transposable Element	DNA transposon	SETARIA2	4	40	93	59.5	0.79785	238
Non-LTR Retrotransposon	L1	L1-4_Cpo	4	41	93	59.25	0.806875	237
Endogenous Retrovirus	ERV1	TguERV2_I	4	32	93	57.75	0.825075	231
LTR Retrotransposon	BEL	BEL-617_AA-I	3	39	93	75	0.799467	225
Endogenous Retrovirus	ERV2	LTR13_TS	3	35	93	70.3333	0.797733	211
LTR Retrotransposon	BEL	DIVER_I	3	52	93	70	0.787733	210
LTR Retrotransposon	Copia	ATCOPIA63_I	4	33	93	52	0.836975	208
Non-LTR Retrotransposon	I	I-4_CQ	3	51	93	68.3333	0.790467	205
LTR Retrotransposon	BEL	BEL-626_AA-I	2	90	93	91.5	0.768	183
Non-LTR Retrotransposon	Vingi	Vingi-2_BF	2	75	93	84	0.7683	168
LTR Retrotransposon	BEL	BEL-8_XT-I	2	75	93	84	0.7709	168
Pioneer1.	Transposable Element	Pioneer1	3	31	93	55.6667	0.840833	167
Endogenous Retrovirus	ERV1	LTR177_MD	2	69	93	81	0.76315	162
Non-LTR Retrotransposon	R1	NotoAg1	2	66	93	79.5	0.7618	159
LTR Retrotransposon	BEL	BEL-82_AA-I	2	63	93	78	0.76885	156
Non-LTR Retrotransposon	SINE	RSG1	2	59	93	76	0.7877	152
Non-LTR Retrotransposon	I	I-13_AAe	2	44	93	68.5	0.80185	137
Non-LTR Retrotransposon	CR1	CR1-17_BF	2	37	93	65	0.82515	130
DNA transposon	hAT	hAT-41_HM	2	33	93	63	0.83275	126
Transposable Element	DNA transposon	DNAX1_CR	1	93	93	93	0.7586	93
Non-LTR Retrotransposon	Jockey	JOCKEY2	1	93	93	93	0.7604	93
LTR Retrotransposon	Copia	Copia-22_NVi-I	1	93	93	93	0.8133	93
DNA transposon	hAT	CHARLIE2A	1	93	93	93	0.7556	93
Transposable Element	Endogenous Retrovirus	HERVFH19I	8	46	92	65.25	0.799425	522
LTR Retrotransposon	Gypsy	Gypsy-8_PSo-I	10	28	92	49.9	0.83321	499
LTR Retrotransposon	Gypsy	Gypsy-20_Ano-I	8	46	92	61.5	0.790675	492
Endogenous Retrovirus	ERV1	LTR43_I	7	38	92	68	0.800043	476
DNA transposon	hAT	hATw-2_HM	7	53	92	65.8571	0.7902	461
LTR Retrotransposon	Copia	Copia-11_PSo-I	6	53	92	74.1667	0.78305	445
LTR Retrotransposon	Gypsy	ATHILA4_I	7	49	92	61.7143	0.781771	432
LTR Retrotransposon	DIRS	DIRS-39_XT	8	32	92	51	0.834087	408
Endogenous Retrovirus	ERV1	HERV35I	6	33	92	66.6667	0.804167	400
Non-LTR Retrotransposon	R1	MinoAg1	6	41	92	61.3333	0.8017	368
DNA transposon	hAT	hAT-42_HM	5	47	92	69.8	0.77834	349
LTR Retrotransposon	BEL	BEL-4_DPu-I	7	30	92	48.4286	0.839729	339
LTR Retrotransposon	Copia	Copia-27_MLP-I	5	46	92	66.2	0.78878	331
Endogenous Retrovirus	ERV3	MonoRep289C	4	41	92	79.25	0.775	317
Transposable Element	Endogenous Retrovirus	ERVB5_2-I_MM	6	31	92	49.5	0.83795	297
Non-LTR Retrotransposon	CR1	L2-1b_Cis	5	42	92	59.4	0.81654	297
DNA transposon	Sola	Sola1-1_AC	4	50	92	73.5	0.791225	294
LTR Retrotransposon	Gypsy	Gypsy-11_SMo-I	5	30	92	57.8	0.8007	289
LTR Retrotransposon	Gypsy	Gypsy-2_AC-I	5	42	92	55.4	0.8106	277
LTR Retrotransposon	Gypsy	Gypsy-1_AC-I	4	33	92	54.5	0.81805	218
DNA transposon	EnSpm	EnSpmN1_DR	3	60	92	70.6667	0.786167	212
DNA transposon	EnSpm	EnSpm-4N2_DR	3	43	92	67.6667	0.782967	203
Non-LTR Retrotransposon	CR1	CAM1_GG	3	40	92	67	0.811067	201
LTR Retrotransposon	DIRS	DIRS-13_XT	3	44	92	64.6667	0.809233	194
DNA transposon	Chapaev	Chapaev-1_CE	3	44	92	62.3333	0.8029	187
Transposable Element	Non-LTR Retrotransposon	LINE-4_OS	2	92	92	92	0.8	184
LTR Retrotransposon	Copia	Copia-2_SMo-I	3	30	92	57	0.822967	171
Non-LTR Retrotransposon	Jockey	DOC5_DM	3	35	92	55.6667	0.813433	167
LTR Retrotransposon	BEL	BEL-21_AA-I	2	48	92	70	0.82685	140
Transposable Element	DNA transposon	DNA8-13_CQ	2	47	92	69.5	0.7802	139
LTR Retrotransposon	Gypsy	Gypsy-44_CQ-I	2	46	92	69	0.80035	138
DNA transposon	hAT	hAT-12_HM	2	35	92	63.5	0.84425	127
Non-LTR Retrotransposon	CR1	CR1_Ele38	1	92	92	92	0.7582	92
Non-LTR Retrotransposon	CR1	CR1-83_AAe	1	92	92	92	0.7789	92
DNA transposon	Helitron	ATREP10	1	92	92	92	0.7742	92
DNA transposon	Crypton	CryptonS-2_PU	1	92	92	92	0.7692	92
DNA transposon	hAT	HOPPER_BD	1	92	92	92	0.7882	92
DNA transposon	Mariner/Tc1	Mariner-16_HM	1	92	92	92	0.8158	92
DNA transposon	Mariner/Tc1	Mariner-2_SM	1	92	92	92	0.75	92
DNA transposon	Merlin	Merlin-1_Psojae	1	92	92	92	0.75	92
DNA transposon	P	P-N2_MLP	1	92	92	92	0.7553	92
LTR Retrotransposon	Gypsy	Gypsy-5-I_XT	20	31	91	61.3	0.80912	1226
DNA transposon	Harbinger	Harbinger-7_PGr	17	38	91	54.1765	0.808747	921
LTR Retrotransposon	Gypsy	RETRO3_I	15	32	91	60.6	0.795087	909
LTR Retrotransposon	Copia	Copia-6_CQ-I	10	45	91	62.7	0.79333	627
LTR Retrotransposon	Gypsy	Gypsy-36_PIT-I	9	51	91	68.6667	0.785444	618
DNA transposon	MuDR	MULE-1_CapOwc	10	35	91	58.2	0.81126	582
Non-LTR Retrotransposon	L1	L1-26_ACar	10	36	91	57.1	0.81569	571
LTR Retrotransposon	Gypsy	Gypsy-30_CQ-I	8	36	91	63.75	0.813063	510
DNA transposon	Harbinger	Harbinger-9_PSt	8	43	91	60.125	0.803438	481
Endogenous Retrovirus	ERV1	HERVH	9	32	91	52.4444	0.828444	472
Transposable Element	Endogenous Retrovirus	ZFERV_I	8	28	91	52.625	0.818225	421
LTR Retrotransposon	BEL	BEL-19_DAn-I	6	30	91	65.3333	0.797033	392
LTR Retrotransposon	Gypsy	Gypsy-2_OD-I	6	40	91	59.1667	0.80875	355
Transposable Element	DNA transposon	DNA6-2_MLP	5	41	91	61.4	0.805	307
LTR Retrotransposon	DIRS	DIRS-30_ACar	4	36	91	69.75	0.79875	279
LTR Retrotransposon	Gypsy	Gypsy-10_OD-I	5	39	91	52.4	0.82102	262
Endogenous Retrovirus	ERV2	BGLII_B	4	33	91	60.25	0.80275	241
DNA transposon	P	P-1_Hrobusta	4	42	91	59.5	0.79865	238
DNA transposon	Mariner/Tc1	Mariner-15_DAn	3	45	91	75.6667	0.781767	227
LTR Retrotransposon	Gypsy	Gypsy-19-I_DR	4	37	91	55	0.8065	220
LTR Retrotransposon	Gypsy	Gypsy-169_AA-I	4	36	91	53.5	0.821925	214
LTR Retrotransposon	Copia	Copia-10_TMe-I	3	41	91	60.6667	0.7986	182
DNA transposon	EnSpm	EnSpm-11_HM	3	27	91	58.3333	0.855667	175
Non-LTR Retrotransposon	RTE	Perere-3	2	65	91	78	0.763	156
Non-LTR Retrotransposon	L1	L1-1_DV	3	31	91	51.3333	0.854033	154
Non-LTR Retrotransposon	L1	L1-65_XT	2	48	91	69.5	0.79305	139
DNA transposon	piggyBac	piggyBac-19_SM	2	41	91	66	0.79945	132
Non-LTR Retrotransposon	Jockey	Jockey-1_DYa	1	91	91	91	0.764	91
Non-LTR Retrotransposon	Tx1	Tx1-14_BF	1	91	91	91	0.7558	91
LTR Retrotransposon	BEL	BEL-21_CQ-I	1	91	91	91	0.7303	91
LTR Retrotransposon	Copia	Copia-6_Ano-LTR	1	91	91	91	0.775	91
LTR Retrotransposon	Gypsy	Gypsy-130_AA-I	1	91	91	91	0.8	91
LTR Retrotransposon	Gypsy	Gypsy-2_PPc-I	1	91	91	91	0.7952	91
LTR Retrotransposon	Gypsy	Gypsy10-I_Dpse	1	91	91	91	0.7692	91
Endogenous Retrovirus	ERV1	LTR42_MD	1	91	91	91	0.7474	91
DNA transposon	Mariner/Tc1	MARINER8_CB	1	91	91	91	0.7708	91
Endogenous Retrovirus	ERV1	MER52D	19	38	90	59.1053	0.799647	1123
LTR Retrotransposon	Gypsy	Gypsy6-I_Dmoj	17	46	90	60.7647	0.789735	1033
LTR Retrotransposon	Copia	Copia2-I_CR	14	40	90	59.2857	0.794179	830
LTR Retrotransposon	Gypsy	Gypsy-10-I_CR	11	37	90	65.2727	0.790082	718
LTR Retrotransposon	Gypsy	Gypsy13-I_VC	7	49	90	63.2857	0.786271	664
LTR Retrotransposon	Gypsy	Gypsy8-SM_I	8	42	90	61	0.800087	488
LTR Retrotransposon	Copia	ATCOPIA50_I	7	40	90	65.8571	0.8064	461
Non-LTR Retrotransposon	L1	L1-1_AMe	7	30	90	62.8571	0.835186	440
Endogenous Retrovirus	ERV1	HERV1_I	7	36	90	57.7143	0.813657	404
DNA transposon	Kolobok	Kolobok-1_XT	7	36	90	54.4286	0.803686	381
Non-LTR Retrotransposon	CR1	L2-3_XT	6	32	90	60.6667	0.796917	364
LTR Retrotransposon	Gypsy	Gypsy-36_OD-I	7	28	90	50.4286	0.842571	353
DNA transposon	Kolobok	Kolobok-2_XT	5	37	90	66	0.79356	330
Endogenous Retrovirus	ERV3	MER68_I	5	43	90	65.6	0.78302	328
LTR Retrotransposon	Gypsy	Gypsy-28_PIT-I	5	59	90	65.2	0.75942	326
Endogenous Retrovirus	ERV2	TguERVK5_I	5	39	90	64	0.79982	320
Endogenous Retrovirus	ERV2	TguERVK4_I	5	32	90	62.4	0.7977	312
Non-LTR Retrotransposon	CR1	L2_Plat1h	4	66	90	75.75	0.767675	303
LTR Retrotransposon	Gypsy	Gypsy-7_TCa-I	5	44	90	59.6	0.79274	298
LTR Retrotransposon	Gypsy	Gypsy-2_CCO-I	5	38	90	57.4	0.80676	287
LTR Retrotransposon	Gypsy	Gypsy-3_AC-I	6	32	90	44.6667	0.856067	268
DNA transposon	MuDR	MDR1	5	36	90	53.2	0.843	266
LTR Retrotransposon	Gypsy	STALKER2_I	5	31	90	52.6	0.83998	263
Non-LTR Retrotransposon	L1	OSLINE1_2	4	33	90	62.5	0.808575	250
Non-LTR Retrotransposon	L1	L1MB3_EC	4	41	90	61	0.818675	244
DNA transposon	Academ	Academ-3_SP	3	61	90	74.3333	0.768467	223
DNA transposon	hAT	hATm-45_HM	3	55	90	73	0.7728	219
Non-LTR Retrotransposon	I	I-50_AAe	4	32	90	53.5	0.82985	214
DNA transposon	Transib	Transib-4_HM	3	54	90	66.3333	0.777667	199
Non-LTR Retrotransposon	Jockey	G6_DM	3	47	90	64.6667	0.8009	194
DNA transposon	hAT	hATm-12_HM	3	49	90	64.6667	0.810667	194
LTR Retrotransposon	Gypsy	Gypsy-3_TMe-I	3	46	90	60.6667	0.793833	182
Transposable Element	Non-LTR Retrotransposon	ATLINE1_9	3	44	90	59.3333	0.797333	178
DNA transposon	Mariner/Tc1	SMAR3	3	32	90	59	0.829833	177
LTR Retrotransposon	Gypsy	GYPSYDR1	3	31	90	54.6667	0.8408	164
Endogenous Retrovirus	ERV2	ERV2-Dor_LTR	2	56	90	73	0.78705	146
Non-LTR Retrotransposon	NeSL	NeSL-1_TV	2	52	90	71	0.7729	142
LTR Retrotransposon	BEL	BEL-78_AA-I	2	48	90	69	0.78985	138
DNA transposon	Mariner/Tc1	Mariner-20_SM	2	43	90	66.5	0.7994	133
DNA transposon	Mariner/Tc1	TIGGER6B	2	40	90	65	0.80205	130
LTR Retrotransposon	Gypsy	Gypsy-613_AA-I	2	38	90	64	0.8109	128
LTR Retrotransposon	Gypsy	SZ-56_I	2	38	90	64	0.812	128
Non-LTR Retrotransposon	L1	L1-1a_Cis	2	36	90	63	0.81065	126
LTR Retrotransposon	BEL	BEL-75_AA-I	1	90	90	90	0.7447	90
Non-LTR Retrotransposon	R1	RT1	18	33	89	57.4444	0.817844	1213
LTR Retrotransposon	Copia	OSCOPIA2_I	18	37	89	63.7778	0.79565	1148
DNA transposon	EnSpm	ENSPM-6_DR	14	34	89	52.2857	0.819236	732
LTR Retrotransposon	Gypsy	Gypsy-3_PIT-I	12	31	89	57.3333	0.828508	688
LTR Retrotransposon	DIRS	DIRS-41A_XT	10	34	89	56.7	0.81204	567
Non-LTR Retrotransposon	R1	HidaAg1	9	32	89	59.4444	0.802789	535
LTR Retrotransposon	Gypsy	Gypsy-10_SCH-I	9	34	89	57.6667	0.8079	519
LTR Retrotransposon	Gypsy	Gypsy14-I_SP	7	45	89	58.7143	0.795314	411
LTR Retrotransposon	Gypsy	Gypsy21-I_SP	6	41	89	64.8333	0.7945	389
DNA transposon	Sola	Sola1-2_LG	5	50	89	71	0.78654	355
LTR Retrotransposon	BEL	BEL-2-I_XT	5	43	89	70	0.79008	350
Transposable Element	DNA transposon	ARNOLD4	6	31	89	55.8333	0.841483	335
LTR Retrotransposon	DIRS	DIRS-15_DR	5	45	89	63.4	0.79364	317
Non-LTR Retrotransposon	R1	R1-4_DAn	6	38	89	51	0.820783	306
LTR Retrotransposon	BEL	BEL-50_CQ-I	5	43	89	57.8	0.80838	289
Repetitive element.	BMRP1	BMRP1	4	52	89	71.25	0.798875	285
Non-LTR Retrotransposon	L1	L1-3_CR	4	41	89	68.5	0.797875	274
Non-LTR Retrotransposon	R1	Waldo1_AG	4	42	89	67.5	0.78125	270
LTR Retrotransposon	BEL	BEL-216_AA-I	4	48	89	65.75	0.77265	263
DNA transposon	MuDR	VANDAL6	4	44	89	62	0.78405	248
LTR Retrotransposon	DIRS	DIRS-17_ACar	5	27	89	49.2	0.84904	246
DNA transposon	Mariner/Tc1	Mariner-2_HM	4	33	89	59	0.8113	236
Non-LTR Retrotransposon	L1	L1-5_LA	5	31	89	45.4	0.85612	227
DNA transposon	hAT	hAT-14_SM	3	45	89	74.3333	0.777433	223
Non-LTR Retrotransposon	Tx1	Tx1-6_BF	4	31	89	55.5	0.828625	222
LTR Retrotransposon	Gypsy	Gypsy-592_AA-I	3	44	89	74	0.788033	222
Non-LTR Retrotransposon	L1	L1_Canid_5end	4	33	89	52	0.8474	208
DNA transposon	Harbinger	Harbinger2-2_TMe	3	55	89	68	0.767167	204
LTR Retrotransposon	Gypsy	ATGP3B_I	3	47	89	67.6667	0.783167	203
Endogenous Retrovirus	ERV3	MER74A	3	37	89	67.3333	0.8066	202
LTR Retrotransposon	BEL	BEL-43_AA-I	3	52	89	66.6667	0.7849	200
LTR Retrotransposon	Gypsy	Gypsy9-NVi_I	3	46	89	63.3333	0.8054	190
LTR Retrotransposon	Copia	Copia-3_ACA-LTR	3	41	89	60.6667	0.8072	182
Non-LTR Retrotransposon	CR1	CR1-2_DEl	2	89	89	89	0.7711	178
LTR Retrotransposon	DIRS	DIRS-1_SP	3	39	89	57.3333	0.8172	172
Non-LTR Retrotransposon	Tad1	Tad1-9_BG	2	82	89	85.5	0.77135	171
LTR Retrotransposon	Gypsy	Gypsy-25_CQ-I	3	38	89	55	0.812267	165
Non-LTR Retrotransposon	L1	L1-13_DR	2	63	89	76	0.78825	152
DNA transposon	Mariner/Tc1	Sagan-1_ALai	2	33	89	61	0.8231	122
Transposable Element	DNA transposon	DNA8-97_AP	1	89	89	89	0.7753	89
Transposable Element	Endogenous Retrovirus	LTR91_MD	1	89	89	89	0.7976	89
Non-LTR Retrotransposon	Penelope	Penelope-3_HM	1	89	89	89	0.7586	89
Non-LTR Retrotransposon	R2	R2_DYa	1	89	89	89	0.7692	89
LTR Retrotransposon	BEL	BEL-163_AA-I	1	89	89	89	0.7654	89
LTR Retrotransposon	BEL	BEL-4_AA-I	1	89	89	89	0.7674	89
LTR Retrotransposon	BEL	BEL-59_AA-I	1	89	89	89	0.764	89
LTR Retrotransposon	Gypsy	BOTY_I	1	89	89	89	0.7419	89
LTR Retrotransposon	Copia	Copia3-I_DR	1	89	89	89	0.7586	89
LTR Retrotransposon	Gypsy	Gypsy19-I_Dpse	1	89	89	89	0.7634	89
LTR Retrotransposon	Copia	TSE1_LTR	1	89	89	89	0.7609	89
Endogenous Retrovirus	ERV2	MacERV4_int	1	89	89	89	0.7528	89
Non-LTR Retrotransposon	R1	R1_DYa	20	30	88	55.1	0.825775	1524
DNA transposon	hAT	hAT-N5_XT	13	36	88	52.7692	0.868838	686
Non-LTR Retrotransposon	I	I-71_AAe	8	31	88	63	0.804688	504
Non-LTR Retrotransposon	RTEX	RTEX-10_BF	6	51	88	67.8333	0.7868	407
Endogenous Retrovirus	ERV2	BGLII_LTR	7	32	88	56.7143	0.808486	397
Non-LTR Retrotransposon	I	I_Ele19	6	32	88	65.6667	0.818533	394
DNA transposon	EnSpm	CACTA-1_Roryzae	6	36	88	61	0.8269	366
LTR Retrotransposon	BEL	BEL3-I_SP	6	33	88	55.8333	0.829483	335
Nonautonomous	Transposable Element	TE-X-5_DR	6	40	88	54.8333	0.82255	329
LTR Retrotransposon	Gypsy	RIRE2_I	5	44	88	64.6	0.79874	323
LTR Retrotransposon	BEL	BEL-66_CQ-I	5	35	88	61.2	0.79228	306
DNA transposon	MuDR	ATMU8	6	39	88	50.1667	0.82585	301
DNA transposon	Crypton	CryptonF-1_TS	4	37	88	75.25	0.801775	301
Non-LTR Retrotransposon	L1	L1-21B_ACar	5	38	88	58.2	0.81058	291
DNA transposon	Transib	Transib-7_HM	4	51	88	69	0.780275	276
LTR Retrotransposon	Copia	Copia4-I_TP	6	30	88	45.5	0.8648	273
LTR Retrotransposon	Gypsy	Gypsy-14_CCO-I	4	47	88	67	0.785425	268
LTR Retrotransposon	BEL	BEL-647_AA-I	4	36	88	64	0.82215	256
Endogenous Retrovirus	ERV3	TguLTRL2a6	4	39	88	63.5	0.82895	254
LTR Retrotransposon	BEL	BEL-59_CQ-I	4	29	88	62	0.8057	248
LTR Retrotransposon	Gypsy	Gypsy-99_MLP-I	4	28	88	60.5	0.815375	242
Endogenous Retrovirus	ERV1	LTR2752	3	77	88	80.6667	0.758933	242
LTR Retrotransposon	BEL	BEL-8_DEl-I	4	30	88	56	0.829275	224
LTR Retrotransposon	Copia	Copia-3_HAE-I	3	61	88	74.3333	0.782467	223
LTR Retrotransposon	Gypsy	RETROSAT2LTR	4	42	88	55.75	0.823275	223
Non-LTR Retrotransposon	RTE	BovB_VA	3	40	88	72	0.8179	216
LTR Retrotransposon	Gypsy	Gypsy-24_Ano-I	4	33	88	54	0.83835	216
LTR Retrotransposon	Gypsy	Gypsy-26-I_XT	4	42	88	54	0.829075	216
Transposable Element	DNA transposon	DNA-1-9_DR	4	27	88	53.5	0.857	214
DNA transposon	hAT	hAT-3_HM	3	59	88	68.6667	0.777767	206
Transposable Element	Endogenous Retrovirus	HERV15I	3	36	88	66	0.7979	198
LTR Retrotransposon	Gypsy	Gypsy-28_GA-I	3	41	88	64	0.804033	192
Non-LTR Retrotransposon	L1	L1-2_CQ	3	49	88	63.3333	0.777533	190
LTR Retrotransposon	BEL	BEL-3-I_XT	3	32	88	63	0.799367	189
LTR Retrotransposon	BEL	BEL-181_AA-I	3	40	88	62	0.818133	186
Non-LTR Retrotransposon	RTE	EXPANDER1_DR	3	38	88	58.6667	0.854167	176
LTR Retrotransposon	BEL	BEL-607_AA-I	2	88	88	88	0.7647	176
LTR Retrotransposon	Gypsy	Gypsy-155_AA-I	3	36	88	57.3333	0.841867	172
Transposable Element	Endogenous Retrovirus	LTR2_MD	3	40	88	56	0.817933	168
LTR Retrotransposon	Gypsy	Gypsy-21_SCH-I	2	74	88	81	0.758	162
Non-LTR Retrotransposon	Tad1	Tad1-5_TMe	3	30	88	51	0.859133	153
LTR Retrotransposon	Gypsy	Gypsy-13_CQ-LTR	2	46	88	67	0.79115	134
LTR Retrotransposon	Copia	Copia-20_CQ-I	2	38	88	63	0.81375	126
LTR Retrotransposon	DIRS	DIRS-3_DR	2	32	88	60	0.8205	120
DNA transposon	Mariner/Tc1	Mariner-4_SM	2	32	88	60	0.8153	120
Non-LTR Retrotransposon	L1	L1-44_AAe	1	88	88	88	0.7614	88
Nonautonomous	Transposable Element	MER126	1	88	88	88	0.7692	88
LTR Retrotransposon	BEL	BEL-37-I_DR	1	88	88	88	0.7556	88
LTR Retrotransposon	Gypsy	Gypsy5-I_AP	1	88	88	88	0.75	88
DNA transposon	hAT	hAT-N22_DR	1	88	88	88	0.7473	88
DNA transposon	P	P-4_HM	1	88	88	88	0.75	88
LTR Retrotransposon	Gypsy	Gypsy-11-I_CR	17	30	87	56.7647	0.811159	965
LTR Retrotransposon	Gypsy	Gypsy-24_PSo-I	14	48	87	64.8571	0.791864	908
LTR Retrotransposon	Gypsy	Gypsy-2_SPDB-I	13	30	87	58.8462	0.799923	765
Transposable Element	Endogenous Retrovirus	PRIMA4_I	16	28	87	47.3125	0.839125	757
LTR Retrotransposon	Gypsy	Gypsy-37_OD-I	9	47	87	57.2222	0.8009	515
LTR Retrotransposon	Gypsy	Gypsy-3_ES-I	8	34	87	62.5	0.802713	500
LTR Retrotransposon	Gypsy	Gypsy-3_PCR-I	7	36	87	62.2857	0.807329	436
DNA transposon	EnSpm	ENSPM3_OS	7	36	87	55.5714	0.810557	389
Endogenous Retrovirus	ERV1	TguERV1_I	7	45	87	54.7143	0.803271	383
LTR Retrotransposon	Gypsy	OSVALDO_I	6	40	87	61.6667	0.80355	370
LTR Retrotransposon	Gypsy	Gypsy-35_OD-I	6	35	87	60.5	0.809183	363
LTR Retrotransposon	Gypsy	SZ-4_I	6	35	87	60.5	0.80485	363
Non-LTR Retrotransposon	CR1	CR1-25_HM	6	32	87	59.6667	0.8065	358
LTR Retrotransposon	BEL	BEL-594_AA-I	5	49	87	70.8	0.78002	354
Non-LTR Retrotransposon	NeSL	R2I-3_PI	6	34	87	57.6667	0.824617	346
Transposable Element	DNA transposon	Pokey_Cis	5	47	87	67	0.77298	335
Non-LTR Retrotransposon	Crack	Crack-32_AAe	5	26	87	65.8	0.82974	329
LTR Retrotransposon	Copia	Copia-103_AA-I	6	30	87	54.5	0.819467	327
Endogenous Retrovirus	ERV2	HERVK11DI	6	28	87	49.5	0.853583	297
LTR Retrotransposon	BEL	BEL-62_AA-I	5	30	87	58.4	0.80262	292
LTR Retrotransposon	BEL	BEL-15_DAn-I	4	43	87	71.75	0.78675	287
LTR Retrotransposon	Copia	Copia-17_PGr-I	4	37	87	66.5	0.798375	266
LTR Retrotransposon	Gypsy	Gypsy-17-LTR_DR	3	87	87	87	0.75	261
LTR Retrotransposon	Copia	Copia-40_PIT-I	4	39	87	63.5	0.790725	254
Endogenous Retrovirus	ERV1	ERV34_MD_I	5	28	87	50	0.84806	250
LTR Retrotransposon	Copia	Copia-2_PSt-I	4	39	87	59.5	0.813675	238
LTR Retrotransposon	Gypsy	Gypsy6-SM_I	4	34	87	59	0.808625	236
Non-LTR Retrotransposon	Crack	Crack-19_AAe	3	50	87	74.6667	0.765967	224
LTR Retrotransposon	Gypsy	Gypsy-15_RP-I	4	44	87	56	0.806225	224
Endogenous Retrovirus	ERV3	LTR1B3a_CHo	3	40	87	71.3333	0.8102	214
Non-LTR Retrotransposon	NeSL	LIN5_SM	3	46	87	69.3333	0.785633	208
LTR Retrotransposon	Gypsy	SZ-56A_I	3	47	87	69.3333	0.7964	208
DNA transposon	Chapaev	Chapaev-3_HM	4	37	87	49.5	0.85835	198
LTR Retrotransposon	Gypsy	Gypsy-8_AC-I	3	31	87	64.3333	0.8117	193
Endogenous Retrovirus	ERV1	LTR7c2_MD	3	45	87	63	0.798133	189
LTR Retrotransposon	Gypsy	Chouto_I	3	39	87	62	0.802167	186
DNA transposon	hAT	hATx-22_SM	3	37	87	59.6667	0.8208	179
Non-LTR Retrotransposon	L1	L1-42_AAe	4	30	87	44.25	0.89575	177
LTR Retrotransposon	BEL	BEL-51_CQ-I	2	87	87	87	0.7558	174
DNA transposon	hAT	Homo6	3	28	87	57.6667	0.8345	173
LTR Retrotransposon	Gypsy	Gypsy-45_MLP-I	2	80	87	83.5	0.75	167
LTR Retrotransposon	Gypsy	Gypsy-48_DEl-I	2	78	87	82.5	0.76305	165
LTR Retrotransposon	Gypsy	Gypsy-24_MLP-I	3	30	87	50.3333	0.853167	151
Transposable Element	DNA transposon	DNA-2-17_DR	2	59	87	73	0.76805	146
LTR Retrotransposon	Gypsy	Gypsy-7_SMo-I	2	57	87	72	0.78295	144
LTR Retrotransposon	Gypsy	Gypsy147-I_DR	2	56	87	71.5	0.815	143
Non-LTR Retrotransposon	L1	L1-57_XT	2	49	87	68	0.78555	136
DNA transposon	piggyBac	piggyBac-22_SM	2	48	87	67.5	0.79765	135
Non-LTR Retrotransposon	L1	L1-58_XT	2	46	87	66.5	0.8164	133
Non-LTR Retrotransposon	CR1	CR1-31_BF	1	87	87	87	0.7527	87
LTR Retrotransposon	Copia	ATCOPIA96_I	1	87	87	87	0.759	87
LTR Retrotransposon	Gypsy	BLOOD_I	1	87	87	87	0.7634	87
LTR Retrotransposon	Copia	Copia-5_AA-I	1	87	87	87	0.75	87
Endogenous Retrovirus	ERV1	LTR6D_MD	1	87	87	87	0.7625	87
DNA transposon	P	P-2_HM	1	87	87	87	0.7949	87
LTR Retrotransposon	Gypsy	Gypsy-1_CMe-I	11	32	86	57.9091	0.809455	3221
LTR Retrotransposon	Gypsy	Gypsy-17_DPu-I	12	34	86	58.5	0.800433	702
LTR Retrotransposon	Copia	Copia-2_SPDB-I	11	36	86	57.2727	0.817782	630
Non-LTR Retrotransposon	RTE	RTE-1_AC_1	8	33	86	55.375	0.795737	443
DNA transposon	Mariner/Tc1	Sagan-1_AAn	7	37	86	59.5714	0.795629	417
Endogenous Retrovirus	ERV1	ERV1-1_STr-I	6	54	86	65.6667	0.7821	394
Non-LTR Retrotransposon	Tx1	Tx1-5_BF	5	69	86	75.6	0.76796	378
Transposable Element	Endogenous Retrovirus	ERVB5_3-I_RN	5	60	86	72.4	0.76048	362
LTR Retrotransposon	Gypsy	Gypsy-41_CQ-I	5	50	86	69	0.79046	345
LTR Retrotransposon	Gypsy	Gypsy-10_CQ-I	5	31	86	67.6	0.79156	338
Non-LTR Retrotransposon	NeSL	NeSL-1_ACa	4	63	86	75.75	0.76655	303
LTR Retrotransposon	Copia	Copia-12_PSo-I	5	40	86	60	0.79748	300
LTR Retrotransposon	Gypsy	Gypsy-3_GDe-I	5	40	86	58.2	0.79566	291
LTR Retrotransposon	Gypsy	Gypsy85-I_DR	4	56	86	71.75	0.814675	287
LTR Retrotransposon	Copia	Copia-26_MLP-I	5	30	86	56.4	0.82278	282
Non-LTR Retrotransposon	RTEX	RTEX-6_ACar	4	42	86	68	0.7861	272
LTR Retrotransposon	Gypsy	Gypsy-124_MLP-I	5	33	86	50.4	0.82238	252
LTR Retrotransposon	BEL	BEL-80_AA-I	3	78	86	83.3333	0.777533	250
LTR Retrotransposon	Copia	Copia-1_Ano-I	4	37	86	61.5	0.804975	246
LTR Retrotransposon	Gypsy	Gypsy-28_PSo-I	4	37	86	60.5	0.8068	242
LTR Retrotransposon	Gypsy	Gypsy-20_PIT-I	5	31	86	46.6	0.87148	233
LTR Retrotransposon	Gypsy	Gypsy22-I_Dpse	4	45	86	57.5	0.804325	230
LTR Retrotransposon	Copia	Copia-4_ES-I	3	56	86	76	0.7955	228
LTR Retrotransposon	Copia	ATCOPIA35_I	4	36	86	56.5	0.814525	226
LTR Retrotransposon	Gypsy	Gypsy72-I_DR	4	33	86	56.5	0.8298	226
DNA transposon	hAT	hAT-27_HM	4	45	86	56.25	0.818275	225
Non-LTR Retrotransposon	CR1	CR1-1_CQ	4	36	86	55	0.84105	220
Endogenous Retrovirus	ERV2	LTR4B1_Opr	4	36	86	55	0.831925	220
LTR Retrotransposon	DIRS	DIRS-32_ACar	3	46	86	72	0.7771	216
Transposable Element	Endogenous Retrovirus	LTR145_MD	3	48	86	68	0.779733	204
LTR Retrotransposon	Gypsy	Gypsy-43_CQ-I	3	45	86	66	0.7855	198
LTR Retrotransposon	BEL	BEL-71_CQ-I	3	46	86	64.6667	0.783033	194
LTR Retrotransposon	BEL	BEL-156_AA-I	3	49	86	61.6667	0.820933	185
Endogenous Retrovirus	ERV1	LTR8A1_OC	2	86	86	86	0.7865	172
Endogenous Retrovirus	ERV3	TguERVL2a2-LTR	2	86	86	86	0.7586	172
Non-LTR Retrotransposon	L2	L2-3_LMe	2	70	86	78	0.77075	156
DNA transposon	Mariner/Tc1	MARINER15_CB	2	66	86	76	0.80435	152
LTR Retrotransposon	Gypsy	Gypsy-23-LTR_XT	2	59	86	72.5	0.7884	145
Endogenous Retrovirus	ERV1	RNLTR21_I	2	56	86	71	0.76125	142
DNA transposon	hAT	hATm-18_HM	2	53	86	69.5	0.7815	139
DNA transposon	hAT	hAT-4_SM	2	44	86	65	0.79235	130
LTR Retrotransposon	BEL	BEL-51_AA-I	2	43	86	64.5	0.79835	129
DNA transposon	EnSpm	CACTA-1_PB	2	40	86	63	0.79885	126
DNA transposon	Kolobok	Kolobok-1N2_XT	2	34	86	60	0.83725	120
DNA transposon	Mariner/Tc1	Tc1-4_FR	2	31	86	58.5	0.858	117
LTR Retrotransposon	BEL	BEL-591_AA-I	1	86	86	86	0.75	86
LTR Retrotransposon	Copia	Copia-10_Ano-I	1	86	86	86	0.7683	86
LTR Retrotransposon	Copia	Copia-20_SI-I	1	86	86	86	0.7647	86
LTR Retrotransposon	Gypsy	Gypsy-40_AA-I	1	86	86	86	0.7234	86
DNA transposon	hAT	hATx-3_SM	1	86	86	86	0.7564	86
LTR Retrotransposon	BEL	BEL-46_AA-I	12	39	85	65.5	0.797433	786
DNA transposon	Chapaev	Chapaev-8_HM	9	32	85	65	0.812422	585
Non-LTR Retrotransposon	Jockey	TAHRE	10	42	85	57.4	0.80702	574
LTR Retrotransposon	Gypsy	Gypsy-16_SCH-I	10	30	85	53.9	0.8318	539
LTR Retrotransposon	Gypsy	SZ-54B_I	9	40	85	59	0.803878	531
DNA transposon	Helitron	Helitron-7_NVi	8	43	85	58.375	0.805588	467
LTR Retrotransposon	Gypsy	Gypsy-14_PSo-I	8	35	85	54.5	0.807925	436
LTR Retrotransposon	BEL	BEL21-I_DR	7	32	85	57.1429	0.797629	400
Transposable Element	DNA transposon	CACTA-L	3	39	85	66.3333	0.781867	399
DNA transposon	EnSpm	EnSpm-12_OS	7	36	85	53	0.827771	371
Endogenous Retrovirus	ERV1	ERV1-6-EC_I	6	47	85	61.3333	0.81985	368
Non-LTR Retrotransposon	Tx1	Tx1-4_CQ	6	35	85	59.1667	0.808583	355
Non-LTR Retrotransposon	L1	L1-1_ME	5	47	85	66.8	0.80246	334
SINE	SINE2/tRNA	SINE_FR2	6	36	85	53.1667	0.826017	319
Transposable Element	DNA transposon	OSMU4	6	35	85	50.5	0.822733	303
LTR Retrotransposon	Gypsy	RONIN1_I	5	45	85	59.4	0.78866	297
LTR Retrotransposon	BEL	BEL-6_CQ-I	5	38	85	58	0.83246	290
Transposable Element	DNA transposon	DNA8-15_CQ	4	33	85	63.5	0.801375	254
LTR Retrotransposon	Gypsy	Gypsy44-I_DR	4	42	85	62.5	0.8013	250
Endogenous Retrovirus	ERV1	LTR1F	4	43	85	62	0.7948	248
Non-LTR Retrotransposon	I	AARA8_AG	4	31	85	60.5	0.80485	242
Non-LTR Retrotransposon	L1	L1-3_Opr	4	40	85	59	0.81185	236
LTR Retrotransposon	BEL	BEL-16_DPu-I	4	37	85	58.25	0.809175	233
LTR Retrotransposon	BEL	BEL-119_AA-I	3	60	85	74.6667	0.788533	224
DNA transposon	Polinton	Polinton-4_NVi	4	30	85	56	0.82925	224
DNA transposon	hAT	Hoyak2	3	35	85	68.3333	0.795033	205
Non-LTR Retrotransposon	Tad1	Tad1-20_BG	3	28	85	66	0.836267	198
LTR Retrotransposon	Gypsy	Gypsy-8N_PPa-LTR	3	42	85	63	0.8426	189
DNA transposon	hAT	hAT-N23_DR	3	42	85	62.3333	0.7913	187
Non-LTR Retrotransposon	CR1	PSLINE	3	42	85	61.3333	0.790133	184
DNA transposon	MuDR	Rehavkus-3_TC	3	38	85	60.6667	0.807667	182
DNA transposon	hAT	hATx-1_HM	3	33	85	59.6667	0.813567	179
DNA transposon	Helitron	Helitron1Nb_Mam	2	58	85	71.5	0.80785	143
DNA transposon	Sola	Sola2-N1_CQ	2	54	85	69.5	0.7863	139
Endogenous Retrovirus	ERV3	LTR3_LA	2	50	85	67.5	0.7959	135
Endogenous Retrovirus	ERV1	MER87A2_BT	2	43	85	64	0.8047	128
Transposable Element	LTR Retrotransposon	SZ-31LTR	2	40	85	62.5	0.81975	125
Non-LTR Retrotransposon	L1	L1-2_Tbel	2	36	85	60.5	0.8172	121
Transposable Element	DNA transposon	PALTTTAAA1	1	85	85	85	0.7792	85
LTR Retrotransposon	Copia	Copia-54_MLP-I	1	85	85	85	0.7619	85
LTR Retrotransposon	Gypsy	Gypsy-14-LTR_XT	1	85	85	85	0.7674	85
Endogenous Retrovirus	ERV1	LTR53B_MD	1	85	85	85	0.7778	85
DNA transposon	hAT	hAT-35_SM	1	85	85	85	0.7901	85
DNA transposon	Helitron	Helitron-N3_PPa	1	85	85	85	0.7701	85
DNA transposon	piggyBac	piggyBac-8_SM	1	85	85	85	0.759	85
LTR Retrotransposon	Copia	Copia-4_DGri-I	29	36	84	59.5517	0.8051	1727
LTR Retrotransposon	Gypsy	GYPSY61-I_AG	9	28	84	57.4444	0.797189	666
Endogenous Retrovirus	ERV1	HERV19I	12	34	84	54.4167	0.803875	653
DNA transposon	MuDR	VANDAL1	11	31	84	55.2727	0.814218	608
LTR Retrotransposon	BEL	BEL-243_AA-I	9	36	84	61.7778	0.802433	556
Transposable Element	DNA transposon	ARNOLD2	10	28	84	51	0.83849	510
DNA transposon	Polinton	Polinton-1_XT	9	32	84	54.5556	0.797367	491
DNA transposon	hAT	hAT-5_XT	4	40	84	51.75	0.84155	455
Transposable Element	Endogenous Retrovirus	HERVH48I	8	32	84	55.5	0.809425	444
Transposable Element	DNA transposon	SETARIA1	5	35	84	50.4	0.8301	442
Satellite	MSAT	MSR1	3	84	84	84	0.7561	425
LTR Retrotransposon	Gypsy	Gypsy-193_AA-I	5	84	84	84	0.7586	420
LTR Retrotransposon	BEL	BEL-93_CQ-I	6	34	84	64.8333	0.791267	389
Endogenous Retrovirus	ERV1	ERV22_MD_I	7	33	84	54.8571	0.805343	384
LTR Retrotransposon	Copia	COPIA1-I_OS	6	43	84	63.3333	0.799333	380
LTR Retrotransposon	Copia	Copia-5_PSt-I	6	32	84	62.6667	0.786017	376
LTR Retrotransposon	Gypsy	Gypsy-2_PPM-I	6	35	84	59.8333	0.799883	359
LTR Retrotransposon	Copia	ATCOPIA59_I	5	30	84	71.4	0.79644	357
LTR Retrotransposon	Gypsy	Gypsy-18_Ano-I	6	48	84	59.5	0.787767	357
LTR Retrotransposon	Gypsy	Gypsy7-NVi_I	6	40	84	58.6667	0.80515	352
LTR Retrotransposon	Gypsy	Gypsy-13_IS-I	5	39	84	69.2	0.82656	346
LTR Retrotransposon	BEL	BEL1_MH-I	6	29	84	55.1667	0.828183	331
LTR Retrotransposon	Gypsy	Gypsy8-I_DR	4	72	84	81	0.75845	324
Non-LTR Retrotransposon	Loa	Loa-1_DAn	6	30	84	50.3333	0.84635	302
LTR Retrotransposon	Copia	Copia-13_PGr-I	5	37	84	59.8	0.79536	299
LTR Retrotransposon	Gypsy	Gypsy-157_AA-I	5	46	84	59.2	0.78934	296
Non-LTR Retrotransposon	L1	L1-6_DR	4	55	84	73.25	0.7732	293
DNA transposon	Helitron	Helitron-1_DYak	6	35	84	48.6667	0.83555	292
LTR Retrotransposon	Gypsy	Gypsy-48_MLP-I	4	48	84	72	0.794475	288
LTR Retrotransposon	Copia	Copia-3_PIT-I	4	51	84	69.25	0.795675	277
DNA transposon	Zator	Zator-1_PM	4	45	84	65.5	0.7988	262
Endogenous Retrovirus	ERV1	ERV1-3-I_DR	5	32	84	51.8	0.83112	259
LTR Retrotransposon	BEL	BEL4_Cis_I	3	84	84	84	0.7831	252
Non-LTR Retrotransposon	L1	L1PBA_5	4	49	84	61	0.790425	244
LTR Retrotransposon	Copia	Copia-8-I_DR	4	45	84	60	0.79575	240
LTR Retrotransposon	Gypsy	Gypsy-2-I_DP	4	44	84	59.5	0.813125	238
Non-LTR Retrotransposon	L1	L1-6_LA	4	42	84	57.75	0.80185	231
Non-LTR Retrotransposon	L1	L1P4b_5end	4	45	84	57.25	0.806675	229
LTR Retrotransposon	Gypsy	ATGP4_I	4	38	84	56.5	0.80235	226
LTR Retrotransposon	Gypsy	Gypsy-14_PR-I	3	47	84	70.6667	0.781567	212
LTR Retrotransposon	Gypsy	Gypsy-30_DEl-I	3	39	84	69	0.808667	207
Transposable Element	Endogenous Retrovirus	MER34B_I	3	58	84	68.3333	0.794233	205
Non-LTR Retrotransposon	I	I-N1_CQ	3	58	84	68	0.795133	204
LTR Retrotransposon	Gypsy	Gypsy-249_AA-I	3	39	84	64	0.7853	192
LTR Retrotransposon	Gypsy	Gypsy-228_AA-I	3	40	84	62.3333	0.7989	187
DNA transposon	EnSpm	EnSpm-1_BF	3	39	84	59.6667	0.787467	179
DNA transposon	Transib	Transib-17_HM	3	45	84	59.6667	0.799067	179
LTR Retrotransposon	BEL	BEL-9_DEl-I	3	35	84	57.3333	0.7986	172
Non-LTR Retrotransposon	L1	L1-30_XT	3	35	84	57	0.824133	171
Endogenous Retrovirus	ERV1	ERV1-3_ET-I	3	37	84	56.6667	0.797567	170
LTR Retrotransposon	Copia	Copia-38_CQ-I	2	83	84	83.5	0.7636	167
LTR Retrotransposon	Gypsy	TCN1-I	3	39	84	55.3333	0.799	166
LTR Retrotransposon	Gypsy	Gypsy42-I_DR	3	40	84	54.6667	0.844533	164
DNA transposon	Harbinger	Harbinger-8_PGr	3	33	84	54.6667	0.837767	164
LTR Retrotransposon	Gypsy	Gypsy-21_PSo-I	3	32	84	53.6667	0.814667	161
LTR Retrotransposon	Copia	Copia-2_DEl-I	3	32	84	50	0.845733	150
DNA transposon	Mariner/Tc1	Mariner-3_DR	3	32	84	49.3333	0.8771	148
LTR Retrotransposon	BEL	BEL-235_AA-I	2	60	84	72	0.78665	144
LTR Retrotransposon	Gypsy	Gypsy96-I_DR	2	55	84	69.5	0.7863	139
Non-LTR Retrotransposon	L1	L1-2C1_Cho	2	51	84	67.5	0.78175	135
Non-LTR Retrotransposon	RTEX	RTEX-5_BF	2	47	84	65.5	0.7926	131
LTR Retrotransposon	Gypsy	Gypsy-16_PR-I	2	45	84	64.5	0.79705	129
DNA transposon	Harbinger	HARBINGER1_AG	2	32	84	58	0.83095	116
Transposable Element	DNA transposon	E22_TC	1	84	84	84	0.7647	84
Non-LTR Retrotransposon	I	I_Ele43	1	84	84	84	0.7532	84
Non-LTR Retrotransposon	Loa	LOA-7_CQ	1	84	84	84	0.7778	84
MYS1_PL	direct repeat	MYS1_PL	1	84	84	84	0.7875	84
LTR Retrotransposon	BEL	BEL-32_CQ-I	1	84	84	84	0.7442	84
LTR Retrotransposon	Copia	Copia-1_Ano-LTR	1	84	84	84	0.7654	84
LTR Retrotransposon	Gypsy	Gypsy-20_CQ-I	1	84	84	84	0.7209	84
LTR Retrotransposon	Gypsy	Gypsy-63_PIT-I	1	84	84	84	0.75	84
LTR Retrotransposon	Gypsy	Gypsy-7_PPc-I	1	84	84	84	0.7667	84
Endogenous Retrovirus	ERV1	ERV1-N4-I_DR	1	84	84	84	0.7442	84
DNA transposon	Mariner/Tc1	Mariner-2_PPc	1	84	84	84	0.8101	84
LTR Retrotransposon	Copia	Copia-9_PGr-I	12	32	83	51.1667	0.815708	614
LTR Retrotransposon	DIRS	DIRS-3_XT	9	42	83	65.2222	0.780156	587
DNA transposon	Mariner/Tc1	OSMAR1	8	38	83	69.125	0.795362	553
Non-LTR Retrotransposon	CR1	L2-4_XT	10	28	83	52.3	0.82254	523
LTR Retrotransposon	Gypsy	Gypsy-6_PSo-I	10	34	83	52.3	0.82495	523
DNA transposon	Harbinger	Harbinger3_TP	9	33	83	53.6667	0.812756	483
Endogenous Retrovirus	ERV2	HERVK13I	7	44	83	68.4286	0.775086	479
LTR Retrotransposon	Copia	Copia-16_CQ-I	8	41	83	55.875	0.793275	447
LTR Retrotransposon	Gypsy	Gypsy-32_BG-I	7	28	83	61	0.808914	427
LTR Retrotransposon	Gypsy	Gypsy-20_SCH-I	7	35	83	53.5714	0.817114	375
Transposable Element	LTR Retrotransposon	TCN6-I	7	38	83	52.8571	0.814157	370
Non-LTR Retrotransposon	Vingi	Vingi-1_CJ	6	37	83	60.6667	0.8027	364
LTR Retrotransposon	DIRS	DIRS-3_ACar	7	30	83	51.7143	0.832586	362
LTR Retrotransposon	BEL	BEL-25_CQ-I	6	47	83	58.6667	0.810183	352
Transposable Element	Endogenous Retrovirus	MER84I	6	32	83	57.3333	0.8295	344
LTR Retrotransposon	Copia	Copia5-I_TP	5	36	83	65.4	0.80216	327
LTR Retrotransposon	Copia	Copia-1_PPM-I	5	46	83	64.6	0.807	323
DNA transposon	Polinton	Polinton-6_NVi	6	36	83	51.1667	0.852067	307
DNA transposon	Sola	Sola3-2_PS	6	30	83	50.5	0.8381	303
DNA transposon	Harbinger	Harbinger-3C_PSt	6	33	83	49.1667	0.835567	295
LTR Retrotransposon	Gypsy	Gypsy-13_MLP-I	3	35	83	55	0.825033	283
LTR Retrotransposon	Copia	Copia3-I_XT	5	38	83	56	0.8101	280
LTR Retrotransposon	Gypsy	Gypsy-5_DWil-I	5	32	83	55.6	0.81936	278
Non-LTR Retrotransposon	I	I-3B_CQ	5	41	83	55.4	0.80992	277
LTR Retrotransposon	Gypsy	Gypsy3-NVi_I	4	44	83	66.75	0.805675	267
Non-LTR Retrotransposon	L1	L1-Y_CF	5	44	83	52.6	0.8147	263
LTR Retrotransposon	Gypsy	Gypsy-19-I_XT	5	32	83	52.6	0.82054	263
Transposable Element	Endogenous Retrovirus	MER57A_I	4	46	83	60.75	0.7848	243
DNA transposon	Ginger2/TDD	Ginger2-1_TS	4	34	83	60	0.81725	240
LTR Retrotransposon	Gypsy	Gypsy-6_PIT-I	4	40	83	59.25	0.81115	237
LTR Retrotransposon	DIRS	DIRS-28_XT	4	32	83	56.5	0.801225	226
LTR Retrotransposon	Gypsy	BLASTOPIA_I	4	36	83	54.25	0.809075	217
Non-LTR Retrotransposon	Crack	Crack-7_HM	3	59	83	71	0.7541	213
Non-LTR Retrotransposon	CR1	CR1-18_BF	4	37	83	52	0.831675	208
LTR Retrotransposon	DIRS	DIRS-1_PSt-I	4	30	83	47.5	0.85325	190
DNA transposon	Mariner/Tc1	GIZMO4_EI	3	45	83	62.6667	0.795167	188
Non-LTR Retrotransposon	Hero	HERO-1_PP	4	28	83	46.75	0.8716	187
LTR Retrotransposon	BEL	YAMATO_BM	3	51	83	61.6667	0.8148	185
LTR Retrotransposon	Gypsy	Gypsy-6_XT-I	3	40	83	59.3333	0.7892	178
LTR Retrotransposon	BEL	BEL-4_GA-I	3	34	83	58.3333	0.808233	175
Endogenous Retrovirus	ERV2	RMER6-int	3	41	83	58.3333	0.798933	175
LTR Retrotransposon	Copia	ATCOPIA4I	3	34	83	57.3333	0.8192	172
Non-LTR Retrotransposon	L1	Lx7_3end	2	83	83	83	0.7586	166
LTR Retrotransposon	Gypsy	Gypsy-33-LTR_NVi	2	83	83	83	0.7711	166
DNA transposon	hAT	Chap3a_Cis	3	37	83	55.3333	0.796133	166
DNA transposon	Transib	Transib-20_HM	2	83	83	83	0.7531	166
Non-LTR Retrotransposon	Rex1	REX1-1_BF	2	74	83	78.5	0.76405	157
Non-LTR Retrotransposon	L1	L1-14_XT	2	73	83	78	0.7709	156
Endogenous Retrovirus	ERV2	TguLTRK9c2	2	67	83	75	0.76875	150
Non-LTR Retrotransposon	CR1	CR1-15_HM	3	33	83	49.6667	0.847133	149
Non-LTR Retrotransposon	NeSL	R5	2	54	83	68.5	0.8196	137
LTR Retrotransposon	Copia	Copia-9_SI-I	2	45	83	64	0.79405	128
LTR Retrotransposon	Gypsy	Gypsy-162_AA-I	2	44	83	63.5	0.7938	127
LTR Retrotransposon	Gypsy	Gypsy62-I_DR	2	40	83	61.5	0.80875	123
pattern of tandem duplications	Simple Repeat	IMPB_02	2	39	83	61	0.7956	122
LTR Retrotransposon	BEL	BEL-98_AA-I	2	39	83	61	0.79025	122
Non-LTR Retrotransposon	Loa	LOA-1_CQ	2	30	83	56.5	0.8482	113
Transposable Element	DNA transposon	DNA8-1_DR	1	83	83	83	0.8313	83
Non-LTR Retrotransposon	I	I-6_AAe	1	83	83	83	0.75	83
Non-LTR Retrotransposon	Kiri	Kiri-3_CQ	1	83	83	83	0.7471	83
Non-LTR Retrotransposon	RTE	RTE-7_BF	1	83	83	83	0.7442	83
LTR Retrotransposon	Copia	AACOPIA1_I	1	83	83	83	0.7241	83
LTR Retrotransposon	BEL	BEL-15_DPu-I	1	83	83	83	0.7529	83
LTR Retrotransposon	BEL	BEL-18_DEl-I	1	83	83	83	0.7765	83
LTR Retrotransposon	Copia	Copia-2_SI-I	1	83	83	83	0.7848	83
LTR Retrotransposon	Gypsy	Gypsy-51_MLP-LTR	1	83	83	83	0.7738	83
LTR Retrotransposon	Gypsy	Gypsy-98_AA-I	1	83	83	83	0.75	83
LTR Retrotransposon	Gypsy	Gypsy19-I_Dya	1	83	83	83	0.7857	83
LTR Retrotransposon	Gypsy	ULYSSES_I	1	83	83	83	0.7619	83
Endogenous Retrovirus	ERV2	IAPLTR2a2_Mm	1	83	83	83	0.7683	83
DNA transposon	Mariner/Tc1	SMAR23	1	83	83	83	0.7692	83
LTR Retrotransposon	Gypsy	Gypsy48-I_DR	3	41	82	58.3333	0.7993	1004
Non-LTR Retrotransposon	L1	L1_AC_14	7	36	82	50.5714	0.828571	795
LTR Retrotransposon	Gypsy	Gypsy-19_Ano-I	12	39	82	58.4167	0.804683	701
DNA transposon	EnSpm	EnSpm-3_DR	6	37	82	56.5	0.8348	592
LTR Retrotransposon	Copia	Copia-23_PIT-I	8	45	82	59.75	0.795162	478
LTR Retrotransposon	Gypsy	Gypsy-5_SMo-I	9	36	82	50.7778	0.810378	457
Endogenous Retrovirus	ERV3	MLT1X6_LA	7	44	82	63.2857	0.793686	443
LTR Retrotransposon	Gypsy	Gypsy-6_PPa-I	6	52	82	73.1667	0.770433	439
LTR Retrotransposon	Copia	Copia-51_MLP-I	6	42	82	70.8333	0.7902	425
DNA transposon	Novosib	Novosib-2_CR	7	30	82	60.7143	0.8121	425
Transposable Element	LTR Retrotransposon	CER15-I_CE	8	31	82	52.125	0.825887	417
DNA transposon	EnSpm	ATENSPM9	5	78	82	80.2	0.7605	401
Non-LTR Retrotransposon	RTEX	RTEX-1_SK	6	48	82	58.6667	0.8034	352
Non-LTR Retrotransposon	Tad1	Tad1-8_BG	6	43	82	58.5	0.802767	351
Endogenous Retrovirus	ERV2	RLTR16	7	36	82	49.2857	0.843943	345
LTR Retrotransposon	BEL	BEL-127_AA-I	6	28	82	57	0.8243	342
Non-LTR Retrotransposon	CR1	CR1-YB1_Tgu	6	35	82	56.1667	0.820717	337
LTR Retrotransposon	Gypsy	Gypsy-42_AA-I	5	40	82	65.4	0.81002	327
Non-LTR Retrotransposon	I	I_Ele4E_AAe	5	30	82	58	0.80888	290
Non-LTR Retrotransposon	CR1	CR1-26_BF	6	33	82	48.1667	0.834017	289
Non-LTR Retrotransposon	L1	L1MAB2_ML	6	34	82	48.1667	0.826867	289
LTR Retrotransposon	Copia	SC9A_I	5	33	82	57.2	0.82396	286
LTR Retrotransposon	BEL	BEL-1-I_NVi	5	44	82	56.6	0.82256	283
LTR Retrotransposon	Gypsy	Gypsy-1_LBS-I	5	42	82	56.4	0.81546	282
LTR Retrotransposon	Gypsy	Gypsy-27_PIT-I	4	32	82	68	0.800125	272
Endogenous Retrovirus	ERV1	ERV1-2N-EC_I	5	32	82	50.8	0.84228	254
Endogenous Retrovirus	ERV3	ERV3-1Na2_MEu-LTR	4	53	82	60.75	0.77515	243
LTR Retrotransposon	BEL	BEL13-I_DR	4	50	82	59.75	0.802725	239
Non-LTR Retrotransposon	CR1	CR1-98_AAe	3	39	82	67.6667	0.814033	203
DNA transposon	MuDR	MuDr-4_HM	3	40	82	66.6667	0.7997	200
LTR Retrotransposon	Gypsy	SZ-26_I	3	51	82	66.3333	0.810733	199
Non-LTR Retrotransposon	Penelope	Penelope-11_HM	3	54	82	65.6667	0.7783	197
Non-LTR Retrotransposon	Tad1	Tad1-22_BG	3	50	82	62.3333	0.7855	187
LTR Retrotransposon	Gypsy	Gypsy-5_RO-I	3	30	82	60.6667	0.815633	182
LTR Retrotransposon	Copia	Copia-124_AA-I	3	40	82	59.6667	0.792833	179
DNA transposon	Mariner/Tc1	MARINER47_CB	3	33	82	58.3333	0.811033	175
LTR Retrotransposon	BEL	BEL-52_CQ-I	2	82	82	82	0.7529	164
LTR Retrotransposon	Gypsy	Gypsy-14_RO-I	2	82	82	82	0.7532	164
LTR Retrotransposon	Gypsy	Gypsy-7_DWil-LTR	2	82	82	82	0.7294	164
LTR Retrotransposon	Gypsy	Gypsy-7_GA-I	3	33	82	54	0.8322	162
Endogenous Retrovirus	ERV3	ORR1A4_LTR	3	31	82	51.6667	0.8311	155
Transposable Element	LTR Retrotransposon	XMTX1_I	3	35	82	50.6667	0.828433	152
Non-LTR Retrotransposon	Kiri	Kiri-38_AAe	3	33	82	50.3333	0.834333	151
Non-LTR Retrotransposon	CR1	CR1X_SP	2	62	82	72	0.78045	144
LTR Retrotransposon	Gypsy	GYPSY_DS	2	62	82	72	0.77125	144
Non-LTR Retrotransposon	L1	L1B-1_Cho	2	58	82	70	0.78975	140
LTR Retrotransposon	Gypsy	Gypsy-47_DEl-I	2	58	82	70	0.7746	140
LTR Retrotransposon	Gypsy	Gypsy6-I_DR	2	55	82	68.5	0.7969	137
DNA transposon	Crypton	CryptonS-9_PS	2	54	82	68	0.812	136
LTR Retrotransposon	Gypsy	Gypsy-68_MLP-I	2	53	82	67.5	0.78035	135
Non-LTR Retrotransposon	Crack	Crack-12_AAe	2	48	82	65	0.7913	130
Non-LTR Retrotransposon	RTEX	RTEX-2_DR	2	44	82	63	0.7965	126
LTR Retrotransposon	Copia	ATCOPIA38B_I	2	37	82	59.5	0.79925	119
DNA transposon	hAT	hAT-1_MD	2	37	82	59.5	0.81035	119
Non-LTR Retrotransposon	CR1	CR1-76_HM	2	32	82	57	0.824	114
LTR Retrotransposon	BEL	BEL-5_AA-I	2	31	82	56.5	0.8311	113
DNA transposon	Crypton	CryptonS-1_PR	2	31	82	56.5	0.84265	113
DNA transposon	Mariner/Tc1	MARINER37_CB	2	30	82	56	0.84165	112
Transposable Element	DNA transposon	DNA-8-17_DR	1	82	82	82	0.775	82
Transposable Element	DNA transposon	DNA16TA1_DR	1	82	82	82	0.7532	82
Simple Repeat	Satellite	MonoRep558	1	82	82	82	0.7895	82
Satellite	SAT	SAT_NM	1	82	82	82	0.7792	82
Non-LTR Retrotransposon	CR1	CR1-10_SP	1	82	82	82	0.75	82
Non-LTR Retrotransposon	I	I-2_BF	1	82	82	82	0.7922	82
Non-LTR Retrotransposon	L2	L2_AC_11	1	82	82	82	0.7471	82
Non-LTR Retrotransposon	Crack	L2-4_Cis	1	82	82	82	0.8158	82
Non-LTR Retrotransposon	R1	R1-1_DGr	1	82	82	82	0.7692	82
LTR Retrotransposon	BEL	BEL-204_AA-I	1	82	82	82	0.7564	82
LTR Retrotransposon	Copia	Copia-2_SCH-I	1	82	82	82	0.7821	82
LTR Retrotransposon	Copia	Copia-65_MLP-I	1	82	82	82	0.7692	82
LTR Retrotransposon	Gypsy	Gypsy_DG_I	1	82	82	82	0.7647	82
LTR Retrotransposon	Gypsy	Gypsy-35_DPu-I	1	82	82	82	0.7763	82
LTR Retrotransposon	Gypsy	Gypsy1-I_TP	1	82	82	82	0.7674	82
Endogenous Retrovirus	ERV2	MERVK1_I	1	82	82	82	0.7917	82
DNA transposon	hAT	hAT-N1_CQ	1	82	82	82	0.8333	82
DNA transposon	Mariner/Tc1	Mariner-17_SM	1	82	82	82	0.8056	82
DNA transposon	Mariner/Tc1	MARINER2_CB	1	82	82	82	0.775	82
LTR Retrotransposon	Gypsy	Gypsy5-I_VC	30	32	81	50.0667	0.8262	1502
DNA transposon	Polinton	Polinton-5_NVi	23	30	81	54.7391	0.808657	1259
LTR Retrotransposon	Gypsy	Gypsy-6_GA-I	18	33	81	47.1111	0.827317	848
DNA transposon	Crypton	CryptonF-1_ACap	12	29	81	54.6667	0.815775	656
LTR Retrotransposon	Copia	Copia-14_BG-I	13	35	81	46.4615	0.831731	604
Non-LTR Retrotransposon	Jockey	G_DM	9	34	81	58.5556	0.810067	527
LTR Retrotransposon	BEL	BEL-7_GA-I	9	44	81	56.3333	0.7962	507
LTR Retrotransposon	BEL	BEL-118_AA-I	9	36	81	55.1111	0.809556	496
Non-LTR Retrotransposon	Tx1	L1-55_XT	9	40	81	52.1111	0.816378	469
LTR Retrotransposon	Gypsy	Gypsy-50_CQ-I	10	30	81	45	0.85654	450
LTR Retrotransposon	DIRS	DIRS-50_XT	8	36	81	54.875	0.812813	439
LTR Retrotransposon	DIRS	DIRS-13_DR	7	33	81	62.5714	0.8056	438
LTR Retrotransposon	DIRS	DIRS-35_XT	7	33	81	56.2857	0.812686	394
Non-LTR Retrotransposon	L1	HAL1-3C_Cpo	7	42	81	53.4286	0.798114	374
LTR Retrotransposon	Gypsy	Gypsy-1_MGI-I	7	32	81	51	0.822071	357
LTR Retrotransposon	Copia	Copia-11_PIT-I	7	34	81	49.7143	0.834986	348
Satellite	SAT	GLSAT3	5	52	81	67.6	0.77536	338
Transposable Element	LTR Retrotransposon	LTR-8_DR	4	81	81	81	0.7692	324
MonoRep151.	Transposable Element	MonoRep151	5	44	81	63	0.7877	315
Non-LTR Retrotransposon	L1	L1-59_XT	5	40	81	62.2	0.79288	311
Non-LTR Retrotransposon	L1	L1-7_CQ	5	46	81	60.8	0.81398	304
LTR Retrotransposon	Copia	ATCOPIA37_I	5	41	81	58.8	0.79878	294
LTR Retrotransposon	Gypsy	Gypsy-1_NG-I	6	28	81	49	0.845067	294
LTR Retrotransposon	DIRS	DIRS-22_ACar	5	36	81	57.4	0.80898	287
Non-LTR Retrotransposon	CR1	CR1-X1_Pass	5	33	81	54.6	0.80584	273
LTR Retrotransposon	Gypsy	Gypsy-11_DAn-I	4	51	81	67.75	0.79215	271
LTR Retrotransposon	BEL	BEL-5-I_XT	5	42	81	54	0.83688	270
Endogenous Retrovirus	ERV2	ERV2-5_Opr-I	5	40	81	54	0.8212	270
Non-LTR Retrotransposon	L1	L1-N6_CQ	5	35	81	52.4	0.812	262
Non-LTR Retrotransposon	R1	SART1	5	38	81	52.4	0.80256	262
LTR Retrotransposon	Copia	Copia-9_DPu-I	4	41	81	61	0.80645	244
LTR Retrotransposon	Gypsy	Gypsy-46_PIT-I	3	81	81	81	0.7647	243
DNA transposon	hAT	hAT-61_HM	3	81	81	81	0.75	243
DNA transposon	hAT	hAT8_SP	5	32	81	48.6	0.8268	243
Non-LTR Retrotransposon	CR1	PERERE-6	4	30	81	57.75	0.8157	231
LTR Retrotransposon	BEL	BEL-74_CQ-I	4	30	81	57.5	0.827875	230
DNA transposon	hAT	hAT-48_HM	3	60	81	68.6667	0.766933	206
Non-LTR Retrotransposon	R1	R1-1_AP	3	38	81	66.3333	0.804233	199
LTR Retrotransposon	Gypsy	SZ-54D_I	4	29	81	49.75	0.836275	199
DNA transposon	Mariner/Tc1	Mariner-1_TV	3	50	81	65.3333	0.780567	196
LTR Retrotransposon	Gypsy	Gypsy-22_PR-I	3	54	81	64.3333	0.794533	193
LTR Retrotransposon	Gypsy	Gypsy-1_HAS-I	3	50	81	62.3333	0.794733	187
DNA transposon	P	DNA-8-3_CR	3	48	81	59.6667	0.802667	179
Non-LTR Retrotransposon	L1	L1-11_XT	3	42	81	58.6667	0.8028	176
LTR Retrotransposon	Copia	ATCOPIA69_I	3	42	81	58.6667	0.8027	176
LTR Retrotransposon	Gypsy	Gypsy-51_CQ-I	2	81	81	81	0.7532	162
LTR Retrotransposon	Gypsy	GYPSY2-I_CB	3	36	81	54	0.815267	162
Endogenous Retrovirus	ERV1	ERV1-2-I_DR	3	36	81	51	0.823367	153
LTR Retrotransposon	Gypsy	Gypsy-22_MLP-I	2	62	81	71.5	0.7731	143
SINE	SINE2/tRNA	SINEC1_AMe	2	60	81	70.5	0.80325	141
Non-LTR Retrotransposon	CR1	CR1-H	2	50	81	65.5	0.7923	131
LTR Retrotransposon	Gypsy	SZ-56A_LTR	2	48	81	64.5	0.80555	129
DNA transposon	MuDR	MuDr-2x_AP	2	48	81	64.5	0.7944	129
DNA transposon	hAT	hAT-16_HM	2	46	81	63.5	0.76935	127
Non-LTR Retrotransposon	Nimb	Nimb-2_DR	2	43	81	62	0.8793	124
LTR Retrotransposon	Gypsy	Gypsy-34-I_DR	2	42	81	61.5	0.81315	123
Non-LTR Retrotransposon	CR1	LINE2_WA1	2	35	81	58	0.81125	116
LTR Retrotransposon	Gypsy	Gypsy-22_DAn-I	2	30	81	55.5	0.8487	111
LTR Retrotransposon	Gypsy	Gypsy-7_RO-I	2	30	81	55.5	0.84785	111
DNA transposon	Crypton	CryptonS-N2_PS	2	30	81	55.5	0.8327	111
Transposable Element	Non-LTR Retrotransposon	RILN8_OS	1	81	81	81	0.7778	81
Non-LTR Retrotransposon	CR1	CR1-88_AAe	1	81	81	81	0.7692	81
Non-LTR Retrotransposon	Crack	Crack-20_BF	1	81	81	81	0.775	81
Non-LTR Retrotransposon	Jockey	Jockey_Ele10	1	81	81	81	0.75	81
Non-LTR Retrotransposon	Tx1	Tx1-15_CQ	1	81	81	81	0.759	81
LTR Retrotransposon	DIRS	DIRS-28_ACar	1	81	81	81	0.775	81
LTR Retrotransposon	Gypsy	Gypsy-21_DWil-I	1	81	81	81	0.7586	81
LTR Retrotransposon	DIRS	TcVIPER	1	81	81	81	0.7671	81
LTR Retrotransposon	Gypsy	TV1I	1	81	81	81	0.75	81
DNA transposon	hAT	hAT-6_PGr	1	81	81	81	0.7821	81
DNA transposon	MuDR	MuDR-10_CB	1	81	81	81	0.7595	81
DNA transposon	piggyBac	PiggyBac-3_HM	1	81	81	81	0.7561	81
LTR Retrotransposon	Gypsy	Gypsy-15_LBS-I	13	31	80	65.3846	0.778323	850
DNA transposon	Crypton	CryptonF-2_ACap	14	38	80	57.7857	0.805371	809
Endogenous Retrovirus	ERV1	ERV33_MD_I	10	41	80	63.3	0.80035	633
LTR Retrotransposon	Copia	Copia-14_PSo-I	11	31	80	50.4545	0.8312	555
DNA transposon	piggyBac	piggyBac-2_XT	8	44	80	67	0.781025	536
DNA transposon	Polinton	Polinton-1_SM	10	37	80	51.8	0.81761	518
LTR Retrotransposon	Copia	ATCOPIA87_I	8	38	80	63	0.790775	504
LTR Retrotransposon	DIRS	DIRS-2_MLP-I	8	40	80	54.875	0.8147	439
Transposable Element	LTR Retrotransposon	HUERS-P3	8	30	80	52.5	0.8157	420
Non-LTR Retrotransposon	R1	R1-2B_AP	6	43	80	67.5	0.791267	405
Non-LTR Retrotransposon	Tx1	L1-3_DR	7	35	80	53.1429	0.826386	372
LTR Retrotransposon	Gypsy	Gypsy-106_MLP-I	7	37	80	52.8571	0.800571	370
LTR Retrotransposon	Copia	Copia-46_PIT-I	5	66	80	72	0.77306	360
DNA transposon	ISL2EU	ISL2EU-2_CS	7	39	80	49.4286	0.8176	346
LTR Retrotransposon	Gypsy	Gypsy-46_CQ-I	5	37	80	62.8	0.78858	314
LTR Retrotransposon	Gypsy	Gypsy-61_PIT-I	6	37	80	52.1667	0.821033	313
DNA transposon	Ginger1	Ginger1-1_AP	5	33	80	62.6	0.81368	313
LTR Retrotransposon	Copia	RETROFIT3_I	6	40	80	51	0.81975	306
DNA transposon	Zator	Zator-1_BF	5	42	80	57.6	0.80076	288
DNA transposon	Ginger1	Ginger1-8_HM	5	39	80	57	0.81108	285
LTR Retrotransposon	DIRS	DIRS-7_XT	5	33	80	55.4	0.82018	277
LTR Retrotransposon	Gypsy	Gypsy-17_PIT-I	5	44	80	55.2	0.8003	276
Endogenous Retrovirus	ERV1	PTERV2b	4	43	80	67.5	0.786225	270
Non-LTR Retrotransposon	CR1	CR1-C3	4	29	80	66.75	0.8016	267
LTR Retrotransposon	DIRS	DIRS-3A_XT	4	35	80	65.75	0.784925	263
Transposable Element	Endogenous Retrovirus	LTR77b_TS	5	37	80	50.8	0.81616	254
LTR Retrotransposon	Gypsy	HMSBEAGLE_I	4	42	80	59.25	0.781225	237
LTR Retrotransposon	BEL	BEL-76_AA-I	4	38	80	59	0.81125	236
LTR Retrotransposon	Gypsy	Gypsy-143_AA-I	5	33	80	46.6	0.85314	233
LTR Retrotransposon	Gypsy	Gypsy-617_AA-I	4	43	80	58	0.8003	232
Non-LTR Retrotransposon	CR1	CR1-2_DAn	4	33	80	57.5	0.8094	230
LTR Retrotransposon	Gypsy	Gypsy4-I_VC	4	40	80	57	0.796075	228
LTR Retrotransposon	Gypsy	Gypsy-226_AA-I	4	30	80	54	0.82325	216
LTR Retrotransposon	Gypsy	Gypsy90-I_DR	4	28	80	51.25	0.84395	205
DNA transposon	EnSpm	ATENSPM11	3	40	80	65	0.795	195
DNA transposon	Transib	Transib1_NVi	4	33	80	48	0.851975	192
Non-LTR Retrotransposon	CR1	CR1-1_NVi	3	50	80	63.6667	0.775267	191
LTR Retrotransposon	DIRS	DIRS-1_RO	3	48	80	62.6667	0.7942	188
Non-LTR Retrotransposon	L1	L1-7_CR	3	46	80	59.3333	0.810833	178
Transposable Element	DNA transposon	DNA-6-N7_DR	3	45	80	59	0.783467	177
Endogenous Retrovirus	ERV2	BGLII_Rat_LTR	3	37	80	57.6667	0.810967	173
LTR Retrotransposon	Gypsy	Gypsy-2_BFB-I	3	46	80	57.3333	0.789	172
Non-LTR Retrotransposon	L1	ATLINE1_2	3	37	80	55.3333	0.8001	166
LTR Retrotransposon	BEL	BEL-22_AA-I	3	41	80	55	0.8256	165
Non-LTR Retrotransposon	I	I-65_AAe	2	80	80	80	0.7561	160
LTR Retrotransposon	Gypsy	ROMANIAV1	2	80	80	80	0.7558	160
LTR Retrotransposon	DIRS	DIRS-17A_XT	3	30	80	50.6667	0.837733	152
DNA transposon	MuDR	VANDAL5A	3	28	80	50	0.862467	150
Non-LTR Retrotransposon	Penelope	PENELOPE_SM	2	55	80	67.5	0.77095	135
LTR Retrotransposon	Gypsy	Gypsy18-I_SP	2	54	80	67	0.80815	134
Non-LTR Retrotransposon	L1	L1-3_EC	2	53	80	66.5	0.79155	133
Non-LTR Retrotransposon	L1	L1-2B_LA-5end	2	52	80	66	0.78935	132
DNA transposon	Chapaev	Chapaev-13_HM	2	52	80	66	0.80885	132
LTR Retrotransposon	Gypsy	Gypsy-48_BG-LTR	2	48	80	64	0.7782	128
Transposable Element	DNA transposon	DNA-2-16_DR	2	42	80	61	0.79505	122
LTR Retrotransposon	Gypsy	Gypsy-24_BG-I	2	42	80	61	0.80355	122
DNA transposon	hAT	hATm-2_HR	2	42	80	61	0.80685	122
Non-LTR Retrotransposon	CR1	CR1-40_BF	2	41	80	60.5	0.7825	121
LTR Retrotransposon	Gypsy	Gypsy2-I_Dmoj	2	40	80	60	0.80415	120
Non-LTR Retrotransposon	L2B	L2B-3B_AAe	2	38	80	59	0.81075	118
DNA transposon	hAT	hATm-30_HM	2	38	80	59	0.8206	118
LTR Retrotransposon	Gypsy	Gypsy-69_MLP-I	2	34	80	57	0.81785	114
LTR Retrotransposon	Gypsy	Gypsy-7_PR-I	2	30	80	55	0.8579	110
Non-LTR Retrotransposon	CR1	CR1-J2_Pass	2	28	80	54	0.8539	108
SINE	SINE2/tRNA	SINE2-1_ACar	1	80	80	80	0.7831	80
Non-LTR Retrotransposon	I	Loner_Ele2	1	80	80	80	0.7532	80
Non-LTR Retrotransposon	RandI	RandI-2	1	80	80	80	0.7821	80
LTR Retrotransposon	Copia	ATCOPIA31A_I	1	80	80	80	0.7738	80
LTR Retrotransposon	Copia	Copia-134_AA-I	1	80	80	80	0.7733	80
LTR Retrotransposon	Gypsy	Gypsy-116_MLP-I	1	80	80	80	0.7561	80
LTR Retrotransposon	Gypsy	Gypsy-117-LTR_DR	1	80	80	80	0.7683	80
LTR Retrotransposon	Gypsy	Gypsy-13_SMo-I	1	80	80	80	0.8082	80
LTR Retrotransposon	Gypsy	Gypsy-18_SI-I	1	80	80	80	0.7647	80
LTR Retrotransposon	Gypsy	Gypsy-27-I_DR	1	80	80	80	0.7875	80
LTR Retrotransposon	Gypsy	Gypsy-36_AA-I	1	80	80	80	0.7703	80
LTR Retrotransposon	Gypsy	Gypsy-50_MLP-I	1	80	80	80	0.7662	80
LTR Retrotransposon	Gypsy	Gypsy-8_Ano-LTR	1	80	80	80	0.7733	80
Endogenous Retrovirus	ERV3	LTR184_MD	1	80	80	80	0.7857	80
DNA transposon	P	AgaP4MITE675	1	80	80	80	0.7294	80
DNA transposon	Mariner/Tc1	Tc1-1_PM	11	33	79	52.2727	0.828682	2370
LTR Retrotransposon	Copia	Copia-1_CMe-I	6	31	79	54.5	0.817567	1846
LTR Retrotransposon	Gypsy	Gypsy-16_Ano-I	13	39	79	56.1538	0.815538	730
LTR Retrotransposon	Gypsy	Gypsy-6_DEl-I	11	39	79	60	0.791055	660
Satellite	SAT	SAT2pl	10	43	79	56.5	0.81011	565
Non-LTR Retrotransposon	L1	L1-1_Cja	11	29	79	48.5455	0.832291	534
DNA transposon	Sola	Sola1-1_PPa	9	29	79	56.2222	0.814522	506
DNA transposon	EnSpm	ATENSPM12	8	30	79	55.375	0.82835	443
DNA transposon	Polinton	Polinton-2_DR	9	33	79	48.3333	0.849922	435
Non-LTR Retrotransposon	RTEX	RTEX-5_VC	8	39	79	52.75	0.805638	422
LTR Retrotransposon	Gypsy	Gypsy11-I_Dpse	6	47	79	69	0.792183	414
LTR Retrotransposon	Copia	Copia-12_CQ-I	6	52	79	68.8333	0.791683	413
Endogenous Retrovirus	ERV1	ERV15_MD_I	8	28	79	51.5	0.841113	412
Non-LTR Retrotransposon	Outcast	Outcast-20_AAe	7	38	79	58.2857	0.801886	408
LTR Retrotransposon	Gypsy	Gypsy-22-I_NVi	7	33	79	57.8571	0.796543	405
Endogenous Retrovirus	ERV3	TguLTRL4b	7	40	79	57	0.816214	399
Endogenous Retrovirus	ERV3	ERV3-1_SSc-I	7	31	79	51.1429	0.8158	358
LTR Retrotransposon	Copia	Copia-35_CQ-I	6	48	79	58.8333	0.801617	353
Non-LTR Retrotransposon	L1	L1-3_SSc	6	42	79	54.8333	0.806217	329
Non-LTR Retrotransposon	CR1	CR1-58_HM	6	40	79	54.3333	0.82155	326
Non-LTR Retrotransposon	R4	EhRLE2	2	48	79	63.5	0.795	320
DNA transposon	P	PROTOP	5	55	79	63.6	0.8158	318
Endogenous Retrovirus	ERV1	ERV1-2_ET-I	5	44	79	63.2	0.79568	316
DNA transposon	Chapaev	Chapaev-6_HM	6	28	79	50.1667	0.82805	301
Non-LTR Retrotransposon	RTE	RTE_BOV_B_AC_1	4	66	79	73.5	0.780775	294
Non-LTR Retrotransposon	L1	L1-1D_Cpo	5	35	79	58.6	0.82998	293
Endogenous Retrovirus	ERV1	MacERV5b	4	65	79	70.75	0.809025	283
LTR Retrotransposon	DIRS	DIRS-27A_XT	6	30	79	44.6667	0.850267	268
Endogenous Retrovirus	ERV2	HERVKC4	4	47	79	65	0.79105	260
LTR Retrotransposon	Gypsy	GYPSIA_I	6	32	79	42.3333	0.851217	254
DNA transposon	Mariner/Tc1	TIGGER7	5	36	79	50.6	0.8146	253
DNA transposon	Mariner/Tc1	Tc1-10Xt	4	41	79	62.5	0.81135	250
Non-LTR Retrotransposon	Jockey	Jockey-N8_CQ	4	49	79	60.75	0.7894	243
Endogenous Retrovirus	ERV1	HERVR	4	50	79	60.75	0.7827	243
LTR Retrotransposon	Copia	Copia-3_DAn-I	4	34	79	60.5	0.8171	242
Non-LTR Retrotransposon	L1	HAL1-4B_Cpo	3	79	79	79	0.7647	237
Transposable Element	DNA transposon	TYPEM	4	33	79	59	0.8106	236
LTR Retrotransposon	Gypsy	Gypsy-245_AA-I	4	43	79	59	0.794425	236
Non-LTR Retrotransposon	Proto2	Proto2-2_CS1	4	51	79	58.5	0.802675	234
Non-LTR Retrotransposon	Jockey	BS2	5	36	79	46.4	0.83454	232
LTR Retrotransposon	Copia	Copia-1_GA-I	4	40	79	56.75	0.8165	227
DNA transposon	hAT	hAT-3_BF	4	41	79	56.25	0.82595	225
Non-LTR Retrotransposon	L1	L1-4_EC	4	32	79	55.75	0.8258	223
LTR Retrotransposon	Gypsy	SZ-59_I	4	41	79	55	0.824375	220
LTR Retrotransposon	BEL	BEL-22_DAn-I	3	66	79	73	0.7736	219
Endogenous Retrovirus	ERV1	ERV1-4_TSy-I	3	58	79	72	0.781433	216
Non-LTR Retrotransposon	Tad1	I-5_AO	4	37	79	52.75	0.80915	211
Non-LTR Retrotransposon	L1	L1-1B_Opr	4	29	79	50.75	0.84835	203
DNA transposon	hAT	hATw-3_HM	4	36	79	49.25	0.851625	197
Endogenous Retrovirus	ERV1	MMERGLN_I	4	32	79	47.5	0.84505	190
Non-LTR Retrotransposon	R1	DMRT1C	3	43	79	61.6667	0.794467	185
[truncated: 5,966 more rows]

## Sheet: Nile tilapia
Repeat class	Repeat family	Repeat name	Number of transcripts	Smallest length bp	Largest length bp	Average length bp	Average similarity %	Total repeat sum length
DNA transposon	EnSpm	EnSpm-2_DR	18	29	2229	187.056	0.801289	4469
DNA transposon	hAT	hAT-14_HM	12	28	1913	218.917	0.829183	6264
DNA transposon	Mariner/Tc1	Tc1-9_Xt	114	35	1654	287.912	0.775644	36184
DNA transposon	Mariner/Tc1	Tc1-1_Xt	111	31	1634	301.216	0.790712	36810
Non-LTR Retrotransposon	CR1	MAUI	367	28	1588	134.444	0.795062	58683
Non-LTR Retrotransposon	Rex1	REX1-1_AFC	19	27	1428	278.526	0.8712	5672
Non-LTR Retrotransposon	RTE	RTE-1_GA	33	31	1415	164.758	0.781527	6377
DNA transposon	Mariner/Tc1	Tc1-5_Xt	55	36	1403	334.927	0.746873	22545
DNA transposon	Mariner/Tc1	Tc1-15_Xt	45	41	1264	301	0.759211	15888
DNA transposon	Mariner/Tc1	Mariner-5_XT	42	28	1248	362.143	0.834648	16215
Non-LTR Retrotransposon	L1	L1-1_AFC	63	39	1231	219.587	0.8519	14172
DNA transposon	Mariner/Tc1	Tc1-4Ory	356	27	1195	328.775	0.787933	117044
DNA transposon	hAT	hAT-4_XT	11	59	1193	441.273	0.769464	5654
DNA transposon	hAT	hAT-3_XT	10	30	1154	437.2	0.87735	4372
DNA transposon	Mariner/Tc1	Tc1-1_PM	44	25	1073	215.182	0.805084	9939
Non-LTR Retrotransposon	RTE	RTE-2_AFC	193	31	1056	232.881	0.813145	44946
Non-LTR Retrotransposon	R4	Rex6	43	34	1023	145.721	0.815202	6266
Non-LTR Retrotransposon	RTE	REX3	95	29	1006	194.705	0.800648	20255
DNA transposon	EnSpm	EnSpm-3_DR	14	28	983	128.643	0.807493	2616
DNA transposon	Mariner/Tc1	Tc1-8Xt	12	44	961	291.083	0.778058	3493
Non-LTR Retrotransposon	Rex1	REX1-3_AFC	19	31	947	103.789	0.858432	1972
Non-LTR Retrotransposon	R4	DONG_FR2	45	33	891	199.711	0.844136	9323
DNA transposon	Mariner/Tc1	Tc1-2_Xt	18	59	884	387.889	0.795033	7930
Non-LTR Retrotransposon	Penelope	Penelope-5_XT	59	32	874	97.0508	0.795761	6370
Non-LTR Retrotransposon	Rex1	REX1-3_XT	20	49	866	178.6	0.796635	3572
Non-LTR Retrotransposon	Rex1	REX1-4_AFC	55	27	852	121.836	0.865044	7101
DNA transposon	Mariner/Tc1	Tc1-17a_Xen	30	52	828	313.633	0.744467	9409
Non-LTR Retrotransposon	Rex1	REX1-1_GA	18	30	826	138.667	0.80065	3108
Non-LTR Retrotransposon	Rex1	REX1-2_AFC	17	33	789	174.176	0.809294	2961
DNA transposon	Mariner/Tc1	TC1_RP	52	36	782	149.231	0.79905	7913
DNA transposon	Mariner/Tc1	Tc1-2Xt	77	30	728	131.662	0.794834	10138
DNA transposon	hAT	hAT-6_XT	13	35	711	160.231	0.789231	5317
DNA transposon	Mariner/Tc1	Tc1-10Xt	48	26	688	209.833	0.953454	10302
Non-LTR Retrotransposon	Penelope	Penelope-7_XT	4	37	686	249.25	0.7711	997
Non-LTR Retrotransposon	Jockey	TART_DV	517	25	682	82.6828	0.799389	46428
DNA transposon	hAT	hAT-1_XT	10	31	680	206.8	0.77134	2756
DNA transposon	Mariner/Tc1	Tc1-8B_DR	14	32	665	269.214	0.756721	3954
LTR Retrotransposon	Gypsy	Gypsy-5_GA-I	3	43	664	251.667	0.784367	755
DNA transposon	hAT	hAT-N1_FR	9	40	646	206.778	0.890222	1861
Transposable Element	DNA transposon	DNA-8-24_DR	3	44	634	261	0.788733	783
Transposable Element	DNA transposon	DNA-TTAA0-1_DR	5	57	630	240	0.82862	1200
Non-LTR Retrotransposon	Penelope	Penelope-1_AFC	167	26	588	129.365	0.893522	21697
Satellite	SAT	ONSATB	11	34	583	236.818	0.829545	2605
Transposable Element	DNA transposon	DNA-8-18_DR	11	40	581	127.273	0.798236	1400
DNA transposon	hAT	hAT-5_XT	16	67	562	170.938	0.792369	2735
DNA transposon	Mariner/Tc1	Tc1-4_DR	4	41	548	198	0.86335	1049
DNA transposon	hAT	TOL2_OL	15	42	547	152.133	0.754453	9630
Non-LTR Retrotransposon	L2	L2-1_FR	4	40	544	206.25	0.776075	825
Non-LTR Retrotransposon	Penelope	Penelope-6_XT	12	42	508	244	0.750575	7889
DNA transposon	Mariner/Tc1	TC1_FR3	71	36	507	181.986	0.780118	13970
DNA transposon	Mariner/Tc1	TC1DR1	4	51	504	169.75	0.7979	679
DNA transposon	hAT	CHAPLIN2A_FR	5	35	494	298.6	0.8985	1493
Non-LTR Retrotransposon	RTE	Expander	10	52	493	153.6	0.75444	1847
DNA transposon	Mariner/Tc1	TC2_FR5	6	54	485	154	0.819717	924
Non-LTR Retrotransposon	Rex1	REX1_FS	12	48	467	252.25	0.811208	3027
DNA transposon	Mariner/Tc1	TC1_TF	12	56	457	235.417	0.737242	6992
DNA transposon	hAT	hAT-5_DR	5	83	439	227.4	0.77148	1137
DNA transposon	Mariner/Tc1	TC1_XL	22	29	438	128.591	0.812741	3369
Non-LTR Retrotransposon	L1	L1-27_ACar	40	28	428	86.025	0.806408	3441
DNA transposon	hAT	CHAPLIN4_FR	33	29	427	157.758	0.802388	5206
DNA transposon	Mariner/Tc1	Tc1-6_DR	19	49	423	176.737	0.956479	3358
DNA transposon	Mariner/Tc1	Tc1-1_ACar	25	28	416	94.64	0.836268	2572
DNA transposon	piggyBac	PIGIBAKKU	12	31	416	111.917	0.802175	1343
Non-LTR Retrotransposon	Tx1	KenoFr1	1	411	411	411	0.7585	411
Non-LTR Retrotransposon	CR1	L2-6_XT	3	91	408	196.667	0.740367	590
Non-LTR Retrotransposon	Penelope	BRIDGE2_FR	8	34	407	169.125	0.785663	1353
DNA transposon	Mariner/Tc1	Tc1-4Xt	10	41	404	97.3	0.81988	1251
LTR Retrotransposon	Gypsy	Gypsy-1_FR-I	1	401	401	401	0.7112	401
Transposable Element	DNA transposon	DNA-1-1_DR	11	46	400	104	0.779636	1144
Transposable Element	DNA transposon	TC1_PP	8	34	398	138.75	0.817612	1508
Non-LTR Retrotransposon	Rex1	REX1-5_XT	23	33	393	113.435	0.793735	6713
DNA transposon	Harbinger	Harbinger-2_XT	198	25	391	65.6111	0.824572	12991
Transposable Element	DNA transposon	DNA-2-31_DR	3	46	386	161.667	0.876133	485
Transposable Element	Endogenous Retrovirus	HERVH48I	9	50	379	150.778	0.764	1357
DNA transposon	Helitron	HELITRON3_CB	4	40	379	141.5	0.7763	566
Non-LTR Retrotransposon	L1	L1-22_ACar	14	27	357	88.7857	0.803743	1639
Non-LTR Retrotransposon	L1	L1MCA_5	10	30	352	87.6	0.80485	876
Transposable Element	Endogenous Retrovirus	MER4BI	49	26	349	52.551	0.868033	2575
DNA transposon	Sola	Sola3-1_BF	93	30	344	65.129	0.821859	6057
DNA transposon	Mariner/Tc1	TC1-1Bel	5	31	340	125.4	0.78036	1714
LTR Retrotransposon	Gypsy	Gypsy-8_GA-I	6	35	338	91.5	0.83595	549
LTR Retrotransposon	Gypsy	Gypsy56-I_DR	11	30	337	114.727	0.7964	1262
Non-LTR Retrotransposon	L2	L2-4_DRe	7	45	335	99.2857	0.804571	1309
DNA transposon	Mariner/Tc1	Tc1-8_DR	9	45	333	130.667	0.840622	1176
Endogenous Retrovirus	ERV2	SRV_MM-int	13	41	328	92.9231	0.809385	1208
DNA transposon	Ginger2/TDD	Ginger-1_Chlorella_NC64A	119	29	325	99.5882	0.775124	13280
Endogenous Retrovirus	ERV1	HERVIP10F	10	31	325	104.8	0.80226	1048
LTR Retrotransposon	Gypsy	Gypsy-26_GA-I	2	145	325	235	0.7789	470
DNA transposon	Mariner/Tc1	TZF28B	19	31	323	104.579	0.816374	2187
LTR Retrotransposon	Copia	Copia-8-I_DR	14	44	319	103.5	0.774771	1449
SINE	SINE2/tRNA	SINE_FR2	47	32	316	101.745	0.781762	4782
Endogenous Retrovirus	ERV2	RNLTR5-int	7	43	313	130.286	0.772871	912
Non-LTR Retrotransposon	I	I_DM	8	31	309	140.25	0.804538	1122
DNA transposon	Mariner/Tc1	Tc1-13_Xt	22	32	306	132.682	0.780473	9003
DNA transposon	Polinton	Polinton-1_CB	32	33	304	78.7812	0.791384	2521
Non-LTR Retrotransposon	CR1	REX1_FURC	13	31	302	91.6154	0.809254	1707
Transposable Element	DNA transposon	TC1DR2	17	25	299	128.176	0.805753	2179
DNA transposon	Mariner/Tc1	MER6	63	54	298	169.746	0.755005	10995
DNA transposon	Mariner/Tc1	Mariner-30_SM	8	42	298	146.25	0.762425	1731
Endogenous Retrovirus	ERV1	HERVIP10FH	198	30	296	104.54	0.783098	21435
DNA transposon	Mariner/Tc1	Tc1-1_DR	13	35	296	108.615	0.802785	1412
DNA transposon	Sola	Sola1-1_ACas	220	28	293	81.6227	0.784947	24466
Non-LTR Retrotransposon	Hero	HEROTn	13	39	293	106.231	0.779131	1381
DNA transposon	Mariner/Tc1	TC1-2_DM	11	33	293	91.0909	0.785518	1002
DNA transposon	Mariner/Tc1	MARINER_OL	11	40	291	110.091	0.769	1211
Non-LTR Retrotransposon	RTE	RTE-1_AFC	68	30	290	158.353	0.814276	10768
Non-LTR Retrotransposon	Rex1	Rex1-1_PM	10	44	290	102.1	0.7846	1708
Non-LTR Retrotransposon	CR1	CR1-42_HM	20	32	289	85.7	0.78884	1714
LTR Retrotransposon	Gypsy	Gypsy-12_Ano-I	8	30	289	108.875	0.782787	1236
DNA transposon	hAT	TDR8C	14	45	288	146.429	0.795207	2370
Non-LTR Retrotransposon	L2	L2-11_DRe	6	39	288	118.167	0.797733	709
Non-LTR Retrotransposon	L2	REX5	60	32	286	93.6167	0.796078	12158
DNA transposon	Mariner/Tc1	TC1_FR5	30	28	283	93.7667	0.95476	2813
LTR Retrotransposon	Gypsy	Gypsy49-I_DR	3	39	283	122	0.804233	366
DNA transposon	Mariner/Tc1	Mariner-2_DR	4	30	282	117	0.814725	468
Non-LTR Retrotransposon	L1	L1-11_DR	23	33	280	81.087	0.796209	2245
Non-LTR Retrotransposon	L2A	CR1-34_HM	15	33	279	90.1333	0.791813	1352
LTR Retrotransposon	Gypsy	Gypsy-17_DWil-I	6	35	279	97.8333	0.8025	587
SINE	SINE2/tRNA	SINE_AFC	96	25	276	104.677	0.894058	10273
DNA transposon	Mariner/Tc1	Tc1-7_DR	19	36	276	126.895	0.767268	2411
Non-LTR Retrotransposon	SINE	ROn-1_ON	57	37	273	198.877	0.849174	16130
Non-LTR Retrotransposon	I	I_Ele4D_AAe	9	39	273	83.4444	0.805767	751
Transposable Element	LTR Retrotransposon	SKIPPER_I	14	38	272	80.3571	0.784486	1125
DNA transposon	Mariner/Tc1	TXZ19	5	79	271	148.2	0.76588	741
LTR Retrotransposon	Gypsy	Gypsy-33_GA-I	9	28	270	110.333	0.833044	993
LTR Retrotransposon	Gypsy	Gypsy-14_SI-I	11	34	270	81.8182	0.800855	900
LTR Retrotransposon	Gypsy	DM176	74	30	268	109.041	0.766393	8901
SINE	SINE2/tRNA	SINE2-1_AFC	145	28	267	138.69	0.828817	20350
DNA transposon	hAT	hAT-9A_XT	43	28	267	60.7442	0.81177	2756
REP-2_DEl.	Nonautonomous	REP-2_DEl	4	48	266	145.25	0.748325	581
DNA transposon	Mariner/Tc1	TC1_FR2	28	34	263	138.5	0.804596	4024
DNA transposon	hAT	CHARLIE10	12	34	262	81.5	0.788383	978
DNA transposon	Mariner/Tc1	Tc1-2Eso	7	34	262	119.286	0.779329	835
LTR Retrotransposon	Gypsy	TOM_I	35	31	261	113.886	0.763957	4694
DNA transposon	Mariner/Tc1	Tc1-14_Xt	9	48	261	112.778	0.7543	4330
Non-LTR Retrotransposon	L1	L1-16_DR	7	30	257	85.2857	0.800157	597
LTR Retrotransposon	Gypsy	QUASIMODO2-I_DM	23	43	256	106.391	0.7708	2916
DNA transposon	Mariner/Tc1	SMAR12	12	43	256	115.917	0.832642	1391
DNA transposon	hAT	MER106B	5	61	256	123.8	0.75184	619
LTR Retrotransposon	Gypsy	Gypsy-1_DWil-I	4	44	256	99.25	0.77885	397
DNA transposon	Polinton	Polinton-1_HM	94	30	255	72.8404	0.794893	6847
Non-LTR Retrotransposon	Rex1	REX1_CY	7	35	255	113.143	0.778471	992
LTR Retrotransposon	Gypsy	Gypsy-3_PSo-I	6	30	255	74.6667	0.838633	448
Non-LTR Retrotransposon	Crack	Crack-2_HM	20	34	254	70.6	0.804205	1412
DNA transposon	Harbinger	Harbinger-4_BF	22	30	252	81.8636	0.790895	1801
DNA transposon	Chapaev	Chapaev3-6_HM	10	36	251	85.8	0.78887	858
Non-LTR Retrotransposon	L1	L1_AC_13	28	28	250	76.6786	0.814993	2147
DNA transposon	Transib	Chapaev-10_HM	11	34	250	82.8182	0.788827	911
DNA transposon	Mariner/Tc1	Mariner-1_DR	5	39	250	176.6	0.74784	883
LTR Retrotransposon	Gypsy	Gypsy-1-I_MI	52	28	248	88.7115	0.789623	7456
DNA transposon	MuDR	MuDR2x_AP	3	53	246	125.333	0.7819	376
SINE	SINE2/tRNA	SINE_TE	111	29	245	105.495	0.821037	11710
FUGUREP2	Transposable Element	FUGUREP2	14	43	244	130.429	0.764086	1826
DNA transposon	Mariner/Tc1	SMARN2	7	46	244	109.286	0.775629	765
DNA transposon	hAT	CHARLIE1	5	33	244	89.4	0.8033	447
Repetitive sequence.	PEN1	PEN1	9	35	243	83.1111	0.794356	748
LTR Retrotransposon	Gypsy	Gypsy-47_GA-LTR	2	181	243	212	0.72005	424
DNA transposon	EnSpm	EnSpm-6N1_DR	22	30	242	79.5455	0.800859	1750
LTR Retrotransposon	Gypsy	STALKER2_I	61	35	241	86.6557	0.783623	5286
Endogenous Retrovirus	ERV1	HARLEQUIN	48	30	240	111.583	0.767248	6591
Non-LTR Retrotransposon	SINE	REP-1_ED	10	52	240	90	0.76672	900
Non-LTR Retrotransposon	L1	Swimmer	13	44	239	94.8462	0.773608	9260
LTR Retrotransposon	Gypsy	Gypsy-3_DPu-I	62	33	238	86.5161	0.776418	9630
DNA transposon	hAT	hATm-34_HM	5	47	237	115.4	0.75286	577
Transposable Element	DNA transposon	MERMITE18C	3	49	237	113	0.787667	339
DNA transposon	Mariner/Tc1	Mariner-3_DR	9	33	236	87.7778	0.784089	790
Transposable Element	DNA transposon	DNA8-43_AP	3	57	235	123.667	0.762067	371
SINE	SINE2/tRNA	SINE3_AFC	9	28	234	124.778	0.885444	1123
LTR Retrotransposon	Gypsy	Gypsy-36_GA-I	6	42	234	84.8333	0.787983	509
DNA transposon	Harbinger	HARBINGERN3_DR	10	58	233	143.3	0.75975	1433
DNA transposon	hAT	hAT-52_HM	8	44	232	88.25	0.776913	706
DNA transposon	Zator	Zator-N3_AAe	2	36	232	134	0.78745	268
DNA transposon	Mariner/Tc1	TC1_FR1	92	27	231	79.9348	0.816022	7354
DNA transposon	Mariner/Tc1	MER6A	36	38	231	86.4167	0.788517	3400
DNA transposon	EnSpm	EnSpm-15_OS	18	38	231	76.2222	0.799244	1372
Non-LTR Retrotransposon	L1	L1_AC_14	31	30	230	77.871	0.811287	2414
DNA transposon	Polinton	Polinton-1_EI	47	31	229	68.234	0.80004	3207
Transposable Element	DNA transposon	DNA-3-5_DR	19	41	229	155.947	0.787463	2963
Non-LTR Retrotransposon	CR1	CR1-76_HM	6	31	229	78.1667	0.816167	469
Non-LTR Retrotransposon	L2	L2-3_DRe	4	44	229	93.25	0.7827	373
DNA transposon	hAT	Chap2_Xt	12	34	228	127.583	0.7579	1531
Non-LTR Retrotransposon	CR1	CR1-27_DR	2	62	228	145	0.7488	1250
Non-LTR Retrotransposon	Daphne	Daphne-29_HMa	10	34	228	81.4	0.80477	814
DNA transposon	hAT	hAT-4_ML	9	47	228	84.7778	0.787456	763
DNA transposon	Polinton	Polinton-1_SM	64	32	227	82.5938	0.794373	5286
DNA transposon	hAT	hAT-16_HM	7	35	227	97.8571	0.806029	685
Non-LTR Retrotransposon	Ambal	Ambal-2_FCy	134	28	226	60.8582	0.809393	8155
Transposable Element	DNA transposon	DNA-TA-5_DR	14	43	226	127.857	0.901664	1790
LTR Retrotransposon	Gypsy	Gypsy-23-I_NVi	12	30	226	80.3333	0.806942	964
DNA transposon	P	P-11_HM	8	53	226	89	0.7751	712
DNA transposon	EnSpm	EnSpm-11_HM	21	26	225	93.0476	0.786529	2852
LTR Retrotransposon	Gypsy	Gypsy-44_CQ-I	8	38	225	112.75	0.7807	902
DNA transposon	Mariner/Tc1	Mariner-32_HM	7	38	225	90.5714	0.786129	634
LTR Retrotransposon	Gypsy	Gypsy-19_PSo-I	16	39	224	86.875	0.779175	1390
LTR Retrotransposon	Gypsy	Gypsy-42_PIT-I	17	31	224	76.5882	0.811912	1302
DNA transposon	hAT	hAT-6_AP	11	38	223	77.8182	0.790391	856
LTR Retrotransposon	Gypsy	Gypsy20-I_Dpse	4	48	222	139	0.760425	556
LTR Retrotransposon	Gypsy	Gypsy-50_GA-LTR	191	26	221	68.2827	0.797989	14330
Eh_ERE1	Nonautonomous	ERE1_EH	72	32	221	76.2222	0.791649	5833
LTR Retrotransposon	Copia	ATCOPIA4I	5	30	221	99.8	0.81488	499
Satellite	SAT	HSATI	3	62	221	115.333	0.7549	346
DNA transposon	EnSpm	EnSpm-8_HM	58	30	220	67.9138	0.801507	3939
Non-LTR Retrotransposon	L2	L2-1_FR1	7	94	220	166.571	0.7648	1166
DNA transposon	piggyBac	piggyBac-1N1_XT	5	40	220	78.2	0.81072	391
LTR Retrotransposon	Gypsy	Gypsy127-LTR_DR	2	36	220	128	0.82565	256
Transposable Element	DNA transposon	DNA-8-32_DR	17	38	219	93.5294	0.795918	1590
DNA transposon	hAT	hATx-3_HM	15	35	219	65.1333	0.808607	977
DNA transposon	Chapaev	Chapaev-1_AA	7	35	219	87.2857	0.785743	611
Non-LTR Retrotransposon	L1	L1_AC_12	36	34	218	66.9444	0.791781	2948
LTR Retrotransposon	Copia	Copia-10_Ano-I	14	33	218	70.6429	0.794521	989
DNA transposon	Helitron	HELITRON7_CB	7	38	218	78.1429	0.8063	547
Non-LTR Retrotransposon	SINE	BBSINE1	22	32	217	110.682	0.824705	2435
Transposable Element	Non-LTR Retrotransposon	BRIDGE1_TN	24	28	217	50.7083	0.885371	1217
Transposable Element	DNA transposon	DNA-8-3_DR	19	29	216	85.6316	0.794147	1794
DNA transposon	EnSpm	EnSpm-7_HM	24	34	216	72.5833	0.803183	1742
DNA transposon	Helitron	Helitron3_PPa	16	43	216	75.375	0.785044	1206
Non-LTR Retrotransposon	RTE	RTE-2_NVi	28	37	215	73.7143	0.803968	2477
Endogenous Retrovirus	ERV3	LTR18B	6	50	215	124.667	0.75255	748
DNA transposon	Chapaev	Chapaev-N4_AAe	4	46	215	93.25	0.77105	373
LTR Retrotransposon	Gypsy	GYPSY3-I_CB	190	30	214	90	0.783224	17261
LTR Retrotransposon	Gypsy	Gypsy-59_CQ-I	15	32	214	72.4	0.807193	1086
DNA transposon	hAT	hAT-15_HM	3	47	214	105	0.786167	917
DNA transposon	Helitron	Helitron-2_HM	36	34	213	66.1389	0.79845	2381
DNA transposon	hAT	hATw-5_BF	20	30	213	75.1	0.79524	1502
Non-LTR Retrotransposon	Tx1	Tx1-1_PM	9	45	213	88.8889	0.769733	800
Non-LTR Retrotransposon	L2	L2_AC_3	2	71	212	141.5	0.74465	283
LTR Retrotransposon	Gypsy	MDG1_I	51	33	211	105.039	0.765665	5687
Non-LTR Retrotransposon	Tx1	L1-55_XT	43	30	211	69.186	0.798486	2975
Non-LTR Retrotransposon	L1	L1ME5	27	32	211	76.5926	0.787926	2432
DNA transposon	EnSpm	EnSpm-4_HM	28	29	211	63.7857	0.809482	1786
LTR Retrotransposon	Gypsy	Gypsy-23_DEl-I	20	30	211	70.65	0.815765	1585
DNA transposon	Mariner/Tc1	Mariner-1_AAe	10	28	211	72.6	0.80556	726
LTR Retrotransposon	Gypsy	Gypsy-24_GA-LTR	4	43	211	115.75	0.75955	463
LTR Retrotransposon	Gypsy	Gypsy-19_DAn-LTR	6	33	211	75.1667	0.790983	451
Endogenous Retrovirus	ERV2	RLTR17_MM	4	43	211	94.75	0.781825	379
DNA transposon	MuDR	MuDr-4_HM	27	32	210	72.2593	0.803111	1951
DNA transposon	hAT	hATm-46_HM	11	33	210	91.8182	0.796236	1010
Transposable Element	DNA transposon	DNA-4-5_DR	2	207	210	208.5	0.7515	417
LTR Retrotransposon	BEL	BEL-3_AA-I	6	37	209	112.5	0.752083	675
Transposable Element	DNA transposon	CASINA	2	136	209	172.5	0.71615	345
LTR Retrotransposon	Copia	Copia4-I_VC	43	30	208	84.4186	0.781456	3630
Non-LTR Retrotransposon	L2	L2-2_CM	27	38	208	84.3333	0.782826	2755
DNA transposon	P	PROTOP	21	37	208	88.381	0.774167	2215
Transposable Element	DNA transposon	DNA-X-7_DR	9	37	208	142.222	0.751967	1483
LTR Retrotransposon	Gypsy	Gypsy-23_DAn-I	15	28	208	83.0667	0.814193	1246
LTR Retrotransposon	Gypsy	Gypsy18-I_SP	6	32	208	84.1667	0.80105	505
DNA transposon	Polinton	Polinton1_SM	26	32	207	74.6538	0.795438	1941
DNA transposon	hAT	hAT-6_HM	16	41	207	67.8125	0.802338	1085
LTR Retrotransposon	BEL	BEL-42_AA-I	6	38	207	98.5	0.795967	591
DNA transposon	hAT	hAT-45_SM	5	37	207	100	0.7661	500
DNA transposon	Mariner/Tc1	Mariner1_PPa	4	45	207	109	0.76035	436
DNA transposon	Polinton	Polinton-1_TV	49	30	206	59.4082	0.8106	3095
DNA transposon	hAT	hATm-28_HM	14	37	206	77.1429	0.790121	1080
LTR Retrotransposon	Gypsy	Gypsy-56_AA-I	11	35	206	76	0.803273	836
Transposable Element	DNA transposon	TDR3	40	45	205	114.2	0.760875	4568
Transposable Element	Endogenous Retrovirus	HERV23	15	37	205	81.4667	0.787573	1374
Non-LTR Retrotransposon	L1	L1_AC_16	16	35	204	62.5	0.805269	1000
DNA transposon	hAT	hATw-2_HM	14	38	204	63.2143	0.827293	885
DNA transposon	EnSpm	EnSpm-12_HM	9	32	204	80.6667	0.800178	726
DNA transposon	P	P-37_HMa	11	32	203	85.0909	0.795673	936
LTR Retrotransposon	Gypsy	Gypsy-87_CQ-I	8	30	203	61.375	0.831225	491
DNA transposon	Mariner/Tc1	TZF28	5	49	202	103.4	0.79284	517
TBKIN1	Origin of replication	TBKIN1	4	65	202	101.25	0.7614	405
DNA transposon	Ginger1	Ginger1-1_HM	4	30	202	90	0.817525	360
DNA transposon	hAT	hAT-6_DR	4	83	201	151.75	0.744225	766
DNA transposon	EnSpm	ATENSPM5	9	35	201	77.6667	0.796056	699
DNA transposon	Mariner/Tc1	Tc1-1Neo	9	30	200	88.1111	0.795122	1198
DNA transposon	Transib	Transib1_Dwil	7	39	200	82	0.781086	574
DNA transposon	hAT	MER20B	2	56	200	128	0.75405	256
Endogenous Retrovirus	ERV2	BGLII_B2	67	30	199	71.5373	0.791272	4793
DNA transposon	Mariner/Tc1	Tc1-11Xt	15	36	199	110.4	0.76884	1656
LTR Retrotransposon	Copia	Copia-7_SI-I	6	29	199	75.3333	0.798483	452
Non-LTR Retrotransposon	CR1	CR1-44_HM	5	53	199	84.8	0.7851	424
Non-LTR Retrotransposon	CR1	L2	7	37	198	109.571	0.755371	2611
DNA transposon	Chapaev	Chapaev-8_HM	32	29	198	65.7812	0.813359	2105
Simple Repeat	Satellite	LSAU	20	27	198	87.85	0.78721	2094
DNA transposon	Mariner/Tc1	Tc1-1_FR	9	51	198	108.444	0.770422	1509
DNA transposon	P	PROTOP_B	5	40	198	111.6	0.7712	558
DNA transposon	hAT	Hoana2	2	55	198	126.5	0.7586	253
DNA transposon	Sola	Sola1-1_AC	39	26	197	55.1026	0.837318	2236
Entamoeba	Nonautonomous	ERE1_ED	23	40	197	77.4783	0.790622	1967
Transposable Element	DNA transposon	DNA2-2_CQ	12	36	197	72.9167	0.801058	875
Transposable Element	LTR Retrotransposon	XEN1_I	6	38	197	80.8333	0.7864	485
Non-LTR Retrotransposon	RTE	NAVIRTE1	37	26	196	84.0541	0.789473	3800
Non-LTR Retrotransposon	R1	RTAg4	49	26	196	59.4082	0.819657	2911
LTR Retrotransposon	Gypsy	SZ-54_I	3	65	196	152.333	0.727867	457
Non-LTR Retrotransposon	L1	L1MA9_5	18	33	195	94.5556	0.783389	1702
Non-LTR Retrotransposon	L2	L2-6_DRe	21	35	195	69.9048	0.808605	1468
Non-LTR Retrotransposon	CR1	CR1-3_FR	20	32	195	70.2	0.81956	1404
DNA transposon	EnSpm	EnSpm-2_HM	11	35	195	84	0.789209	924
LTR Retrotransposon	BEL	BEL-8_XT-I	5	86	195	157.8	0.73514	789
Transposable Element	DNA transposon	DNA2-1_SM	4	48	195	92.75	0.79025	371
Non-LTR Retrotransposon	Tx1	L1-56_XT	36	33	194	70.6667	0.801053	2679
Entamoeba	Nonautonomous	ERE2_EH	31	31	194	83.5161	0.789348	2589
Non-LTR Retrotransposon	Rex1	REX1-7_XT	15	53	194	93.2	0.770467	1398
Endogenous Retrovirus	ERV2	TguERVK2_I	13	36	194	105.154	0.770138	1367
DNA transposon	Polinton	Polinton-2N1_DR	13	32	194	70.8462	0.795054	921
LTR Retrotransposon	Gypsy	Gypsy-8N_PPa-LTR	13	32	194	70.3077	0.811508	914
DNA transposon	Merlin	Merlin-1_Hrobusta	11	38	194	75.1818	0.792273	827
Transposable Element	Non-LTR Retrotransposon	REP2-2_TT	9	33	194	72.2222	0.804878	650
Non-LTR Retrotransposon	NeSL	LIN7_SM	7	36	194	81.1429	0.798343	568
DNA transposon	MuDR	MuDR4x_AP	10	28	193	71.5	0.82222	715
DNA transposon	hAT	hAT-44_HM	7	34	193	82.7143	0.786029	579
Satellite	SAT	TZSAT	1	193	193	193	0.765	193
LTR Retrotransposon	Gypsy	STALKER4_I	15	36	192	99.6	0.77516	1494
DNA transposon	Transib	Transib-8_HM	6	45	192	103.167	0.761817	619
DNA transposon	hAT	CHAPLIN1_FR	4	48	192	125.5	0.76745	502
LTR Retrotransposon	Gypsy	ATGP7LTR	4	42	192	88	0.79055	352
LTR Retrotransposon	Gypsy	Gypsy-117-LTR_DR	2	41	192	116.5	0.7806	233
DNA transposon	Polinton	Polinton-2_HM	157	26	191	59.8089	0.815395	9390
DNA transposon	Polinton	Polinton-3_HM	137	30	191	62.5109	0.808028	8762
DNA transposon	hAT	Homo1	14	40	191	81.2857	0.777121	1303
Non-LTR Retrotransposon	L1	L1-28_ACar	6	38	191	87.3333	0.7927	524
Non-LTR Retrotransposon	CR1	CR1-12_DR	4	38	191	84.75	0.795275	339
Non-LTR Retrotransposon	CR1	CR1-25_HM	19	33	190	68.5263	0.8028	1302
Non-LTR Retrotransposon	L1	L1-4_VC	17	32	190	63.8235	0.7981	1085
DNA transposon	Sola	Sola2-2_HM	15	32	190	67.6667	0.824307	1015
DNA transposon	Polinton	Polinton-2_NVi	7	41	190	71.5714	0.791429	501
DNA transposon	EnSpm	EnSpm-2_NVi	5	36	190	91.2	0.79826	456
LTR Retrotransposon	Gypsy	TABOR_I	32	33	189	84.375	0.784472	2902
LTR Retrotransposon	Gypsy	Gypsy-24-I_NVi	17	32	189	70.0588	0.800829	1191
DNA transposon	Mariner/Tc1	Tc1-2Onc	16	26	189	66.75	0.824688	1068
Transposable Element	DNA transposon	DNA-5_ACar	7	37	189	103.286	0.771557	723
Nonautonomous	Transposable Element	TE-2_PPa	2	78	189	133.5	0.7395	267
DNA transposon	EnSpm	EnSpm-9_HM	53	29	188	77.0566	0.790496	4084
Non-LTR Retrotransposon	L1	L1-1_SMo	18	28	188	68.3333	0.800394	1563
DNA transposon	hAT	hAT-40_HM	17	35	188	70.3529	0.805624	1196
Non-LTR Retrotransposon	L1	L1-2_MD	13	30	188	69.7692	0.801808	907
DNA transposon	Sola	Sola1-9_AP	9	40	188	84.5556	0.792711	761
LTR Retrotransposon	Gypsy	Gypsy-21_DEl-LTR	8	32	188	69.25	0.810612	554
LTR Retrotransposon	Gypsy	Gypsy10-I_Dya	5	31	188	108	0.77578	540
DNA transposon	Harbinger	Harbinger-4C_PSt	38	44	187	68.9211	0.781179	2619
LTR Retrotransposon	Gypsy	DM297_I	22	36	187	80	0.792445	1760
DNA transposon	Academ	Academ-1_HM	13	36	187	77.7692	0.796838	1011
DNA transposon	MuDR	MuDr-1x_AP	8	50	187	112	0.777438	896
LTR Retrotransposon	Copia	Copia-37_DPu-I	12	30	187	66.25	0.820242	795
Non-LTR Retrotransposon	CR1	CR1-9_SP	9	33	187	83.5556	0.776822	752
DNA transposon	hAT	FUROUSHA1	6	30	187	101.167	0.789567	607
DNA transposon	Mariner/Tc1	Mariner-19_HM	5	34	187	90	0.78664	450
Endogenous Retrovirus	ERV2	TguERVK4_LTR2a	2	94	187	140.5	0.75165	281
DNA transposon	EnSpm	CACTA-I	10	33	186	70.3	0.81871	703
DNA transposon	Sola	Sola1-1_CS	7	38	186	69.1429	0.811257	484
Transposable Element	DNA transposon	DNA2-1_TCa	5	39	186	76.4	0.81438	382
DNA transposon	Kolobok	Kolobok-1N3_XT	2	63	186	124.5	0.72905	249
DNA transposon	EnSpm	EnSpm-1_HM	16	32	185	74.5	0.798975	1192
DNA transposon	hAT	TDR8	8	62	185	127.25	0.742988	1018
Repetitive sequence	Transposable Element	TECTH1	11	35	185	76	0.7997	836
LTR Retrotransposon	Gypsy	Gypsy-11_RP-I	4	47	185	82.25	0.79665	329
DNA transposon	hAT	hAT-N13_AP	3	58	185	103	0.770833	309
DNA transposon	Mariner/Tc1	TC1_DM	11	55	184	98.9091	0.753709	1318
LTR Retrotransposon	Gypsy	Gypsy-31-I_DR	5	28	184	103.6	0.79104	518
LTR Retrotransposon	Gypsy	HMSBEAGLE_I	34	33	183	93.1765	0.776879	3823
LTR Retrotransposon	Gypsy	Gypsy-90_MLP-I	25	26	183	64.24	0.821868	1738
Non-LTR Retrotransposon	L1	L1M7_5end	10	43	183	89.5	0.77446	1360
dispersed clusters.	CEREP3	CEREP3	11	49	183	88	0.776018	968
DNA transposon	hAT	hAT-69_HM	8	41	183	75.25	0.779212	810
DNA transposon	hAT	hATm-3_HM	9	40	183	66.3333	0.799133	597
Transposable Element	DNA transposon	DNA6-3_MLP	4	47	183	133.75	0.744975	535
DNA transposon	Sola	Sola1-1_Smoe	95	29	182	66.3579	0.800303	6304
Non-LTR Retrotransposon	L1	L1_AC_10	30	30	182	64.5667	0.808643	2701
Non-LTR Retrotransposon	Rex1	Rex1-2_PM	7	36	182	79.1429	0.7964	794
Transposable Element	DNA transposon	DNA2-9_CB	4	45	182	90.75	0.7827	542
Non-LTR Retrotransposon	CR1	CR1-21_DR	2	45	182	113.5	0.79815	382
Non-LTR Retrotransposon	L1	L1-2_VC	48	29	181	77.375	0.786331	3967
DNA transposon	Ginger2/TDD	TDD-5	26	38	181	86.0769	0.777642	2238
LTR Retrotransposon	Gypsy	Gypsy-20_Ano-I	24	32	181	77.25	0.795338	1854
DNA transposon	hAT	hAT-2_AC	10	32	181	68.5	0.79054	831
Satellite	SAT	SAT2_CM	6	61	181	117.5	0.746	705
LTR Retrotransposon	Gypsy	Gypsy-29_GA-I	6	45	181	105.833	0.753833	635
DNA transposon	Mariner/Tc1	MARINER51_CB	4	34	181	95.25	0.79345	381
LTR Retrotransposon	Gypsy	Gypsy-49_GA-LTR	2	41	181	111	0.7808	222
DNA transposon	EnSpm	EnSpm-13_OS	21	28	180	64.4286	0.813433	1353
Endogenous Retrovirus	ERV1	ERV11_MD_I	14	29	180	66.3571	0.837036	929
Non-LTR Retrotransposon	CR1	L2-3_Cis	12	35	180	65.3333	0.807142	784
DNA transposon	hAT	CHARLIE6	8	31	180	68.125	0.827438	744
LTR Retrotransposon	Gypsy	Gypsy-44_DEl-LTR	6	29	180	75.6667	0.8105	454
DNA transposon	hAT	hAT-3_AC	1	180	180	180	0.7381	180
DNA transposon	Kolobok	Kolobok-1_XT	25	31	179	74.08	0.797048	1852
Endogenous Retrovirus	ERV3	LTR9_OG	19	32	179	77.9474	0.786989	1481
DNA transposon	P	P-2N1_TV	7	48	179	78.5714	0.786071	550
DNA transposon	Mariner/Tc1	Mariner-3_BF	5	32	179	65	0.84858	325
Non-LTR Retrotransposon	L1	L1_Carn2_orf2	3	55	179	97.3333	0.782033	292
DNA transposon	hAT	hATw-1_HM	24	40	178	88.8333	0.771154	2132
DNA transposon	hAT	hAT-N3_FR	16	31	178	123	0.852625	1968
DNA transposon	EnSpm	EnSpm-4N1_HM	18	29	178	70.7222	0.806311	1273
Non-LTR Retrotransposon	L1	L1-6_CR	12	32	178	85.5	0.791533	1213
DNA transposon	hAT	hATm-31_HM	12	38	178	86.0833	0.783592	1033
DNA transposon	P	P-35_HM	9	35	178	78.6667	0.783444	708
Non-LTR Retrotransposon	Jockey	HETA	10	33	178	67.1	0.80739	671
LTR Retrotransposon	Gypsy	Gypsy9-I_VC	8	40	178	73.125	0.788112	585
DNA transposon	Chapaev	Chapaev3-2_HR	8	38	178	68	0.808438	544
LTR Retrotransposon	Gypsy	Gypsy-23_DWil-I	4	54	178	123	0.74945	492
Non-LTR Retrotransposon	L1	L1M2_5	6	31	178	78.6667	0.817267	472
LTR Retrotransposon	Gypsy	Gypsy-50_PIT-I	52	29	177	72.2692	0.795506	3758
DNA transposon	Transib	Transib-12_HM	13	37	177	73.6154	0.796546	957
Endogenous Retrovirus	ERV3	GGLTR8A_LTR	9	35	177	92.8889	0.779211	836
LTR Retrotransposon	Gypsy	Gypsy2-I_SM	9	46	177	91	0.769178	819
Non-LTR Retrotransposon	L1	L1M2C_5	9	39	177	69	0.799211	621
Transposable Element	DNA transposon	DNA-TA-7_AAe	8	44	177	77.125	0.787462	617
DNA transposon	Harbinger	Harbinger-14_PGr	4	29	177	80.25	0.8362	321
DNA transposon	Polinton	Polinton-2_CB	57	34	176	68.1579	0.793986	4981
DNA transposon	Sola	Sola1-1_PI	18	32	176	85.1111	0.788956	1532
DNA transposon	Ginger2/TDD	TDD4	19	36	176	73.8947	0.793053	1404
Transposable Element	DNA transposon	MERMITE18D	6	51	176	131.5	0.7307	789
DNA transposon	P	P1a_Cis	10	34	176	65	0.81701	650
DNA transposon	P	PROTOP_A	7	37	176	89.8571	0.771286	629
DNA transposon	hAT	CHARLIE7	9	30	176	69.2222	0.789233	623
LTR Retrotransposon	Gypsy	Gypsy-23_Ano-I	7	43	176	80.2857	0.7875	562
DNA transposon	hAT	hAT-13_HM	4	30	176	76.5	0.796275	306
DNA transposon	hAT	hAT-10_XT	184	28	175	56.1957	0.80962	10340
Non-LTR Retrotransposon	Daphne	Daphne-18_HM	32	31	175	70.9688	0.800672	2271
DNA transposon	Mariner/Tc1	Mariner-38_HM	9	34	175	77.4444	0.791044	920
LTR Retrotransposon	Gypsy	Gypsy-24_Ano-I	13	35	175	66.3846	0.807077	863
Non-LTR Retrotransposon	Rex1	REX1-1_XT	7	45	175	106.571	0.776614	746
Non-LTR Retrotransposon	L2	L2-1_DR	9	32	175	74.4444	0.8071	670
LTR Retrotransposon	Gypsy	Gypsy-1_SMo-I	5	74	175	103	0.76846	515
DNA transposon	hAT	hAT-53_HM	20	29	174	68.15	0.806195	2610
Non-LTR Retrotransposon	R1	R1_DYa	27	36	174	75.5185	0.791626	2039
DNA transposon	ISL2EU	ISL2EU-1_HM	13	30	174	61.0769	0.822185	1789
LTR Retrotransposon	Gypsy	RETROSAT2_I	20	31	174	61.45	0.80485	1229
Non-LTR Retrotransposon	Penelope	Perere_Smed	11	32	174	76.9091	0.794	846
DNA transposon	hAT	hATw-1_SP	10	42	174	79	0.78216	790
Non-LTR Retrotransposon	L1	L1A-1_MD	12	32	174	53.9167	0.8318	647
LTR Retrotransposon	Gypsy	Gypsy-2_PSo-I	24	34	173	64	0.802583	1536
DNA transposon	Mariner/Tc1	S2_DM	8	54	173	92.625	0.776787	741
DNA transposon	Mariner/Tc1	Tc1-7_Xt	5	50	173	99.8	0.78556	499
DNA transposon	hAT	hAT-1_AN	3	60	173	102	0.758867	306
DNA transposon	Helitron	Helitron-1_DR	45	31	172	58.1778	0.814409	2771
DNA transposon	hAT	hAT-82_HMa	9	38	172	73.6667	0.797556	2401
Non-LTR Retrotransposon	Penelope	Penelope-11_HM	11	31	172	64.2727	0.797236	707
LTR Retrotransposon	DIRS	DIRS1_FR	4	60	172	96.25	0.842975	385
LTR Retrotransposon	BEL	BEL-132_AA-LTR	2	172	172	172	0.7468	344
DNA transposon	Helitron	Helitron-5_SMo	46	29	171	65.9565	0.802626	3255
Endogenous Retrovirus	ERV1	PABL_AI	6	57	171	116.167	0.760983	697
Non-LTR Retrotransposon	Ingi	Ingi-2_AC	9	31	171	68.2222	0.812611	614
DNA transposon	P	P1_Cis	9	30	171	66.3333	0.805944	597
DNA transposon	Academ	Academ-2_HM	5	30	171	73.6	0.79602	368
DNA transposon	hAT	hAT-22_HM	5	46	171	73.2	0.79806	366
Transposable Element	DNA transposon	TTAA12_AP	2	87	171	129	0.76435	258
DNA transposon	hAT	hAT-N35_DR	2	65	171	118	0.7869	236
Endogenous Retrovirus	ERV2	HERVKC4	23	29	170	70.7826	0.804374	1877
LTR Retrotransposon	Gypsy	BLOOD_I	13	34	170	82	0.784746	1066
Non-LTR Retrotransposon	CR1	CR1-63_HM	12	28	170	77.4167	0.799458	929
LTR Retrotransposon	Gypsy	Gypsy-97_CQ-I	14	38	170	63.7143	0.799464	892
LTR Retrotransposon	BEL	BEL-3-I_XT	11	37	170	66.2727	0.800373	729
LTR Retrotransposon	BEL	BEL-176_AA-I	9	36	170	73.2222	0.8033	659
DNA transposon	Chapaev	Chapaev-2_HM	7	34	170	78.1429	0.791857	547
LTR Retrotransposon	Gypsy	Gypsy-2_PPP-I	7	32	170	64.1429	0.803429	449
LTR Retrotransposon	Gypsy	Gypsy-5_DTa-I	3	46	170	90.3333	0.784333	271
DNA transposon	EnSpm	EnSpm-15_HM	28	30	169	69.6786	0.800979	1951
DNA transposon	Sola	Sola2-1_EmiHux	24	33	169	69.5833	0.795863	1670
DNA transposon	Polinton	Polinton-1_TC	23	35	169	64.1739	0.801687	1476
DNA transposon	Chapaev	Chapaev-4_HM	17	34	169	78.7647	0.786618	1339
LTR Retrotransposon	Gypsy	Gypsy21-LTR_Dpse	13	39	169	100	0.762569	1300
DNA transposon	Mariner/Tc1	TC1_FR4	8	39	169	101.625	0.809462	813
LTR Retrotransposon	Gypsy	GYPSY7_I	7	34	169	99.5714	0.774271	697
Transposable Element	LTR Retrotransposon	CER15-1-I_CE	8	46	169	83.375	0.779775	667
LTR Retrotransposon	BEL	BEL-77_AA-I	7	33	169	88.1429	0.8007	617
LTR Retrotransposon	Copia	Copia-6-I_DR	4	92	169	149.75	0.727725	599
DNA transposon	Mariner/Tc1	MAR1_BM	6	32	169	88.1667	0.79845	529
DNA transposon	Harbinger	HARBINGERN4_DR	2	157	169	163	0.71465	326
LTR Retrotransposon	Gypsy	TAT1_ATH	4	40	169	74.25	0.80975	297
Non-LTR Retrotransposon	Crack	Crack-23_SP	4	35	169	69	0.84375	276
Non-LTR Retrotransposon	CR1	CR1-119_AAe	1	169	169	169	0.7151	169
DNA transposon	EnSpm	EnSpm-5_HM	41	32	168	75.9512	0.798437	3114
DNA transposon	Mariner/Tc1	TCB1	21	30	168	85.1905	0.785543	2927
Non-LTR Retrotransposon	Jockey	TART	35	33	168	77.3714	0.790689	2708
DNA transposon	Mariner/Tc1	TIGGU2_FR	8	43	168	71.25	0.792275	987
Repeat region	STREPE_PF	STREPE_PF	13	39	168	60.6923	0.806715	789
DNA transposon	MuDR	MuDR-3_TV	7	37	168	101.571	0.781386	711
DNA transposon	Helitron	HELITRONY3	5	44	168	84	0.7934	420
DNA transposon	Mariner/Tc1	Tc1-4_FR	4	59	168	93.75	0.7727	375
Simple Repeat	Satellite	RNSAT1c	15	42	167	84.8	0.741267	3533
Non-LTR Retrotransposon	Nimb	Nimb-2_DR	27	41	167	74.1852	0.806441	2003
LTR Retrotransposon	Gypsy	NOMAD_I	16	39	167	91.8125	0.762062	1751
DNA transposon	Mariner/Tc1	TCB2	13	28	167	77.4615	0.788431	1007
LTR Retrotransposon	Gypsy	BURDOCK_I	15	39	167	65	0.807547	975
DNA transposon	Sola	Sola2-6_AAe	10	38	167	91.5	0.79047	915
DNA transposon	Ginger1	Ginger1-9_HM	11	34	167	67.0909	0.801636	738
DNA transposon	Harbinger	Harbinger-5_BF	11	28	167	61.3636	0.808845	675
Endogenous Retrovirus	ERV1	ERV1A-CPo_I	7	33	167	67.5714	0.797771	473
DNA transposon	Academ	Academ-1_BM	6	38	167	67.6667	0.804633	406
DNA transposon	hAT	hAT-N49_DR	18	52	166	91.3333	0.788967	1644
DNA transposon	piggyBac	piggyBac-N1_XT	17	36	166	61.2941	0.821553	1042
Non-LTR Retrotransposon	Rex1	Rex1-2_FR	12	39	166	70.5	0.805983	846
DNA transposon	Mariner/Tc1	Mariner-21_HM	10	38	166	83.9	0.78096	839
DNA transposon	Harbinger	Harbinger-19_PGr	9	34	166	74.5556	0.802456	671
Non-LTR Retrotransposon	L1	L1-12_XT	8	31	166	61	0.840862	488
Transposable Element	DNA transposon	DNA8-52B_AP	5	38	166	92	0.7848	460
LTR Retrotransposon	Gypsy	GYPSY8-I_AG	5	39	166	69.2	0.81194	346
Transposable Element	DNA transposon	DNA8-82_AP	4	49	166	86	0.781575	344
LTR Retrotransposon	Copia	Copia-49_PIT-I	3	46	166	90.6667	0.7663	272
DNA transposon	MuDR	LONGPAL2	2	95	166	130.5	0.7667	261
Transposable Element	Endogenous Retrovirus	NERV3_MD_I	3	44	166	86.3333	0.792467	259
LTR Retrotransposon	BEL	BEL-12_CQ-LTR	27	31	165	75.5926	0.793985	2041
DNA transposon	Polinton	Polinton2_SM	31	33	165	65.4516	0.806	2029
Tol-tyr.	TOL_OL	TOL_OL	25	38	165	77.12	0.79894	1928
Non-LTR Retrotransposon	Daphne	Daphne-65_HMa	14	37	165	71.1429	0.799343	996
DNA transposon	P	P-1_Hrobusta	14	31	165	67.7143	0.805093	948
LTR Retrotransposon	Gypsy	Gypsy-16_Ano-I	11	30	165	81.9091	0.793918	901
Non-LTR Retrotransposon	CR1	CR1-86_HM	9	52	165	98.7778	0.769267	889
Non-LTR Retrotransposon	I	I-5B_AAe	9	35	165	84.2222	0.806433	758
DNA transposon	P	P-9_HM	6	38	165	91.1667	0.7885	547
Transposable Element	DNA transposon	DNA8-80_AP	3	57	165	129	0.738733	387
Non-LTR Retrotransposon	CR1	CR1-G	6	33	165	61.3333	0.823483	368
Non-LTR Retrotransposon	CR1	CR1-1_NVi	2	60	165	112.5	0.7517	225
DNA transposon	Novosib	Novosib-4_CR	28	33	164	79.0357	0.787089	2213
DNA transposon	Polinton	Polinton-2_SM	25	29	164	75.44	0.784844	1886
DNA transposon	piggyBac	piggyBac-2_XT	27	33	164	63.1852	0.808033	1706
Transposable Element	Non-LTR Retrotransposon	REP6_TT	12	36	164	81.8333	0.786508	1135
Non-LTR Retrotransposon	RTEX	RTEX-1_SK	15	34	164	70.8667	0.800047	1063
DNA transposon	Sola	Sola3-2_HM	14	33	164	64	0.802986	896
Non-LTR Retrotransposon	CR1	CR1-19_HM	9	37	164	97.8889	0.769044	881
Non-LTR Retrotransposon	L1	L1-1_Cja	11	29	164	73	0.810591	803
Non-LTR Retrotransposon	L1	L1_AC_6	10	30	164	78.4	0.79752	784
Non-LTR Retrotransposon	L1	L1-7_HM	14	32	164	55.8571	0.822529	782
DNA transposon	EnSpm	ENSPM7_OS	10	40	164	71.7	0.7895	717
DNA transposon	P	P-30_HM	9	34	164	76	0.807733	684
DNA transposon	Transib	Transib-N4_AAe	5	53	164	83.6	0.76312	418
LTR Retrotransposon	Gypsy	Gypsy-24_CQ-I	6	34	164	66.1667	0.821467	397
DNA transposon	Helitron	ATREP4	4	28	164	85.75	0.795075	343
LTR Retrotransposon	Gypsy	RN10_I	5	30	164	64.2	0.83742	321
DNA transposon	Chapaev	Chapaev3-3_PM	3	38	164	84	0.820433	252
DNA transposon	Mariner/Tc1	Mariner-21_SM	2	39	164	101.5	0.78525	203
Nonautonomous	Transposable Element	REP6_XT	2	38	164	101	0.7958	202
LTR Retrotransposon	Gypsy	DGLT-A1_LTR	2	38	164	101	0.7782	202
Simple Repeat	Satellite	MMSAT4	75	37	163	90.3467	0.768413	7626
LTR Retrotransposon	Gypsy	ACCORD2_I	40	29	163	71.125	0.794725	2845
Non-LTR Retrotransposon	CR1	L2_Plat1i	15	34	163	65.0667	0.794733	976
DNA transposon	P	P-36_HMa	9	44	163	93.4444	0.764478	841
DNA transposon	Sola	Sola3-4_HM	10	39	163	82.5	0.78357	825
DNA transposon	Chapaev	Chapaev3-1_PM	9	40	163	87.4444	0.788722	787
DNA transposon	hAT	hAT-12_SM	7	32	163	90.5714	0.791543	634
Non-LTR Retrotransposon	RTE	RTE-2_BF	6	50	163	83	0.776617	498
LTR Retrotransposon	BEL	BEL-634_AA-I	8	34	163	61.375	0.817375	491
DNA transposon	Mariner/Tc1	TC1_RT	7	33	163	62.1429	0.815686	435
Non-LTR Retrotransposon	L1	L1MCB_5	3	61	163	129	0.727767	387
DNA transposon	hAT	hATm-18_HM	3	60	163	116.333	0.744633	349
DNA transposon	EnSpm	SPMLIKE	18	32	162	69.3333	0.79295	1248
DNA transposon	P	P-6_HM	6	48	162	78	0.779517	468
Non-LTR Retrotransposon	L1	L1-2_Fc	7	35	162	65.1429	0.8087	456
LTR Retrotransposon	Gypsy	Gypsy68-I_DR	3	41	162	89	0.7788	429
LTR Retrotransposon	Gypsy	Gypsy9-I_SP	5	44	162	69.6	0.79488	348
DNA transposon	hAT	hAT-62_HM	4	30	162	77.75	0.819825	311
LTR Retrotransposon	BEL	BEL18-I_DR	3	43	162	86	0.775033	258
Simple Repeat	Satellite	Z-REP	43	27	161	75.9302	0.807467	3265
Satellite	MSAT	MSR1	8	31	161	66.5	0.818612	1006
DNA transposon	Sola	Sola2-1_HM	14	31	161	71.5	0.80035	1001
LTR Retrotransposon	Gypsy	TIRANT_I	11	34	161	67.4545	0.803736	742
LTR Retrotransposon	Copia	Copia1-NVi_I	7	35	161	90.5714	0.784043	634
Non-LTR Retrotransposon	L1	L1-1_OP	7	38	161	64	0.806886	448
DNA transposon	Helitron	Helitron1Nb_Mam	5	43	161	78	0.80172	390
DNA transposon	P	P-10_HM	5	47	161	75.8	0.78954	379
LTR Retrotransposon	BEL	BEL-651_AA-I	3	47	161	87.3333	0.783433	262
DNA transposon	EnSpm	EnSpm-17_HM	30	32	160	67	0.798743	2103
DNA transposon	EnSpm	EnSpm-14_HM	25	30	160	79.32	0.801392	1983
Non-LTR Retrotransposon	CR1	CR1-3_HM	19	33	160	71.4211	0.793789	1357
DNA transposon	Helitron	Helitron-N3_PPa	13	37	160	92.5385	0.772577	1203
Non-LTR Retrotransposon	L1	L1M2B_5	13	40	160	84.8462	0.793223	1103
Non-LTR Retrotransposon	L1	L1MC4_5end	8	40	160	76.125	0.785512	971
Transposable Element	DNA transposon	DNA8-101_AP	10	28	160	87.4	0.77766	874
LTR Retrotransposon	BEL	BEL-16_DPu-I	2	39	160	99.5	0.78665	199
LTR Retrotransposon	Gypsy	Gypsy-100_MLP-I	1	160	160	160	0.7566	160
Transposable Element	Non-LTR Retrotransposon	LIN3_SM	15	30	159	73.1333	0.80402	1097
DNA transposon	Mariner/Tc1	Mariner-36_HM	16	31	159	64.9375	0.822875	1039
DNA transposon	Sola	Sola2-3_DPu	14	27	159	70.2857	0.791614	984
Pseudogene	rRNA	LSU-rRNA_Hsa	8	35	159	86.625	0.833013	693
Non-LTR Retrotransposon	CR1	CR1-80_HM	11	33	159	62	0.825618	682
DNA transposon	Zator	Zator-N2_AAe	9	31	159	64.1111	0.816911	577
DNA transposon	hAT	hATx-1_HM	7	47	159	81.8571	0.7711	573
LTR Retrotransposon	Gypsy	Gypsy-3_Ano-I	8	33	159	69.5	0.816775	556
DNA transposon	MuDR	MuDR2_OS	6	45	159	70.1667	0.788	421
Endogenous Retrovirus	ERV1	ERV29_MD_I	3	51	159	123	0.752933	369
Transposable Element	DNA transposon	DNA8-30_AP	5	30	159	66	0.8282	330
Endogenous Retrovirus	ERV1	ERV1-N4-I_DR	4	39	159	81.25	0.7855	325
Non-LTR Retrotransposon	R4	R4-1_ED	28	33	158	60.8929	0.804036	1896
LTR Retrotransposon	Gypsy	Gypsy-13_Ano-I	18	30	158	59.1111	0.829778	1064
Non-LTR Retrotransposon	L1	L1_AC_18	15	39	158	65.0667	0.803827	976
Non-LTR Retrotransposon	Tx1	L1-4_DR	16	34	158	56.5625	0.817	905
Non-LTR Retrotransposon	Crack	CR1-66_HM	16	29	158	56	0.826862	896
DNA transposon	MuDR	MuDR3x_AP	9	33	158	87.5556	0.781789	788
DNA transposon	hAT	hATw-1_LV	12	29	158	65.5833	0.8122	787
LTR Retrotransposon	BEL	BEL-646_AA-I	8	45	158	93	0.758637	744
Non-LTR Retrotransposon	L1	L1ME_ORF2	12	39	158	61.1667	0.830458	734
Transposable Element	DNA transposon	DNA8-21_AP	9	32	158	79.1111	0.784867	712
	FUGUREP4B.	FUGUREP4B	7	40	158	93	0.771343	651
DNA transposon	P	P-12_HM	6	60	158	102.333	0.766017	614
Transposable Element	DNA transposon	DNA6-1_CQ	7	38	158	82.8571	0.786414	580
DNA transposon	P	P-19_HM	7	33	158	75.5714	0.786086	529
Non-LTR Retrotransposon	L1	L1-4B_EC	8	41	158	65.75	0.801538	526
DNA transposon	hAT	hAT-60_HM	7	31	158	64.2857	0.8166	450
LTR Retrotransposon	Gypsy	Gypsy-8_GA-LTR	2	55	158	106.5	0.7893	398
LTR Retrotransposon	Gypsy	Gypsy20-I_Dya	5	37	158	73	0.80034	365
Endogenous Retrovirus	ERV2	RMER6C	1	158	158	158	0.7562	158
LTR Retrotransposon	Gypsy	GYPSY11_I	25	30	157	74.44	0.794104	1861
Non-LTR Retrotransposon	Rex1	Rex1-3_FR	12	42	157	74.75	0.791925	1324
DNA transposon	hAT	hAT-54_HM	15	32	157	80.2667	0.797113	1204
Non-LTR Retrotransposon	CR1	L2_Plat1f	13	46	157	80.6154	0.779392	1048
Non-LTR Retrotransposon	L1	L1-67_XT	10	30	157	73.3	0.80949	733
LTR Retrotransposon	Gypsy	Gypsy-21_DAn-LTR	5	72	157	98	0.75664	490
Transposable Element	DNA transposon	DNA8-2_CQ	6	34	157	61.3333	0.821283	368
DNA transposon	hAT	DNA-3_ACar	1	157	157	157	0.7325	157
LTR Retrotransposon	Gypsy	DM412_I	20	38	156	77.95	0.776775	1700
DNA transposon	hAT	hAT-2_AP	22	29	156	61.0909	0.825891	1344
DNA transposon	Polinton	Polinton-1_DY	18	32	156	63.8333	0.808972	1149
DNA transposon	Harbinger	Harbinger-2_BF	12	43	156	80.6667	0.76955	968
DNA transposon	Chapaev	Chapaev-7_HM	11	28	156	67.6364	0.813127	744
DNA transposon	hAT	CHARLIE5	7	37	156	85.5714	0.789014	599
DNA transposon	Chapaev	Chapaev3-1_AA	6	33	156	67.8333	0.793633	407
DNA transposon	hAT	hATx-23_SM	5	40	156	70.4	0.80924	352
Non-LTR Retrotransposon	L1	L1-40_XT	5	29	156	66	0.83536	330
DNA transposon	piggyBac	piggyBac-5_SM	5	36	156	66	0.8163	330
DNA transposon	hAT	hATm-32_HM	3	46	156	89.3333	0.789733	268
DNA transposon	hAT	Charlie12_GG	3	31	156	76.3333	0.8165	229
DNA transposon	Kolobok	Kolobok-2_XT	26	33	155	55.6538	0.82265	1447
DNA transposon	EnSpm	EnSpm-13_HM	20	31	155	71.15	0.80384	1423
Non-LTR Retrotransposon	L1	DINOLT1	20	31	155	69.65	0.803225	1393
LTR Retrotransposon	Gypsy	Gypsy-9_DPu-I	20	32	155	62.25	0.804815	1245
LTR Retrotransposon	Gypsy	RETROSAT5_LTR	17	32	155	69.6471	0.808071	1184
Transposable Element	DNA transposon	DNA-2-1_HM	17	35	155	63.6471	0.795218	1082
LTR Retrotransposon	Gypsy	TV1I	16	30	155	67.625	0.801469	1082
DNA transposon	Transib	Transib1	7	60	155	110.429	0.7512	923
DNA transposon	Sola	Sola2-6_HM	13	31	155	68.2308	0.805369	887
Transposable Element	DNA transposon	DNA8-77_AP	7	42	155	89.2857	0.786257	625
Non-LTR Retrotransposon	Penelope	Penelope-14_HM	7	50	155	80.5714	0.772029	564
DNA transposon	Mariner/Tc1	Mariner-2_HM	9	30	155	62.1111	0.813278	559
Non-LTR Retrotransposon	L1	L1-1F_Cpo	8	35	155	63	0.81075	504
DNA transposon	Mariner/Tc1	TIGGER7	5	38	155	95.4	0.79426	477
DNA transposon	Mariner/Tc1	PIGLET1_EI	5	38	155	89.4	0.78106	447
putative class 2 transposon.	Charlie-Galluhop	Charlie-Galluhop	4	31	155	79.75	0.805975	319
DNA transposon	hAT	hATx-6_HM	4	35	155	79.75	0.8044	319
DNA transposon	hAT	hAT-42_SM	1	155	155	155	0.7105	155
Non-LTR Retrotransposon	L1	L1_AC_11	45	30	154	63.5778	0.809693	2861
DNA transposon	Polinton	Polinton-1N1_DR	25	28	154	60	0.812156	1500
LTR Retrotransposon	Gypsy	Gypsy-23_PSo-I	23	30	154	55.4783	0.815635	1276
Endogenous Retrovirus	ERV1	ERV18_MD_I	14	31	154	84.2143	0.796086	1179
Transposable Element	DNA transposon	DNA-2-32_DR	17	31	154	63.3529	0.812365	1077
Transposable Element	Non-LTR Retrotransposon	SINEL_SM	10	32	154	82.1	0.7835	821
DNA transposon	Transib	Transib-7_HM	12	40	154	64.75	0.790625	777
Non-LTR Retrotransposon	Outcast	Outcast-16_AAe	8	57	154	91.5	0.757862	732
Endogenous Retrovirus	ERV1	HERV35I	10	33	154	69.9	0.80737	699
DNA transposon	P	P-4_AP	9	35	154	72.6667	0.793044	654
LTR Retrotransposon	BEL	BEL-6_GA-I	8	36	154	72.5	0.7851	580
DNA transposon	Mariner/Tc1	Mariner-6N1_XT	8	30	154	66.25	0.798512	530
LTR Retrotransposon	Gypsy	Gypsy-14_PIT-I	6	42	154	86.8333	0.779217	521
DNA transposon	Mariner/Tc1	Mariner-3_HM	6	43	154	75.6667	0.794917	454
Non-LTR Retrotransposon	RTE	RTE_BOV_B_AC_1	6	45	154	73.3333	0.783317	440
DNA transposon	hAT	Charlie25	5	37	154	75.6	0.7896	378
LTR Retrotransposon	Gypsy	Gypsy-33_GA-LTR	4	65	154	93.25	0.75065	373
LTR Retrotransposon	Gypsy	Gypsy-12_RO-I	5	37	154	72.6	0.80286	363
Transposable Element	DNA transposon	TC4	4	52	154	90	0.772675	360
LTR Retrotransposon	Gypsy	Gypsy-30_DAn-I	5	34	154	69	0.8092	345
DNA transposon	Chapaev	Chapaev3-3N1_AC	2	44	154	99	0.80665	198
Simple Repeat	Satellite	Carsat3	118	29	153	89.5932	0.759694	16325
Non-LTR Retrotransposon	CR1	CR1-79_HM	31	37	153	66.129	0.793761	2050
DNA transposon	Sola	Sola1-2_AP	27	34	153	69.7778	0.795289	1884
DNA transposon	Harbinger	Harbinger-1_BF	6	31	153	101	0.75795	1218
Transposable Element	DNA transposon	DNA-8-1_HM	11	39	153	81.7273	0.776345	1129
Non-LTR Retrotransposon	L1	L1_AC_5	15	34	153	74.8	0.79496	1122
DNA transposon	P	P-13_HM	16	40	153	67.75	0.791469	1084
Non-LTR Retrotransposon	Nimb	Nimb-3_DR	15	30	153	59.2667	0.822833	889
LTR Retrotransposon	Gypsy	Gypsy-20_OD-I	10	31	153	65.8	0.80841	658
Non-LTR Retrotransposon	I	I-48_AAe	8	33	153	68.875	0.819462	551
DNA transposon	Ginger1	Ginger1-12_HM	6	52	153	82.8333	0.773183	497
DNA transposon	P	AgaP12	5	39	153	94.6	0.78448	473
DNA transposon	piggyBac	piggyBac-1_XT	6	48	153	78	0.768833	468
Transposable Element	DNA transposon	DNA8-97_AP	5	43	153	81.6	0.79196	408
Non-LTR Retrotransposon	Proto1	Proto1-1_NG	5	52	153	77.6	0.78316	388
Transposable Element	DNA transposon	DNA3-3_MLP	4	33	153	96.5	0.782575	386
Non-LTR Retrotransposon	Penelope	Penelope-2_HM	5	47	153	72.8	0.80052	364
DNA transposon	EnSpm	ENS1_Cis	6	36	152	72	0.8043	1818
DNA transposon	hAT	hAT-25_HM	19	31	152	64.4211	0.820311	1224
Non-LTR Retrotransposon	L1	L1-50_XT	9	47	152	87.1111	0.777422	784
DNA transposon	Ginger1	Ginger1-7_HM	11	32	152	63.9091	0.8145	703
DNA transposon	EnSpm	CACTA-1_Roryzae	10	28	152	57.3	0.83244	573
Endogenous Retrovirus	ERV3	TguLTRL4b	5	43	152	112.6	0.75448	563
DNA transposon	hAT	hATx-1_SM	7	34	152	73.8571	0.805129	517
DNA transposon	hAT	hAT-32_SM	4	61	152	126.25	0.741475	505
Endogenous Retrovirus	ERV2	TguERVK9_I	6	33	152	74.5	0.78295	447
DNA transposon	Crypton	CryptonI-1N1_RPro	4	66	152	90.5	0.76205	362
DNA transposon	hAT	Homo8	5	35	152	69	0.80706	345
DNA transposon	hAT	Hoyak3	4	32	152	68	0.827025	272
DNA transposon	hAT	HAT3_CB	1	152	152	152	0.7181	152
DNA transposon	hAT	hAT-73_HM	25	31	151	79.52	0.784184	1988
LTR Retrotransposon	Gypsy	Gypsy-50_CQ-I	24	28	151	65.0417	0.8112	1715
SINE	SINE2/tRNA	SINE2-1_GA	26	25	151	55.9615	0.866315	1455
DNA transposon	Polinton	Polinton-1_DAn	20	42	151	70.85	0.78642	1417
DNA transposon	Helitron	Helitron-7_NVi	19	39	151	72.6842	0.795868	1381
LTR Retrotransposon	Gypsy	Gypsy-9_Ano-I	14	28	151	64.5714	0.811064	904
DNA transposon	hAT	hAT-74_HM	12	39	151	68.9167	0.799083	827
Non-LTR Retrotransposon	CR1	CR1-77_HM	12	31	151	66	0.7939	792
Non-LTR Retrotransposon	CR1	CR1-4_HM	10	37	151	73.7	0.79331	737
LTR Retrotransposon	Gypsy	Gypsy-15_LBS-I	8	28	151	86.375	0.80505	691
Non-LTR Retrotransposon	CR1	CiL2	9	42	151	76.3333	0.802211	687
DNA transposon	piggyBac	piggyBac-2_SM	7	32	151	80.5714	0.7767	564
Non-LTR Retrotransposon	CR1	CR1-YB1_Tgu	8	31	151	60.75	0.824187	486
DNA transposon	hAT	hAT-5_AP	5	42	151	84	0.78662	420
DNA transposon	hAT	hATm-11_HM	6	39	151	64.3333	0.809167	386
Transposable Element	DNA transposon	DNA-8-26_DR	6	30	151	58.3333	0.851867	350
Transposable Element	DNA transposon	DNA8-64_AP	4	35	151	87.25	0.798025	349
LTR Retrotransposon	Gypsy	Gypsy-35_AA-I	2	151	151	151	0.72415	302
DNA transposon	Kolobok	Kolobok-1_CB	2	40	151	95.5	0.77375	191
DNA transposon	Helitron	Helitron-1_HM	24	36	150	64.7917	0.802683	1555
Transposable Element	DNA transposon	DNA-X-12_DR	22	33	150	58.5455	0.815164	1288
Non-LTR Retrotransposon	CR1	CR1-11_HM	13	34	150	68.5385	0.792792	1108
DNA transposon	Mariner/Tc1	Mariner-37_HM	11	33	150	76	0.800418	836
LTR Retrotransposon	Copia	Copia2-I_DR	9	48	150	86.5556	0.776533	779
DNA transposon	Academ	Academ-2_BF	9	42	150	62.1111	0.800789	559
DNA transposon	hAT	FUROUSHA2	6	37	150	67.5	0.817017	533
DNA transposon	Mariner/Tc1	Tc1-2Ory	6	49	150	85.3333	0.766567	512
DNA transposon	hAT	hAT-1_MEu	7	28	150	62.2857	0.810771	436
DNA transposon	Mariner/Tc1	Mariner-15_HM	4	58	150	105.25	0.74995	421
LTR Retrotransposon	Gypsy	Gypsy12-LTR_DR	6	28	150	58.5	0.852583	351
DNA transposon	EnSpm	MirageN1b_CB	3	100	150	116.667	0.743667	350
Endogenous Retrovirus	ERV2	RMER17C	4	55	150	84.75	0.807775	339
DNA transposon	Sola	Sola3-1_HM	4	36	150	80.5	0.798925	322
Endogenous Retrovirus	ERV2	ERV2-4_STr-I	4	46	150	75.5	0.793275	302
Transposable Element	DNA transposon	DNA8-45_AP	3	42	150	94	0.775667	282
LTR Retrotransposon	Gypsy	Gypsy6-NVi_LTR	3	56	150	91.6667	0.756533	275
LTR Retrotransposon	Gypsy	Gypsy-33_DWil-I	3	30	150	76.6667	0.818767	230
LTR Retrotransposon	Copia	Copia-1_DEl-I	2	47	150	98.5	0.769	197
LTR Retrotransposon	BEL	MAX_I	23	35	149	84.5217	0.78177	2124
DNA transposon	piggyBac	piggyBac-N3_DR	16	41	149	89.6875	0.795519	1435
DNA transposon	Ginger1	Ginger1-10_HM	19	30	149	68.1053	0.797411	1294
Non-LTR Retrotransposon	L1	L1M4B	16	35	149	70	0.795169	1120
Non-LTR Retrotransposon	CR1	CR1-48_HM	18	29	149	61.9444	0.809894	1115
DNA transposon	hAT	hAT-4C_AP	15	37	149	57.4	0.81512	861
LTR Retrotransposon	Gypsy	Gypsy-5N_PPa-LTR	9	38	149	92.7778	0.790556	835
DNA transposon	Transib	Transib-19_HM	13	33	149	63.8462	0.806569	830
DNA transposon	hAT	hAT-N2_AP	10	40	149	77.9	0.79605	779
Non-LTR Retrotransposon	CR1	CR1_F	11	45	149	69.4545	0.784245	764
DNA transposon	Transib	M4DM	6	37	149	83.8333	0.78685	702
Transposable Element	LTR Retrotransposon	SZ-30_I	10	46	149	64.4	0.79037	644
LTR Retrotransposon	Copia	ATCOPIA31_I	9	35	149	65.1111	0.799844	586
LTR Retrotransposon	Gypsy	Gypsy-588_AA-I	8	32	149	70.625	0.789175	565
Non-LTR Retrotransposon	Crack	CR1-9_HM	6	33	149	83.8333	0.793967	503
Non-LTR Retrotransposon	Crack	L2-4_Cis	8	31	149	58.125	0.825013	465
DNA transposon	Kolobok	Kolobok-15_HM	7	28	149	63.7143	0.821729	446
Endogenous Retrovirus	ERV3	ERV3-1N1-I_XT	6	32	149	73.5	0.820317	441
Non-LTR Retrotransposon	Crack	Crack-16_AAe	8	28	149	53.375	0.841712	427
Non-LTR Retrotransposon	L1	L1-34_AAe	3	63	149	120.333	0.736967	361
DNA transposon	Chapaev	Chapaev-21_HM	4	32	149	65.75	0.84205	263
SINE	SINE2/tRNA	HE1_MM	2	68	149	108.5	0.75095	217
LTR Retrotransposon	Gypsy	Gypsy-15_OD-LTR	1	149	149	149	0.7569	149
LTR Retrotransposon	DIRS	DIRS-5_DPu	1	149	149	149	0.7055	149
DNA transposon	hAT	hAT-37_HM	16	38	148	87.9375	0.790469	2426
Non-LTR Retrotransposon	Jockey	TART_B1	33	27	148	58.303	0.810745	1924
Non-LTR Retrotransposon	R1	RT1	29	28	148	65.069	0.798266	1887
LTR Retrotransposon	Gypsy	Gypsy8-I_Dpse	29	35	148	61.2069	0.809924	1775
DNA transposon	Polinton	Polinton-2_TC	19	41	148	73.1579	0.784132	1390
Non-LTR Retrotransposon	L1	L1-BT	17	32	148	68.5882	0.797406	1166
DNA transposon	Chapaev	Chapaev-2_BF	17	30	148	64.1765	0.8082	1091
LTR Retrotransposon	Gypsy	Gypsy9-SM_I	17	33	148	60.8824	0.803324	1035
Non-LTR Retrotransposon	L1	L1PREC2	8	37	148	65.375	0.801412	983
DNA transposon	Academ	Academ-3_HM	9	38	148	80.7778	0.788933	910
DNA transposon	P	P-2_HM	14	32	148	62.1429	0.807243	870
DNA transposon	hAT	hAT-2_TV	12	37	148	63.4167	0.817592	761
LTR Retrotransposon	Gypsy	Gypsy-14_DPu-I	14	30	148	52.1429	0.835257	730
DNA transposon	hAT	hAT-41_HM	11	30	148	63.6364	0.815745	700
DNA transposon	hAT	hAT-1N1_AC	12	29	148	53.5	0.841742	642
Non-LTR Retrotransposon	L1	HAL1B	8	32	148	73.5	0.8076	588
DNA transposon	Sola	Sola1-11_AP	8	34	148	73.25	0.794737	586
LTR Retrotransposon	Gypsy	Gypsy-55_CQ-I	7	32	148	79.5714	0.799314	557
Non-LTR Retrotransposon	L1	L1-3A_Cho	8	38	148	63.5	0.79725	508
DNA transposon	hAT	HERMES	8	32	148	58.125	0.807837	465
Non-LTR Retrotransposon	L1	HAL1-1H_Cpo	3	130	148	136	0.7435	408
DNA transposon	Kolobok	Kolobok-7_HM	5	32	148	74.6	0.80672	373
DNA transposon	Mariner/Tc1	Mariner-2_ACar	4	40	148	88.25	0.7768	353
DNA transposon	Polinton	Polinton3_SM	5	32	148	68	0.80612	340
DNA transposon	hAT	hAT-30_SM	5	32	148	67.2	0.81594	336
Endogenous Retrovirus	ERV1	ERV28_MD_I	4	38	148	72.25	0.798275	289
DNA transposon	Mariner/Tc1	MCMAR1	4	30	148	70	0.837825	280
Transposable Element	DNA transposon	DNA8-24_AP	3	43	148	88.6667	0.7669	266
LTR Retrotransposon	BEL	BEL8-LTR_DR	1	148	148	148	0.7365	148
Endogenous Retrovirus	ERV1	HERV17	73	29	147	74.5479	0.800392	5555
Nonautonomous	Transposable Element	TE-X-5_DR	34	28	147	55.5	0.826524	2030
DNA transposon	piggyBac	piggyBac-N2_XT	21	31	147	59.5238	0.813429	1438
Non-LTR Retrotransposon	L1	L1-24B_ACar	24	36	147	59.875	0.807867	1437
DNA transposon	P	P-1_Lgigantea	8	28	147	74.375	0.8022	1180
LTR Retrotransposon	Gypsy	Gypsy-25_LBS-I	12	28	147	61.5	0.818725	738
LTR Retrotransposon	Gypsy	GYPSY5_I	10	37	147	67.8	0.79695	678
DNA transposon	P	P1_AP	8	30	147	68	0.8096	544
LTR Retrotransposon	Copia	Copia-3_SMo-I	7	32	147	65.7143	0.8227	460
Transposable Element	DNA transposon	DNA2-14_CB	5	47	147	82.6	0.76962	413
LTR Retrotransposon	Gypsy	TF2_I	4	31	147	71.5	0.789325	286
LTR Retrotransposon	Gypsy	Gypsy-13_DEl-I	3	43	147	94.6667	0.768733	284
Transposable Element	DNA transposon	DNA8-18_AP	2	85	147	116	0.74125	232
DNA transposon	MuDR	MUDR-9_CB	2	80	147	113.5	0.7548	227
Transposable Element	DNA transposon	DNA8-1C_CB	2	74	147	110.5	0.7419	221
DNA transposon	hAT	hAT-7_SM	2	58	147	102.5	0.7616	205
DNA transposon	hAT	hAT-38_SM	1	147	147	147	0.7192	147
DNA transposon	Polinton	Polinton-8_NVi	41	30	146	50.561	0.821593	2073
Endogenous Retrovirus	ERV1	LOR1I	21	30	146	59.5714	0.817357	1251
DNA transposon	Polinton	Polinton-2_DR	19	32	146	60.6842	0.806932	1153
DNA transposon	EnSpm	ENSPM_OS	15	38	146	69.4	0.790273	1041
Non-LTR Retrotransposon	Rex1	REX1-2_XT	9	48	146	80.4444	0.7909	1033
DNA transposon	MuDR	MuDr-3_HM	16	29	146	64.5625	0.812219	1033
DNA transposon	hAT	hATw-4_BF	17	32	146	60.6471	0.801918	1031
DNA transposon	Helitron	Helitron-3N1_NVi	10	32	146	69.2	0.80007	692
Non-LTR Retrotransposon	I	I-9_AAe	10	32	146	58.5	0.81453	585
DNA transposon	hAT	hATm-45_HM	6	63	146	97.5	0.7671	585
DNA transposon	Mariner/Tc1	Tc1-3_FR	7	38	146	81.8571	0.779857	573
DNA transposon	Mariner/Tc1	BARI_DM	3	51	146	93	0.7777	565
Non-LTR Retrotransposon	CR1	CR1-104_AAe	5	49	146	109	0.7528	545
LTR Retrotransposon	Gypsy	Gypsy-32_PSo-I	6	38	146	79.6667	0.7926	478
DNA transposon	MuDR	MuDR-10_CB	4	47	146	106.25	0.778075	425
Transposable Element	DNA transposon	DNAX-2_AP	4	48	146	102.75	0.7763	411
Non-LTR Retrotransposon	Tx1	Tx1-17_BF	5	40	146	68.8	0.81238	344
DNA transposon	Kolobok	Kolobok-2_TV	4	43	146	84	0.7805	336
Non-LTR Retrotransposon	Penelope	Penelope-4_AAe	4	50	146	75.25	0.7813	301
LTR Retrotransposon	Gypsy	Gypsy144-LTR_DR	2	97	146	121.5	0.75595	243
Transposable Element	DNA transposon	DNA-4-3_DR	2	79	146	112.5	0.75755	225
DNA transposon	hAT	HATORY	3	33	146	70.6667	0.8348	212
Transposable Element	DNA transposon	DNA8-1_AP	2	35	146	90.5	0.79455	181
DNA transposon	Novosib	Novosib-1_EmiHux	38	31	145	59.7632	0.809916	2271
DNA transposon	EnSpm	EnSpm-10_HM	18	30	145	86.5	0.778083	1740
DNA transposon	P	P-1_CR	23	32	145	66.3478	0.784126	1526
LTR Retrotransposon	Gypsy	Gypsy-57_CQ-I	19	32	145	75.4211	0.797537	1433
DNA transposon	EnSpm	EnSpm-10_OS	21	33	145	67.6667	0.783038	1421
DNA transposon	ISL2EU	ISL2EU-4_HM	18	34	145	65.5556	0.800539	1180
DNA transposon	Harbinger	Harbinger-1_XT	17	32	145	63.2941	0.810729	1076
Non-LTR Retrotransposon	L1	L1-3_SMo	12	37	145	83.5	0.77975	1002
Non-LTR Retrotransposon	L1	L1MAB2_ML	15	37	145	61.2	0.7911	918
Non-LTR Retrotransposon	CR1	CR1-27_HM	12	32	145	73.5833	0.801967	883
Non-LTR Retrotransposon	RTEX	RTEX-1_CR	12	36	145	70.3333	0.802333	844
DNA transposon	Mariner/Tc1	Mariner-13_HM	9	48	145	73.2222	0.788244	659
Transposable Element	LTR Retrotransposon	SKIPPER_LTR	7	67	145	93.4286	0.757457	654
Transposable Element	DNA transposon	DNA8-70_AP	10	32	145	64.1	0.80528	641
Non-LTR Retrotransposon	Jockey	G5_DM	8	33	145	76.625	0.784687	613
DNA transposon	hAT	hAT-26_HM	6	37	145	81.5	0.798017	489
Transposable Element	DNA transposon	DNAX-1_AP	5	46	145	89.4	0.77812	447
LTR Retrotransposon	Gypsy	Gypsy1-SM_LTR	4	40	145	75	0.7894	444
Non-LTR Retrotransposon	Outcast	Outcast-19_AAe	6	34	145	73.5	0.790517	441
LTR Retrotransposon	Gypsy	Gypsy-26_PSo-I	6	28	145	65	0.815633	390
DNA transposon	Kolobok	Kolobok-5_TV	5	45	145	78	0.79492	390
LTR Retrotransposon	Gypsy	Gypsy-6_PSo-I	3	91	145	127	0.7438	381
LTR Retrotransposon	Gypsy	Gypsy-1_HAE-I	4	39	145	76	0.78715	304
LTR Retrotransposon	Copia	Copia-59_MLP-I	4	49	145	75	0.777725	300
LTR Retrotransposon	Copia	Copia-29_DPu-I	5	30	145	58.8	0.83264	294
DNA transposon	Harbinger	Harbinger-N2_XT	3	64	145	92	0.770133	276
Transposable Element	DNA transposon	DNA-TA-1_DR	4	35	145	67.75	0.830675	271
LTR Retrotransposon	BEL	BEL19-I_AG	3	49	145	82.6667	0.783433	248
DNA transposon	EnSpm	EnSpm-1_AP	2	36	145	90.5	0.7948	181
LTR Retrotransposon	Gypsy	Gypsy-28_DAn-I	13	36	144	68.9231	0.8064	896
DNA transposon	Mariner/Tc1	Tc1-3_Xt	11	28	144	79.3636	0.791164	873
DNA transposon	hAT	hAT-N79_DR	10	59	144	82.4	0.8052	824
DNA transposon	Sola	Sola3-3_HM	8	35	144	71.75	0.803687	574
DNA transposon	Mariner/Tc1	Mariner-35_HM	7	48	144	79.7143	0.780586	558
DNA transposon	hAT	BLACKJACK	5	43	144	88.4	0.77766	442
Transposable Element	LTR Retrotransposon	CFT1	4	52	144	107	0.762475	428
DNA transposon	piggyBac	PiggyBac-3_HM	5	28	144	70.8	0.81408	354
DNA transposon	Mariner/Tc1	SMAR32	4	51	144	86.25	0.7837	345
Non-LTR Retrotransposon	L2	L2-5_DRe	4	53	144	84.25	0.782175	337
Endogenous Retrovirus	ERV2	RSV_I	3	33	144	107	0.765133	321
LTR Retrotransposon	Gypsy	Gypsy53-LTR_DR	2	58	144	101	0.7385	202
Transposable Element	DNA transposon	DNA-5_AAe	1	144	144	144	0.7429	144
Non-LTR Retrotransposon	Nimb	I-4_AC	35	35	143	62.3429	0.810431	2776
LTR Retrotransposon	Gypsy	GYPSM1_I	35	28	143	61.3429	0.813054	2147
DNA transposon	Mariner/Tc1	MARINER55_CB	6	41	143	89.8333	0.762183	919
Transposable Element	DNA transposon	DNA8-7_CQ	2	143	143	143	0.7211	626
Non-LTR Retrotransposon	L1	L1M6_5end	8	34	143	72.875	0.830538	583
Non-LTR Retrotransposon	CR1	CR1-4_NVi	7	32	143	65.8571	0.8272	461
DNA transposon	Helitron	HELITRONY3A	6	30	143	75.6667	0.805767	454
Non-LTR Retrotransposon	L1	Zorro	6	32	143	73.1667	0.782767	439
LTR Retrotransposon	Gypsy	Gypsy141-I_DR	4	64	143	105.75	0.758275	423
LTR Retrotransposon	Gypsy	Gypsy6-SM_LTR	4	34	143	91.25	0.803675	365
DNA transposon	MuDR	MuDR9x_AP	4	41	143	86.25	0.7705	345
DNA transposon	Mariner/Tc1	MARINER25_CB	4	51	143	80.75	0.77645	323
Non-LTR Retrotransposon	Rex1	Rex1-1B_FR	4	39	143	76	0.795	304
Non-LTR Retrotransposon	RTE	RTE-14_SP	2	143	143	143	0.7286	286
DNA transposon	Helitron	ATREP10D	2	72	143	107.5	0.74635	215
Transposable Element	DNA transposon	PALTA2_CE	2	71	143	107	0.737	214
Non-LTR Retrotransposon	CR1	CR1-22_SP	1	143	143	143	0.7429	143
Non-LTR Retrotransposon	L1	L1_AC_15	41	28	142	60.439	0.804727	2478
DNA transposon	Ginger1	Ginger1-6_HM	16	30	142	72	0.80535	1319
DNA transposon	Chapaev	Chapaev-3A_HM	18	31	142	64.7778	0.803117	1166
DNA transposon	Sola	Sola1-1_PPa	18	32	142	63.0556	0.8173	1135
Non-LTR Retrotransposon	L1	L1-4_SMo	14	35	142	68.5	0.81195	959
Non-LTR Retrotransposon	L1	TRE3C	14	33	142	63.2143	0.798529	885
Non-LTR Retrotransposon	R1	R7Ag1	14	48	142	61.2143	0.794564	857
Non-LTR Retrotransposon	L2	L2-3_LMe	9	30	142	64.5556	0.805844	821
DNA transposon	MuDR	MuDr-1_TV	13	31	142	62.8462	0.813869	817
LTR Retrotransposon	Gypsy	TRANSPAC_I	13	33	142	61.4615	0.805054	799
DNA transposon	EnSpm	EnSpm-11_OS	13	42	142	60.3846	0.799508	785
Non-LTR Retrotransposon	Tx1	L1-3_DR	14	32	142	51.8571	0.831471	726
DNA transposon	P	P-14_HM	11	29	142	52.9091	0.840645	582
Non-LTR Retrotransposon	CR1	L2-1b_Cis	7	40	142	75.5714	0.7806	529
Transposable Element	Endogenous Retrovirus	HERVP71A_I	7	36	142	73.5714	0.801929	515
DNA transposon	Chapaev	Chapaev-4_HMa	9	35	142	56.6667	0.820367	510
Non-LTR Retrotransposon	L1	L1-99_Cis	9	30	142	55.3333	0.840311	498
DNA transposon	MuDR	MuDR6x_AP	4	98	142	124	0.76175	496
LTR Retrotransposon	Gypsy	Gypsy-15_DAn-I	8	32	142	60.25	0.821237	482
Endogenous Retrovirus	ERV1	ERV1-1-I_XT	8	33	142	53.5	0.835675	428
LTR Retrotransposon	Gypsy	Gypsy-45_DEl-I	6	38	142	70.6667	0.806133	424
Non-LTR Retrotransposon	L1	L1-44_XT	6	38	142	69.3333	0.800733	416
DNA transposon	P	P-1N1_TV	5	33	142	66.6	0.7986	333
DNA transposon	EnSpm	EnSpm-N3_BF	4	42	142	79.5	0.793	318
LTR Retrotransposon	Gypsy	Gypsy-15-I_DR	3	56	142	89.3333	0.778133	268
DNA transposon	Mariner/Tc1	Mariner-30_HM	3	35	142	77	0.7935	231
Non-LTR Retrotransposon	L1	ATLINE1_5	3	33	142	76	0.8082	228
LTR Retrotransposon	BEL	BEL-6_DWil-LTR	2	66	142	104	0.74845	208
SINE	SINE2/tRNA	HE1_SINE	2	62	142	102	0.7655	204
Non-LTR Retrotransposon	CR1	L2-5_XT	23	30	141	60.5652	0.806883	1393
LTR Retrotransposon	Gypsy	Gypsy5-NVi_I	18	35	141	68.5556	0.794633	1234
DNA transposon	P	P-2_Hrobusta	14	28	141	72.2857	0.790643	1012
DNA transposon	hAT	hAT-N64_DR	12	32	141	77.3333	0.82005	928
Transposable Element	Endogenous Retrovirus	HERV18	14	30	141	64.3571	0.811229	901
Non-LTR Retrotransposon	Outcast	Outcast-17_AAe	13	32	141	65.3846	0.812354	850
Non-LTR Retrotransposon	Daphne	Daphne-21_HMa	11	38	141	77	0.789955	847
Transposable Element	DNA transposon	DNA8-61_AP	7	42	141	94.8571	0.769357	664
DNA transposon	hAT	HAT6_CB	9	35	141	73.4444	0.790067	661
Transposable Element	DNA transposon	EnSpm-1_AA	10	32	141	63.4	0.82184	634
DNA transposon	Helitron	Helitron-6_NVi	7	35	141	79.7143	0.784043	558
Endogenous Retrovirus	ERV2	HERVK11DI	8	41	141	68.875	0.785362	551
Non-LTR Retrotransposon	I	I_Ele4F_AAe	10	33	141	51.7	0.8353	517
Non-LTR Retrotransposon	Tx1	Tx1-8_CQ	6	40	141	70.8333	0.791083	425
Non-LTR Retrotransposon	RandI	RandI-3	5	45	141	84.2	0.78902	421
Nonautonomous	Transposable Element	TE-X-2_NVi	5	40	141	84.2	0.79064	421
LTR Retrotransposon	Gypsy	Gypsy-43_DEl-I	5	39	141	83.2	0.78432	416
DNA transposon	Academ	Academ-1_Hrobusta	5	30	141	76.8	0.80198	384
Non-LTR Retrotransposon	Rex1	REX1-1_BF	3	75	141	99.6667	0.750667	299
Non-LTR Retrotransposon	CR1	CR1_GD	3	52	141	90	0.780967	270
LTR Retrotransposon	Gypsy	Gypsy-15_PIT-I	2	50	141	95.5	0.7681	191
Non-LTR Retrotransposon	Penelope	Penelope-6_HM	2	45	141	93	0.7719	186
Transposable Element	DNA transposon	DNA-TA-6_CQ	2	30	141	85.5	0.8103	171
LTR Retrotransposon	Gypsy	QUASIMODO_I	22	37	140	72.3182	0.795123	1987
Transposable Element	DNA transposon	TC1DR3	27	28	140	73.1481	0.812937	1975
LTR Retrotransposon	Gypsy	Gypsy-22_DWil-I	20	36	140	57.95	0.813725	1159
Non-LTR Retrotransposon	L1	L1-1_ET	14	34	140	57	0.819043	1028
Non-LTR Retrotransposon	R1	Waldo-3_AAe	12	32	140	68.0833	0.791667	817
DNA transposon	Ginger1	Ginger1-2_AP	10	33	140	67	0.78648	670
LTR Retrotransposon	Gypsy	Gypsy-124_MLP-I	9	40	140	71.6667	0.778489	645
DNA transposon	Harbinger	TURMOIL1	10	31	140	62.5	0.82054	625
DNA transposon	Merlin	MERLIN6_CB	7	32	140	81.2857	0.799443	569
DNA transposon	Helitron	Helitron-2_SP	9	30	140	62.8889	0.829056	566
DNA transposon	hAT	hAT-N4_AP	8	35	140	66.25	0.82495	530
Endogenous Retrovirus	ERV3	ERV35_MD_LTR	7	43	140	68.7143	0.777429	481
Non-LTR Retrotransposon	Loa	LOA_Ele5	7	29	140	63.8571	0.809657	447
DNA transposon	hAT	hATm-12_HM	7	33	140	63.7143	0.829671	446
LTR Retrotransposon	BEL	BEL-1-I_HM	6	41	140	70.5	0.77885	423
DNA transposon	Mariner/Tc1	SMAR15	5	50	140	79.2	0.77006	396
Non-LTR Retrotransposon	CR1	CR1-2_NVi	5	51	140	77.8	0.77602	389
LTR Retrotransposon	Gypsy	GYPSY15-I_AG	6	38	140	63.5	0.809383	381
LTR Retrotransposon	Gypsy	RONIN3_I	4	49	140	92	0.795725	368
DNA transposon	Helitron	HELITRONY1C	5	40	140	69.4	0.7936	347
DNA transposon	Mariner/Tc1	Mariner-10_HM	4	30	140	81.25	0.8167	325
Repetitive sequence	ATREP19	ATREP19	4	51	140	78.25	0.773	313
Non-LTR Retrotransposon	NeSL	LIN14_SM	4	32	140	70.5	0.8092	282
DNA transposon	Mariner/Tc1	Sagan-5_TMe	2	140	140	140	0.7623	280
LTR Retrotransposon	Copia	Copia-5_DAn-I	4	31	140	68.25	0.813875	273
Endogenous Retrovirus	ERV3	LTR183B_MD	3	65	140	90	0.7557	270
Non-LTR Retrotransposon	Crack	Crack-27_AAe	4	38	140	65	0.814225	260
LTR Retrotransposon	Gypsy	Gypsy-53_AA-I	3	37	140	74.3333	0.796567	223
DNA transposon	hAT	hAT-65_HM	2	82	140	111	0.7601	222
Transposable Element	DNA transposon	Shinagawa-10_AAe	2	70	140	105	0.7475	210
LTR Retrotransposon	Gypsy	Gypsy-35_DEl-I	2	43	140	91.5	0.77375	183
Endogenous Retrovirus	ERV1	MER51D	1	140	140	140	0.7254	140
DNA transposon	Helitron	Helitron-2_DR	42	27	139	60.5	0.817348	2541
DNA transposon	hAT	hAT-7_DR	12	30	139	50	0.831342	1931
LTR Retrotransposon	Gypsy	Gypsy-18-I_NVi	21	32	139	49.8095	0.822248	1046
Endogenous Retrovirus	ERV2	TguERVK4_LTR1c	10	30	139	66.7	0.80596	841
REP-1_DEl.	Nonautonomous	REP-1_DEl	11	46	139	75.7273	0.7871	833
LTR Retrotransposon	BEL	BEL-21_DAn-I	11	28	139	74.6364	0.8111	821
LTR Retrotransposon	Copia	PCAL_I	10	34	139	66.9	0.80695	669
Non-LTR Retrotransposon	I	I-1_DP	8	29	139	78.125	0.8	625
Non-LTR Retrotransposon	L1	L1-4_Cpo	8	44	139	71	0.793475	568
Non-LTR Retrotransposon	RTE	EXPANDER1_DR	7	43	139	80.7143	0.765886	565
Non-LTR Retrotransposon	Crack	Crack-5_CQ	8	38	139	64.25	0.806175	514
LTR Retrotransposon	Gypsy	Gypsy-26_PIT-I	6	42	139	84.5	0.77715	507
LTR Retrotransposon	Copia	Copia-10_ES-I	5	46	139	85.6	0.79646	428
Non-LTR Retrotransposon	Penelope	Penelope-13_HM	5	55	139	79	0.78344	395
LTR Retrotransposon	Copia	Copia-48_MLP-I	2	71	139	105	0.73655	210
Non-LTR Retrotransposon	CR1	CR1-29_BF	2	61	139	100	0.7593	200
Endogenous Retrovirus	ERV3	GGLTR3B2	1	139	139	139	0.7407	139
Non-LTR Retrotransposon	Jockey	Ag-Jock-1	29	35	138	66.7241	0.788283	3055
Simple Repeat	Satellite	RNSAT1b	21	38	138	68.0476	0.764338	2390
Simple Repeat	Satellite	RNSAT1a	18	39	138	90	0.756911	2217
Transposable Element	DNA transposon	DNA-4-1_HM	24	36	138	76.9167	0.777513	1846
LTR Retrotransposon	Gypsy	Gypsy-7_DPu-I	26	36	138	58.8846	0.807212	1531
DNA transposon	Sola	Sola3-1_CapOwc	18	35	138	64	0.809	1152
DNA transposon	Transib	Transib-6_HM	12	41	138	64.1667	0.7849	770
Transposable Element	Endogenous Retrovirus	LTR58_MD	8	37	138	67.375	0.8101	539
LTR Retrotransposon	Gypsy	Gypsy-25_DEl-I	7	41	138	75.8571	0.787357	531
DNA transposon	Sola	Sola1-3_Lgigantea	7	30	138	72.1429	0.819457	505
Non-LTR Retrotransposon	CR1	CR1-2_TCa	5	51	138	87.6	0.76266	438
Non-LTR Retrotransposon	L1	L1-4_HM	6	31	138	71.8333	0.805633	431
Transposable Element	LTR Retrotransposon	TCN5-I	7	39	138	59.5714	0.823586	417
Non-LTR Retrotransposon	CR1	CR1-8_CQ	5	43	138	81.2	0.77306	406
Non-LTR Retrotransposon	L1	L1-2_Tbel	6	31	138	65.8333	0.812167	395
DNA transposon	hAT	hAT-58_HM	5	50	138	76.4	0.784	382
Endogenous Retrovirus	ERV3	TguERVL2a1_LTR	4	72	138	93	0.76825	372
DNA transposon	Mariner/Tc1	TC2_FR3A	3	94	138	112.667	0.842367	338
Endogenous Retrovirus	ERV3	LTR1B34_Cho	3	53	138	109.667	0.742967	329
LTR Retrotransposon	Gypsy	Gypsy-145_AA-I	5	39	138	64.8	0.79736	324
LTR Retrotransposon	Gypsy	Gypsy-47_DEl-I	3	35	138	73	0.803433	219
LTR Retrotransposon	Gypsy	Gypsy6-I_VC	2	69	138	103.5	0.7367	207
Endogenous Retrovirus	ERV3	LTR1B3_Cho	2	59	138	98.5	0.79165	197
Non-LTR Retrotransposon	Daphne	Daphne-56_HMa	18	32	137	59.5556	0.818283	1072
DNA transposon	Helitron	HELITRON4_OS	19	33	137	55.1579	0.808074	1048
Non-LTR Retrotransposon	L1	L1-15_XT	17	32	137	55.0588	0.820253	936
DNA transposon	hAT	hAT-68_HM	15	33	137	59.6	0.81156	894
LTR Retrotransposon	Copia	Copia-12_PSo-I	13	38	137	64.6154	0.808554	840
Non-LTR Retrotransposon	Crack	Crack-8_HMa	10	33	137	81.2	0.79586	812
DNA transposon	Kolobok	Kolobok-N1_HM	11	31	137	70.9091	0.8093	780
LTR Retrotransposon	Gypsy	Gypsy2-PP_I	10	38	137	74.9	0.79347	749
Non-LTR Retrotransposon	L2	L2_AC_7	12	34	137	58.9167	0.810842	707
LTR Retrotransposon	Gypsy	ROVER_DM	9	39	137	77.2222	0.766589	695
LTR Retrotransposon	Gypsy	Gypsy-164_AA-I	9	44	137	76.2222	0.798389	686
DNA transposon	P	P-3_HM	11	30	137	56	0.822509	616
DNA transposon	Kolobok	Kolobok-2_BF	12	34	137	50.75	0.83665	609
LTR Retrotransposon	Copia	Copia-4_DWil-I	8	33	137	75.125	0.80405	601
LTR Retrotransposon	Gypsy	Gypsy-39_GA-I	7	35	137	72.4286	0.800143	507
DNA transposon	hAT	hATm-35_HM	9	34	137	54.2222	0.8311	488
LTR Retrotransposon	Gypsy	Gypsy-593_AA-I	7	47	137	64.1429	0.803671	449
LTR Retrotransposon	Gypsy	Gypsy-23_DPu-I	7	32	137	62	0.807157	434
Transposable Element	DNA transposon	DNA8-15_CQ	6	37	137	68.3333	0.801867	410
Non-LTR Retrotransposon	Daphne	Daphne-52_HMa	6	34	137	67.5	0.800683	405
DNA transposon	Mariner/Tc1	Mariner-26_SM	5	28	137	71.4	0.80962	357
DNA transposon	hAT	HAT1_CB	5	37	137	68.2	0.80444	341
LTR Retrotransposon	DIRS	DIRS-13_DR	4	33	137	74.25	0.8326	297
Non-LTR Retrotransposon	Penelope	Perere2_Smed	4	40	137	71.75	0.796925	287
DNA transposon	Mariner/Tc1	Mariner2_PPa	3	51	137	82	0.771233	246
LTR Retrotransposon	DIRS	DIRS-42_XT	3	44	137	76	0.797733	228
Transposable Element	DNA transposon	Shinagawa-8_AAe	2	73	137	105	0.759	210
LTR Retrotransposon	Gypsy	RETROSAT2LTRA	2	52	137	94.5	0.78465	189
Non-LTR Retrotransposon	CR1	CR1-X3_Pass	2	49	137	93	0.7921	186
Non-LTR Retrotransposon	L1	L1_AC_8	19	31	136	59.0526	0.815747	1122
DNA transposon	piggyBac	piggyBac-15_SM	8	33	136	59.75	0.811662	931
LTR Retrotransposon	Gypsy	Gypsy-20_DWil-I	13	28	136	56.3846	0.820962	875
DNA transposon	hAT	hAT-4D_AP	10	37	136	72.3	0.78524	723
Non-LTR Retrotransposon	Daphne	Daphne-57_HMa	8	27	136	78.875	0.80315	631
Non-LTR Retrotransposon	R1	R1B_NVi	10	32	136	59.5	0.83126	595
DNA transposon	Mariner/Tc1	Mariner-3_TMe	6	34	136	92	0.79765	552
DNA transposon	P	P-29_HM	8	30	136	68.25	0.807987	546
DNA transposon	Zator	Zator-1_HRo	6	43	136	89.3333	0.7809	536
LTR Retrotransposon	Gypsy	Gypsy-44_AA-I	9	28	136	53.2222	0.850267	479
Non-LTR Retrotransposon	CR1	L2-1a_Cis	8	32	136	57.875	0.8191	463
LTR Retrotransposon	BEL	BEL1_MH-LTR	6	39	136	75.1667	0.790017	451
Non-LTR Retrotransposon	CRE	Cre-1_BM	5	31	136	75.2	0.82874	376
Transposable Element	DNA transposon	DNA-2-12_DR	5	36	136	67.2	0.80138	336
Non-LTR Retrotransposon	Kiri	Kiri-1_DEl	4	39	136	76.25	0.789575	305
Non-LTR Retrotransposon	CR1	CR1-17_HM	4	45	136	75.25	0.78155	301
LTR Retrotransposon	Gypsy	Gypsy19-I_CR	4	36	136	68.5	0.80355	274
LTR Retrotransposon	Gypsy	Gypsy-4_PPM-I	2	136	136	136	0.7218	272
DNA transposon	Chapaev	Chapaev-14_HM	3	51	136	80.6667	0.784267	242
DNA transposon	hAT	HAT8_CB	3	35	136	77.3333	0.8052	232
DNA transposon	hAT	CHARLIE2	3	43	136	76.3333	0.7968	229
Endogenous Retrovirus	ERV3	TguERVL2b4_LTR	2	41	136	88.5	0.8152	177
Transposable Element	Endogenous Retrovirus	LTR28_MD	1	136	136	136	0.7122	136
DNA transposon	MuDR	RICKSHA	1	136	136	136	0.7632	136
DNA transposon	MuDR	VANDAL1	20	32	135	57.6	0.80251	1152
LTR Retrotransposon	BEL	BEL-165_AA-I	13	39	135	83	0.808177	1079
Non-LTR Retrotransposon	Daphne	Daphne-78_HMa	12	35	135	72.3333	0.797517	1066
DNA transposon	Academ	Academ-1_AP	17	41	135	62.7059	0.7899	1066
Non-LTR Retrotransposon	L1	L1-3_PVa	17	38	135	59.8824	0.800659	1018
LTR Retrotransposon	Gypsy	Gypsy-177_AA-I	10	28	135	83.3	0.79731	833
DNA transposon	EnSpm	ATENSPM11	10	34	135	83.1	0.786	831
DNA transposon	hAT	hAT-43_HM	13	28	135	62.5385	0.804731	813
DNA transposon	hAT	hAT-37_SM	11	36	135	70.9091	0.790445	780
Endogenous Retrovirus	ERV2	ERV2-4B_EE-I	8	38	135	92.625	0.773438	741
Transposable Element	DNA transposon	ARNOLD3	13	28	135	56.3846	0.832854	733
DNA transposon	hAT	MER113	8	39	135	83.125	0.78155	665
LTR Retrotransposon	Gypsy	IDEFIX_I	10	39	135	64.2	0.80686	642
DNA transposon	Mariner/Tc1	Mariner-35_SM	7	43	135	78	0.779514	546
Endogenous Retrovirus	ERV3	MER68_I	6	28	135	76.5	0.805917	459
DNA transposon	Harbinger	Harbinger-3_XT	7	30	135	64.7143	0.814157	453
Simple Repeat	Satellite	MonoRep558	6	32	135	75	0.785117	450
LTR Retrotransposon	Gypsy	Gypsy-153_AA-I	6	31	135	69	0.806983	414
LTR Retrotransposon	Copia	Copia-6_PSo-I	5	36	135	75.8	0.79948	379
Non-LTR Retrotransposon	Jockey	IVK_DM	4	41	135	93	0.77285	372
LTR Retrotransposon	Gypsy	ATGP8I	4	59	135	78.75	0.792475	315
DNA transposon	P	P-16_HM	4	43	135	72.75	0.783775	291
Non-LTR Retrotransposon	CR1	CR1-28_BF	3	47	135	76.3333	0.8111	229
LTR Retrotransposon	BEL	BEL15-I_DR	2	46	135	90.5	0.7834	181
DNA transposon	hAT	hAT-2N2_BF	1	135	135	135	0.7231	135
DNA transposon	hAT	hATm-22_HM	1	135	135	135	0.7302	135
DNA transposon	hAT	XL1723I	1	135	135	135	0.7099	135
LTR Retrotransposon	Gypsy	Gypsy-1_CMe-I	25	31	134	55.28	0.82104	5668
DNA transposon	P	P-1_TV	16	29	134	59.125	0.811244	1098
DNA transposon	Zator	Zator-2_Hrobusta	13	42	134	82.3846	0.783385	1071
Non-LTR Retrotransposon	L1	L1-2_LA	15	40	134	56.4	0.811667	846
DNA transposon	Mariner/Tc1	MarinerL-1_CR	11	36	134	74.3636	0.782536	818
Transposable Element	DNA transposon	DNA8-4_CQ	9	45	134	81.7778	0.771978	736
DNA transposon	Mariner/Tc1	Sagan-1_AAn	13	35	134	55.4615	0.822446	721
LTR Retrotransposon	Gypsy	Gypsy-24_PSo-I	11	28	134	61.7273	0.823064	679
Non-LTR Retrotransposon	Jockey	Jockey-12_DAn	7	32	134	80.7143	0.801386	565
Endogenous Retrovirus	ERV1	ERV6B-MD_I	9	29	134	59.2222	0.827167	533
Non-LTR Retrotransposon	I	I_Ele4B_AAe	8	28	134	57.5	0.839137	460
DNA transposon	hAT	hAT-N21_DR	7	39	134	64.5714	0.815829	452
Non-LTR Retrotransposon	CR1	CR1-54_HM	7	28	134	63.4286	0.825929	444
DNA transposon	hAT	hAT-9_AP	7	35	134	63.4286	0.817514	444
Non-LTR Retrotransposon	Penelope	Penelope4_XT	5	54	134	88.2	0.79022	441
DNA transposon	MuDR	NOF_FB	6	46	134	72.6667	0.78625	436
Transposable Element	Endogenous Retrovirus	NERV6_MD_I	7	42	134	60.5714	0.816743	424
LTR Retrotransposon	Gypsy	Gypsy140-I_DR	7	27	134	58.5714	0.847	410
LTR Retrotransposon	Copia	RETROFIT_I	5	41	134	77.4	0.77264	387
Non-LTR Retrotransposon	L1	L1M1_5	5	35	134	76.2	0.79116	381
DNA transposon	Chapaev	Chapaev-N5_AAe	5	30	134	66.4	0.81904	332
LTR Retrotransposon	Copia	Copia-7_PIT-I	3	55	134	92	0.7522	276
LTR Retrotransposon	Gypsy	Gypsy88-I_DR	2	83	134	108.5	0.75565	217
DNA transposon	Mariner/Tc1	Mariner-8_HM	3	33	134	71.3333	0.822867	214
LTR Retrotransposon	Gypsy	Gypsy-3_DAn-I	2	77	134	105.5	0.7572	211
LTR Retrotransposon	Copia	Copia-18_SI-I	2	49	134	91.5	0.7692	183
LTR Retrotransposon	Gypsy	Gypsy-37_DAn-LTR	1	134	134	134	0.7459	134
DNA transposon	EnSpm	ATENSPM10	37	31	133	67.6216	0.825419	2502
DNA transposon	hAT	hAT-12_XT	7	38	133	69	0.7952	1361
DNA transposon	hAT	hAT-29_SM	4	41	133	73.5	0.771375	974
LTR Retrotransposon	Copia	Copia-7-I_DR	12	46	133	76.1667	0.775642	914
LTR Retrotransposon	DIRS	DIRS-9_XT	15	36	133	57.6	0.8161	864
LTR Retrotransposon	Gypsy	Gypsy-9_GA-I	11	33	133	72	0.816455	792
DNA transposon	hAT	hAT-10_HM	12	35	133	63.5	0.804833	762
Endogenous Retrovirus	ERV1	ERV40_MD_I	12	34	133	62.6667	0.805417	752
Endogenous Retrovirus	ERV3	LTR1B34a_CHo	9	52	133	83.4444	0.774056	751
DNA transposon	hAT	hAT-24_HM	9	43	133	75.3333	0.794967	678
DNA transposon	ISL2EU	ISL2EU-6_HM	9	45	133	70.3333	0.786089	633
DNA transposon	Sola	Sola3-1_EmiHux	11	40	133	56.7273	0.802527	624
LTR Retrotransposon	Gypsy	Gypsy-15_XT-I	8	32	133	76.875	0.797525	615
LTR Retrotransposon	Gypsy	Gypsy-63_CQ-I	10	28	133	57.8	0.82969	578
LTR Retrotransposon	BEL	BEL-4-I_HM	8	35	133	71	0.794737	568
Non-LTR Retrotransposon	R1	R1_DWi	8	32	133	68.875	0.792538	551
DNA transposon	Mariner/Tc1	Tc1-1Ory	7	35	133	76.5714	0.782443	536
DNA transposon	hAT	hAT-56_HM	8	30	133	64.5	0.793225	516
Endogenous Retrovirus	ERV3	ERV3-1-I_XT	10	30	133	49.4	0.84271	494
DNA transposon	Transib	Transib1_AA	5	60	133	91.2	0.75098	456
DNA transposon	P	P-1N_HM	6	32	133	75.3333	0.799133	452
LTR Retrotransposon	DIRS	DIRS-9B_DR	7	42	133	62	0.801414	434
DNA transposon	Transib	Transib2_DP	5	42	133	83.4	0.78522	417
Transposable Element	Endogenous Retrovirus	LTR77b_TS	5	47	133	81.4	0.76826	407
DNA transposon	Ginger1	Ginger1-2_HM	6	38	133	67.1667	0.812317	403
LTR Retrotransposon	Gypsy	Gypsy64-I_DR	6	36	133	65.6667	0.820217	394
DNA transposon	hAT	hAT-N59_DR	5	40	133	69.4	0.7696	347
DNA transposon	Zator	Zator-1_BF	6	27	133	52.8333	0.854317	317
LTR Retrotransposon	BEL	BEL36-I_DR	5	45	133	63.2	0.82508	316
Non-LTR Retrotransposon	Tx1	Tx1-2_AAe	4	51	133	76	0.78685	304
DNA transposon	Mariner/Tc1	Tc1-3Ory	4	35	133	72.5	0.790275	290
LTR Retrotransposon	Copia	Copia-96_AA-I	3	49	133	92.6667	0.760733	278
LTR Retrotransposon	BEL	BEL-43_AA-I	2	57	133	95	0.77045	190
Transposable Element	DNA transposon	CACTA-K	2	51	133	92	0.7544	184
LTR Retrotransposon	BEL	BEL-9_CQ-I	1	133	133	133	0.7077	133
DNA transposon	Ginger2/TDD	Ginger2-1_HM	27	27	132	56.3704	0.816781	1522
LTR Retrotransposon	Gypsy	Gypsy-82_CQ-I	20	30	132	64.8	0.796985	1296
LTR Retrotransposon	DIRS	DIRS-3_XT	15	34	132	61.8	0.803487	927
DNA transposon	Ginger1	Ginger1-1_AC	13	28	132	67.6154	0.806046	879
LTR Retrotransposon	Gypsy	Gypsy-28_OD-I	13	30	132	63	0.808231	819
DNA transposon	Mariner/Tc1	MOGWAI1_EI	13	33	132	57	0.806469	741
DNA transposon	Helitron	Helitron-1_DVir	12	37	132	60.3333	0.8107	724
DNA transposon	Transib	Transib-15_HM	11	32	132	61	0.802164	671
Transposable Element	DNA transposon	DNA8-46_AP	8	42	132	76.875	0.775813	615
LTR Retrotransposon	Gypsy	Gypsy-7_PSo-I	8	39	132	72.125	0.80925	577
DNA transposon	Chapaev	Chapaev-1_HM	9	29	132	58.6667	0.805633	528
DNA transposon	hAT	hATm-6_HM	9	37	132	57.6667	0.819611	519
Endogenous Retrovirus	ERV1	HERV1_I	10	34	132	50.4	0.83985	504
DNA transposon	hAT	Hoyak2	6	39	132	63.3333	0.823617	380
Nonautonomous	Transposable Element	REP7_XT	5	42	132	74.6	0.78204	373
Non-LTR Retrotransposon	Penelope	PENELOPE_SM	3	63	132	109	0.7606	327
Non-LTR Retrotransposon	L1	L1ME3A	3	44	132	102.667	0.774733	308
Endogenous Retrovirus	ERV1	ERV1-4N-EC_I	5	28	132	59.8	0.8272	299
Endogenous Retrovirus	ERV2	LTR13	4	37	132	68.25	0.812225	273
Endogenous Retrovirus	ERV2	TguERVK4_LTR1a	2	95	132	113.5	0.76415	227
DNA transposon	hAT	hAT-3_DR	3	35	132	68	0.8383	204
DNA transposon	hAT	HATN10_DR	2	39	132	85.5	0.77355	171
LTR Retrotransposon	Gypsy	Gypsy79-I_DR	2	35	132	83.5	0.7882	167
Satellite	SAT	CMR32SAT	1	132	132	132	0.7586	132
DNA transposon	P	P-28_HM	13	33	131	64.8462	0.788308	1787
DNA transposon	Harbinger	Harbinger-4_PSt	20	32	131	65.1	0.796175	1302
Transposable Element	Endogenous Retrovirus	HERVFH19I	25	32	131	50.56	0.825348	1264
Transposable Element	Endogenous Retrovirus	HERVFH21I	25	32	131	49.96	0.826876	1249
Non-LTR Retrotransposon	Daphne	Daphne-38_HMa	18	30	131	66.4444	0.803828	1196
Non-LTR Retrotransposon	CR1	CR1-15_HM	15	38	131	72.9333	0.793187	1094
DNA transposon	hAT	AeBuster1	6	41	131	78.3333	0.781817	996
LTR Retrotransposon	Gypsy	Gypsy-13_XT-I	8	35	131	65.25	0.79425	904
Non-LTR Retrotransposon	Crack	Crack-17_AAe	15	43	131	55.7333	0.809373	836
DNA transposon	hAT	hAT-83_HMa	12	36	131	67.1667	0.7959	806
Non-LTR Retrotransposon	Crack	Crack-26_AAe	10	40	131	77.6	0.77464	776
Integrated Virus	DNA Virus	PIVE	13	36	131	54.3077	0.816469	706
Non-LTR Retrotransposon	Penelope	Neptune1_Ac	8	33	131	58	0.831662	605
PLACW_DM	P-element	PLACW_DM	6	43	131	67.5	0.804633	557
DNA transposon	hAT	hAT-7_HM	6	50	131	88	0.772467	528
Endogenous Retrovirus	ERV1	TguERV3_I	8	32	131	62.5	0.794863	500
LTR Retrotransposon	Gypsy	Gypsy-236_AA-I	8	39	131	61.375	0.818588	491
DNA transposon	P	P-32_HM	7	32	131	69.1429	0.795429	484
Non-LTR Retrotransposon	RTEX	RTEX-3_VC	7	38	131	58.2857	0.848529	408
DNA transposon	Mariner/Tc1	Mariner-1_AP	4	60	131	97.75	0.756725	391
Non-LTR Retrotransposon	CR1	CR1-47_HM	6	32	131	62.6667	0.817683	376
Non-LTR Retrotransposon	SINE	CSINE3A	3	31	131	94.6667	0.812533	284
LTR Retrotransposon	Gypsy	Gypsy-15_PSo-LTR	4	33	131	71	0.80135	284
LTR Retrotransposon	BEL	BEL36-LTR_DR	3	68	131	89	0.7732	267
Non-LTR Retrotransposon	L1	L1P4d_5end	2	131	131	131	0.7323	262
Non-LTR Retrotransposon	CR1	CR1-2_XT	2	131	131	131	0.7293	262
LTR Retrotransposon	Gypsy	Gypsy-33_DAn-LTR	2	58	131	94.5	0.77535	189
Endogenous Retrovirus	ERV3	TguLTRL3a1	2	42	131	86.5	0.7908	173
LTR Retrotransposon	Copia	ATCOPIA32B_I	2	40	131	85.5	0.7835	171
Non-LTR Retrotransposon	L2	L2-36_DRe	1	131	131	131	0.7319	131
Non-LTR Retrotransposon	CR1	CR1-70_AAe	1	131	131	131	0.7388	131
DNA transposon	Transib	Transib-1_DAn	1	131	131	131	0.7239	131
DNA transposon	piggyBac	piggyBac4_SP	1	131	131	131	0.7541	131
LTR Retrotransposon	Copia	Copia-7_ES-I	75	32	130	57.6933	0.809725	4327
DNA transposon	Polinton	Polinton-1_DR	28	30	130	61.75	0.817882	1729
DNA transposon	MuDR	ATMU1	26	34	130	63.4615	0.799462	1650
Non-LTR Retrotransposon	CR1	CR1-2_FR	21	30	130	62.5238	0.8106	1313
Non-LTR Retrotransposon	Crack	Crack-1_HM	16	37	130	64.875	0.801137	1038
Non-LTR Retrotransposon	Penelope	Penelope-12_HM	15	35	130	61.9333	0.806093	929
Non-LTR Retrotransposon	Rex1	CR1-26_DR	12	50	130	73.4167	0.795192	881
DNA transposon	EnSpm	EnSpm-16_HM	16	29	130	53.25	0.826775	852
Non-LTR Retrotransposon	NeSL	R5-2_SM	10	37	130	76.9	0.79428	769
DNA transposon	hAT	hAT-28_HM	11	36	130	69.3636	0.782655	763
Non-LTR Retrotransposon	CR1	CR1-20_HM	12	31	130	58.9167	0.816683	707
Transposable Element	DNA transposon	DNA2-22_CB	7	42	130	84.7143	0.765686	593
Nonautonomous	Transposable Element	TE-X-4_NVi	5	49	130	88.2	0.75236	441
Non-LTR Retrotransposon	Proto1	Proto1-6_NG	5	40	130	76.8	0.79208	384
Non-LTR Retrotransposon	Tx1	Tx1-4_FR	6	40	130	63.1667	0.813	379
LTR Retrotransposon	Gypsy	Gypsy-139_AA-I	6	36	130	61.3333	0.818867	368
DNA transposon	Mariner/Tc1	Mariner-3N_SP	4	46	130	88.5	0.77025	354
DNA transposon	Harbinger	HARB-1_OS	6	34	130	57.8333	0.8376	347
DNA transposon	Helitron	HELITRON9C_CB	4	38	130	68.5	0.8051	274
DNA transposon	hAT	hAT-27_SM	4	38	130	66	0.80415	264
Transposable Element	DNA transposon	SETARIA1	4	31	130	65.75	0.832425	263
Non-LTR Retrotransposon	Crack	Crack-6_CQ	3	36	130	77.6667	0.7943	233
Transposable Element	DNA transposon	MER63B	2	83	130	106.5	0.74555	213
LTR Retrotransposon	Gypsy	Gypsy-33_AA-LTR	2	82	130	106	0.7693	212
MonoRep151.	Transposable Element	MonoRep151	2	79	130	104.5	0.7438	209
DNA transposon	Harbinger	Harbinger-16_PGr	2	53	130	91.5	0.75585	183
Transposable Element	DNA transposon	DNA8-53B_AP	1	130	130	130	0.7273	130
DNA transposon	Ginger1	Ginger1-5_HM	16	28	129	52.125	0.822219	1011
Endogenous Retrovirus	ERV1	ERV1-9N-I_ML	10	36	129	58.4	0.82749	820
DNA transposon	P	P_DB	11	41	129	69.3636	0.7921	763
DNA transposon	Sola	Sola1-1_AP	10	41	129	67.4	0.81052	674
DNA transposon	hAT	hATx-20_SM	7	41	129	62.7143	0.803	616
Non-LTR Retrotransposon	CR1	CR1_B	8	32	129	58.25	0.8254	466
Transposable Element	DNA transposon	DNA8-12_CB	7	32	129	66	0.795157	462
LTR Retrotransposon	Copia	Copia-24_PIT-I	5	41	129	78.8	0.80288	394
Non-LTR Retrotransposon	Daphne	Daphe-16_SPu	5	60	129	75.4	0.7673	377
DNA transposon	Harbinger	Harbinger-15_PGr	5	36	129	74.4	0.80278	372
Non-LTR Retrotransposon	L1	L1-1a_MD	6	41	129	61.6667	0.78535	370
Non-LTR Retrotransposon	Crack	Crack-3_AAe	6	30	129	61.3333	0.819933	368
DNA transposon	EnSpm	EnSpm-N5_DR	3	82	129	113.333	0.766633	340
LTR Retrotransposon	Gypsy	Gypsy-21_IS-I	4	39	129	61.75	0.819775	247
DNA transposon	Mariner/Tc1	Mariner-N3_CR	2	67	129	98	0.7603	196
LTR Retrotransposon	Gypsy	LTRCER1	1	129	129	129	0.7197	129
DNA transposon	Mariner/Tc1	Tc1_Ele13	1	129	129	129	0.7661	129
Endogenous Retrovirus	ERV2	RMER17C2	28	32	128	66.25	0.791979	1855
DNA transposon	Transib	Transib-10_HM	12	41	128	69.3333	0.78615	1034
LTR Retrotransposon	Gypsy	Gypsy-1-I_DD	14	35	128	71	0.814714	994
LTR Retrotransposon	Gypsy	ATHILA6C_I	17	32	128	58.0588	0.811018	987
Repetitive element.	BMRP1	BMRP1	15	41	128	63.4	0.8006	951
Non-LTR Retrotransposon	CR1	CR1-32_HM	9	30	128	78.1111	0.7896	703
LTR Retrotransposon	Gypsy	Gypsy-20_CQ-I	9	44	128	76.7778	0.794211	691
DNA transposon	hAT	CHARLIE4	7	30	128	67.1429	0.802043	679
LTR Retrotransposon	Copia	Copia-4_PPa-I	9	55	128	73.7778	0.788089	664
Non-LTR Retrotransposon	Crack	Crack-7_HM	9	31	128	67.3333	0.814822	606
Transposable Element	DNA transposon	DNA-2N_PPa	7	43	128	81.2857	0.787071	569
Non-LTR Retrotransposon	L1	L1-1a_Cis	7	31	128	64.1429	0.832929	449
DNA transposon	P	P-24_HM	7	36	128	60.1429	0.804843	421
DNA transposon	piggyBac	piggyBac-7_SM	6	44	128	67.5	0.803933	405
Non-LTR Retrotransposon	CR1	CR1-72_AAe	6	39	128	60.1667	0.819633	361
LTR Retrotransposon	Gypsy	Gypsy-617_AA-I	5	33	128	66.8	0.81622	334
DNA transposon	Kolobok	Kolobok-1_Ppac	5	33	128	62.6	0.78928	313
Non-LTR Retrotransposon	L1	L1-42A_XT	5	37	128	62	0.79956	310
Transposable Element	DNA transposon	DNA8-71B_AP	3	70	128	97.3333	0.739933	292
DNA transposon	MuDR	MUDRN3_OS	2	128	128	128	0.7132	256
Non-LTR Retrotransposon	L1	L1MB4_5	2	44	128	86	0.7712	172
DNA transposon	Mariner/Tc1	Mariner-9_SM	2	36	128	82	0.80685	164
DNA transposon	hAT	Homo6	23	32	127	62.8261	0.809722	1445
DNA transposon	Transib	Transib-17_HM	19	33	127	61.8421	0.811705	1175
Non-LTR Retrotransposon	CR1	CR1-45_HM	11	30	127	68.8182	0.802873	945
LTR Retrotransposon	Gypsy	Gypsy-601_AA-I	10	37	127	61.4	0.80866	614
Non-LTR Retrotransposon	L1	L1-7_CR	8	51	127	72.875	0.7933	583
Endogenous Retrovirus	ERV2	ERV2-5_Opr-I	11	37	127	53	0.820127	583
Non-LTR Retrotransposon	CR1	CR1-20_SP	8	34	127	72.375	0.8052	579
Endogenous Retrovirus	ERV3	LTR27_OC	8	38	127	72.25	0.7966	578
DNA transposon	hAT	hATm-38_HM	8	33	127	71.75	0.8022	574
DNA transposon	Zator	Zator-1_PM	10	32	127	54.5	0.81087	545
Endogenous Retrovirus	ERV2	TguERVK7_N2_I	6	41	127	73.6667	0.795817	442
Non-LTR Retrotransposon	Loa	LOA_Ele6	7	38	127	62.1429	0.810029	435
Non-LTR Retrotransposon	I	I-3_CQ	5	51	127	79	0.7755	395
Non-LTR Retrotransposon	L1	L1-52_XT	6	41	127	64.5	0.795683	387
DNA transposon	Mariner/Tc1	Mariner-1_DAn	4	42	127	84.75	0.77565	339
LTR Retrotransposon	Gypsy	Gypsy-39_CQ-I	5	39	127	67	0.80826	335
DNA transposon	piggyBac	piggyBac-8_SM	4	43	127	71	0.7929	284
LTR Retrotransposon	Gypsy	Gypsy9-SM_LTR	3	71	127	93.3333	0.743933	280
Non-LTR Retrotransposon	Crack	Crack-28_AAe	4	36	127	66.75	0.814425	267
Endogenous Retrovirus	ERV3	ERV3-1_CJ-I	2	82	127	104.5	0.75405	209
DNA transposon	Transib	Transib-1_CQ	2	57	127	92	0.76115	184
Transposable Element	DNA transposon	DNA8-8_AP	1	127	127	127	0.7559	127
Endogenous Retrovirus	ERV2	TguLTRK8t	1	127	127	127	0.7405	127
Transposable Element	Endogenous Retrovirus	PRIMA4_I	137	28	126	50.7883	0.830887	6958
Non-LTR Retrotransposon	L1	L1-24_ACar	24	33	126	59.875	0.813146	1967
Nonautonomous	Transposable Element	TE-2_XT	23	32	126	56.1739	0.821957	1292
DNA transposon	Helitron	Helitron-2_NVi	16	41	126	67.9375	0.791494	1087
DNA transposon	EnSpm	EnSpm-14_OS	21	28	126	50.4762	0.845586	1060
Transposable Element	DNA transposon	ZAPHOD	11	30	126	74.5455	0.797282	967
LTR Retrotransposon	Copia	Copia-7_PSo-I	13	34	126	53.4615	0.825177	695
Non-LTR Retrotransposon	L1	L1MC5	8	50	126	80.125	0.77355	641
Non-LTR Retrotransposon	Crack	Crack-1_CS1	12	31	126	53.4167	0.836208	641
DNA transposon	Sola	Sola2-3_HM	8	37	126	74	0.787162	592
Endogenous Retrovirus	ERV3	LTR33C	5	51	126	108.6	0.74534	543
LTR Retrotransposon	Gypsy	Gypsy-68_MLP-I	9	35	126	59.2222	0.811178	533
LTR Retrotransposon	Copia	Copia-26_MLP-I	9	33	126	57.8889	0.811556	521
LTR Retrotransposon	Gypsy	Gypsy-16-LTR_XT	5	32	126	90.2	0.78914	451
DNA transposon	Mariner/Tc1	Mariner-17_HM	6	41	126	73.3333	0.791917	440
Non-LTR Retrotransposon	Jockey	Jockey-2_DEl	6	37	126	66.8333	0.8039	401
LTR Retrotransposon	Gypsy	Gypsy-1_LBS-I	6	39	126	65.3333	0.80985	392
Simple Repeat	Satellite	TAR1	4	54	126	94.25	0.75655	377
LTR Retrotransposon	Gypsy	Gypsy-17_DAn-LTR	5	37	126	73.8	0.79502	369
DNA transposon	hAT	hAT-1_SM	4	55	126	83.5	0.77	334
DNA transposon	hAT	hAT-26_SM	5	31	126	66.4	0.81582	332
Transposable Element	LTR Retrotransposon	TSE5_I	5	36	126	58.2	0.83134	291
Endogenous Retrovirus	ERV2	TguERVK4_LTR1b	4	31	126	72	0.795925	288
Endogenous Retrovirus	ERV2	ERV2-1_TSy-I	4	48	126	71.5	0.77925	286
Non-LTR Retrotransposon	L1	L1_AC_20	4	29	126	64.5	0.8284	258
DNA transposon	Mariner/Tc1	Mariner-12_HM	3	35	126	66.3333	0.822133	199
Endogenous Retrovirus	ERV2	ERV2-3c_CPo-LTR	2	34	126	80	0.8253	160
LTR Retrotransposon	Copia	Copia-12_CQ-I	1	126	126	126	0.7395	126
Endogenous Retrovirus	ERV1	HERVH	1	126	126	126	0.7266	126
LTR Retrotransposon	BEL	ROO_I	87	30	125	59.2184	0.809378	5152
Endogenous Retrovirus	ERV1	HERV19I	59	28	125	55.7966	0.812234	3292
DNA transposon	Kolobok	Kolobok-3_Aplcal	62	26	125	52.5484	0.829737	3258
Transposable Element	LTR Retrotransposon	GLT2_SM	17	28	125	62.4118	0.808082	1061
Non-LTR Retrotransposon	L1	L1_AC_19	17	30	125	56.7647	0.811194	965
Non-LTR Retrotransposon	L1	DRE	15	33	125	63.0667	0.80052	946
DNA transposon	Polinton	Polinton-9_NVi	18	32	125	52.5	0.838789	945
DNA transposon	EnSpm	EnSpm-12_OS	11	48	125	69.5455	0.791091	765
DNA transposon	Helitron	HELITRON3	13	31	125	55.7692	0.815238	725
LTR Retrotransposon	BEL	BEL-71_CQ-I	9	47	125	78.7778	0.778267	709
Non-LTR Retrotransposon	CR1	L2-2_Cis	10	37	125	59.9	0.79582	599
DNA transposon	Polinton	Polinton-1_CI	9	36	125	66.5556	0.801122	599
DNA transposon	hAT	hAT-11_HM	8	46	125	69.375	0.792713	555
DNA transposon	Mariner/Tc1	MARINER31_CB	4	38	125	79	0.79215	464
Non-LTR Retrotransposon	L1	HAL1	3	61	125	89	0.775767	451
Transposable Element	DNA transposon	DNA8-96_AP	4	42	125	84.25	0.776	337
DNA transposon	hAT	hAT-N7_AP	5	32	125	61.4	0.81284	307
Non-LTR Retrotransposon	L1	Ylli	4	48	125	70.75	0.800575	283
Endogenous Retrovirus	ERV1	ERV1-N2-I_DR	3	49	125	74.3333	0.7822	223
DNA transposon	hAT	hAT-34_SM	3	32	125	70.6667	0.806267	212
LTR Retrotransposon	BEL	BEL-131_AA-I	2	63	125	94	0.7693	188
Satellite	SAT	RHM5_XL	3	30	125	61.6667	0.846567	185
LTR Retrotransposon	Gypsy	Gypsy37-LTR_DR	2	34	125	79.5	0.81785	159
DNA transposon	Polinton	Polinton-5_NVi	41	27	124	51.9756	0.826951	2280
Non-LTR Retrotransposon	L1	L1-25_ACar	17	34	124	77.1765	0.763453	1715
DNA transposon	Ginger1	Ginger1-8_HM	23	32	124	62.6522	0.799143	1441
Non-LTR Retrotransposon	Daphne	Daphne-73_HMa	25	31	124	57.52	0.813544	1438
DNA transposon	Chapaev	Chapaev-3_HM	17	32	124	74	0.799141	1400
Non-LTR Retrotransposon	CR1	CR1-31_DR	14	37	124	67.2143	0.8073	941
Non-LTR Retrotransposon	RTE	EXPANDER2	8	39	124	92.875	0.781675	925
Non-LTR Retrotransposon	R1	R1_DPs	10	28	124	67.5	0.79719	675
DNA transposon	Polinton	Polinton-1_PI	12	35	124	54.25	0.8281	651
LTR Retrotransposon	Gypsy	Gypsy-72_CQ-I	8	32	124	59.5	0.824625	621
DNA transposon	hAT	hAT-2_SM	8	30	124	71.75	0.805375	574
LTR Retrotransposon	Gypsy	Gypsy-7_TCa-I	8	42	124	69.25	0.814813	554
Endogenous Retrovirus	ERV3	MLT1X6_LA	7	35	124	78.8571	0.799757	552
LTR Retrotransposon	Gypsy	GYPSY58-I_AG	7	39	124	77.4286	0.7837	542
DNA transposon	Merlin	MERLIN3_CB	6	34	124	72.6667	0.802933	436
DNA transposon	hAT	hAT-20_HM	6	31	124	70.1667	0.808183	421
Transposable Element	DNA transposon	CELE7	2	90	124	107	0.7379	368
Non-LTR Retrotransposon	CR1	CR1-22_DR	2	85	124	104.5	0.73265	365
Transposable Element	Endogenous Retrovirus	MMETN	6	36	124	59.5	0.811517	357
Non-LTR Retrotransposon	Loa	LOA_Ele6B_AAe	5	41	124	70.6	0.80522	353
DNA transposon	Mariner/Tc1	Mariner-36_SM	4	47	124	78.5	0.78745	314
DNA transposon	hAT	hAT-1_DAn	5	39	124	59.8	0.81276	299
Non-LTR Retrotransposon	L1	L1MC2	4	29	124	71.75	0.839475	287
Transposable Element	DNA transposon	DNA8-1_DR	3	37	124	80.3333	0.795633	241
LTR Retrotransposon	Gypsy	Gypsy134-LTR_DR	3	37	124	68.3333	0.810767	205
Transposable Element	DNA transposon	DNA16TA1_DR	2	76	124	100	0.757	200
DNA transposon	Mariner/Tc1	MARE1	2	46	124	85	0.77745	170
Non-LTR Retrotransposon	CR1	LINE2G_CE	1	124	124	124	0.7244	124
Non-LTR Retrotransposon	L1	L1-23_ACar	56	30	123	54.5536	0.829996	3055
LTR Retrotransposon	Copia	Copia-1_ES-I	27	31	123	64.8148	0.807115	1750
Transposable Element	Non-LTR Retrotransposon	LIN10_SM	18	33	123	63.9444	0.797856	1151
Endogenous Retrovirus	ERV1	HERV49I	17	29	123	52.8235	0.834429	898
Non-LTR Retrotransposon	L1	KibiTn1	14	33	123	62.3571	0.808921	873
LTR Retrotransposon	Gypsy	Gypsy-24_DEl-I	11	32	123	70.0909	0.795445	771
Entamoeba	Nonautonomous	ERE1_EI	11	47	123	66.9091	0.785664	736
LTR Retrotransposon	Gypsy	Gypsy-27_OD-I	8	37	123	73	0.786525	584
Transposable Element	Endogenous Retrovirus	MER65I	8	38	123	68.375	0.810187	547
DNA transposon	Harbinger	Harbinger-4B_PSt	7	39	123	76.7143	0.776529	537
LTR Retrotransposon	Gypsy	RETROSAT4_LTR	7	42	123	60.4286	0.791514	423
Non-LTR Retrotransposon	L1	L1-2_Ttr	6	52	123	68.1667	0.782617	409
DNA transposon	Sola	Sola1-2_BM	6	38	123	59.5	0.791783	357
LTR Retrotransposon	Copia	Copia-3_PSt-I	4	47	123	77.25	0.7835	309
LTR Retrotransposon	BEL	BEL-641_AA-I	3	52	123	99.3333	0.778	298
LTR Retrotransposon	Gypsy	Gypsy-37_DWil-LTR	5	32	123	56.2	0.85274	281
DNA transposon	MuDR	MULEX_OS	3	65	123	84.3333	0.763133	253
DNA transposon	Mariner/Tc1	SMAR14	3	60	123	84	0.7562	252
Transposable Element	DNA transposon	DNA-8-2_HM	3	52	123	77.6667	0.770567	233
LTR Retrotransposon	Gypsy	Gypsy2-LTR_SM	1	123	123	123	0.7143	123
Endogenous Retrovirus	ERV1	LTR1C_Opr	1	123	123	123	0.7736	123
Non-LTR Retrotransposon	L2	L2_AC_2	21	34	122	50.5238	0.828643	1061
LTR Retrotransposon	Gypsy	Gypsy-613_AA-I	10	29	122	60.1	0.81714	820
DNA transposon	Mariner/Tc1	MARINER36_CB	8	42	122	82.5	0.76935	660
DNA transposon	Mariner/Tc1	MARINER65_CB	8	51	122	80.25	0.783038	642
DNA transposon	Transib	Transib-11_HM	10	36	122	59.7	0.81926	597
DNA transposon	piggyBac	piggyBac-6_SM	8	41	122	73.625	0.793238	589
LTR Retrotransposon	Gypsy	Gypsy-621_AA-I	10	39	122	55.9	0.81411	559
LTR Retrotransposon	Gypsy	Gypsy-29_DPu-I	11	32	122	49.8182	0.839591	548
LTR Retrotransposon	BEL	BEL-12_DPu-I	11	29	122	49.4545	0.840582	544
LTR Retrotransposon	Gypsy	Gypsy-5_DEl-I	7	36	122	70	0.797929	490
LTR Retrotransposon	Gypsy	GYPSY45-I_AG	8	32	122	58.125	0.823087	465
LTR Retrotransposon	Gypsy	GYPSY12_LTR	6	38	122	69.8333	0.793983	419
DNA transposon	Mariner/Tc1	Mariner-1_HM	6	52	122	68.5	0.789283	411
LTR Retrotransposon	BEL	BEL-1_Ano-I	5	36	122	76.4	0.79526	382
LTR Retrotransposon	DIRS	DIRS-17A_XT	7	32	122	47.8571	0.857614	335
DNA transposon	hAT	Howilli2	1	122	122	122	0.7344	268
SINE	SINE2/tRNA	HE1_HJ	3	31	122	75.3333	0.814867	226
LTR Retrotransposon	Gypsy	Gypsy-158_AA-I	3	32	122	68	0.811033	204
Transposable Element	DNA transposon	DNA8-108_AP	3	32	122	62	0.838167	186
LTR Retrotransposon	BEL	BEL-44_AA-I	1	122	122	122	0.7355	122
Endogenous Retrovirus	ERV1	ZFERV-2-I_DR	12	34	121	58.0833	0.814933	1499
Transposable Element	Non-LTR Retrotransposon	NonLTR-5_CR	18	28	121	70.6111	0.7844	1271
DNA transposon	Transib	Transib-4_HM	15	40	121	66.1333	0.7937	992
Transposable Element	DNA transposon	DNA-2-2_HM	12	42	121	78.5833	0.780792	943
LTR Retrotransposon	Gypsy	Gypsy-2_GA-I	5	62	121	86.2	0.77344	931
Transposable Element	DNA transposon	DNA8-78_AP	12	30	121	74.25	0.796608	891
DNA transposon	Mariner/Tc1	Mariner-6_HM	11	28	121	73	0.810091	803
Non-LTR Retrotransposon	Jockey	DOC3_DM	14	31	121	50.0714	0.839879	701
Endogenous Retrovirus	ERV3	ERV3-1B_MEu-LTR	9	49	121	76.2222	0.796933	686
Non-LTR Retrotransposon	L1	L1-2_Cis	10	30	121	65.9	0.81342	659
DNA transposon	hAT	hAT-N31_DR	7	53	121	88.7143	0.8131	621
DNA transposon	Mariner/Tc1	Mariner-29_SM	6	33	121	69.6667	0.8044	418
LTR Retrotransposon	Gypsy	Gypsy-2_SI-I	7	33	121	57.5714	0.816871	403
Transposable Element	DNA transposon	DNA-1_CQ	5	40	121	67.2	0.78286	336
Non-LTR Retrotransposon	L1	L1-51_XT	5	29	121	60.8	0.82254	304
Non-LTR Retrotransposon	RTE	RTE-3_BF	4	46	121	75.25	0.77545	301
Non-LTR Retrotransposon	CR1	CR1-61_HM	5	32	121	55.6	0.83404	278
HAEIII-ECOR1_TC	EcoR1 repeat region	HAEIII-ECOR1_TC	3	34	121	65.3333	0.815933	196
Endogenous Retrovirus	ERV2	IAPLTR1_Mm_LTR	2	51	121	86	0.7752	172
Transposable Element	DNA transposon	CELE46B	1	121	121	121	0.7687	121
Endogenous Retrovirus	ERV1	LTR18C_Opr	1	121	121	121	0.7568	121
DNA transposon	Merlin	Merlin6_SM	1	121	121	121	0.7521	121
Transposable Element	Non-LTR Retrotransposon	GilM	13	30	120	63.5385	0.820823	826
Transposable Element	DNA transposon	DNA-9_CQ	9	28	120	74	0.796178	666
Non-LTR Retrotransposon	Tx1	Tx1-3_FR	8	34	120	65.875	0.816087	527
Non-LTR Retrotransposon	NeSL	LIN9_SM	7	36	120	71.5714	0.782843	501
Transposable Element	DNA transposon	DNA-TA-13_CQ	8	42	120	60.875	0.816	487
Endogenous Retrovirus	ERV1	LTR44C_MD	6	45	120	73.5	0.778217	441
DNA transposon	hAT	hAT-48_HM	6	52	120	71.1667	0.777017	427
DNA transposon	MuDR	MuDR-12B_CB	5	35	120	84.2	0.78072	421
Endogenous Retrovirus	ERV2	RLTR26D_MM	4	47	120	88	0.79095	352
DNA transposon	Ginger2/TDD	Ginger2-1_AP	4	55	120	84.5	0.77175	338
Endogenous Retrovirus	ERV2	ERV4_MD_I	6	30	120	55	0.830817	330
LTR Retrotransposon	Gypsy	Gypsy-7-I_HM	5	28	120	62.8	0.81076	314
DNA transposon	Mariner/Tc1	Mariner-18_HM	3	84	120	99.3333	0.770033	298
DNA transposon	piggyBac	piggyBac-N2_DR	4	41	120	66.5	0.7964	266
LTR Retrotransposon	Gypsy	SZ-54C_I	4	46	120	64.75	0.81295	259
LTR Retrotransposon	Gypsy	Gypsy-54_DEl-I	4	33	120	61	0.8272	244
LTR Retrotransposon	Gypsy	Gypsy-2_LENY-I	3	38	120	73	0.8046	219
Non-LTR Retrotransposon	NeSL	LIN4_SM	3	49	120	72.6667	0.7987	218
Endogenous Retrovirus	ERV2	RNLTR2a	2	33	120	76.5	0.8005	153
LTR Retrotransposon	Copia	Copia-2_TCa-I	1	120	120	120	0.7417	120
Endogenous Retrovirus	ERV1	ERV1-1-I_DR	12	38	119	77.75	0.78725	933
Transposable Element	Non-LTR Retrotransposon	ORTE-2_AAe	14	37	119	65.1429	0.792871	912
LTR Retrotransposon	Gypsy	Gypsy-13_SMo-LTR	9	40	119	72.5556	0.7879	823
LTR Retrotransposon	Copia	Copia-53_MLP-I	11	28	119	68.0909	0.797409	749
Non-LTR Retrotransposon	L1	L1MD1_5	12	34	119	60.5	0.797825	726
Non-LTR Retrotransposon	L1	L1A2_OC	12	28	119	53.8333	0.82385	646
DNA transposon	Mariner/Tc1	Mariner-23_SM	7	33	119	83.2857	0.788029	583
DNA transposon	hAT	CHAPLIN8_FR	9	27	119	55.1111	0.888467	496
DNA transposon	Crypton	CryptonS-11_PS	3	72	119	103.333	0.734633	310
LTR Retrotransposon	BEL	BEL-175_AA-LTR	3	69	119	88.6667	0.745733	266
Transposable Element	DNA transposon	DNA-8-19_DR	3	30	119	70	0.815433	210
Endogenous Retrovirus	ERV2	TguLTRK4b	2	74	119	96.5	0.773	193
LTR Retrotransposon	Gypsy	Gypsy-128_AA-LTR	2	72	119	95.5	0.7636	191
LTR Retrotransposon	Gypsy	Gypsy-13_PPa-LTR	3	32	119	61	0.831333	183
DNA transposon	Crypton	CryptonS-N1_PS	2	33	119	76	0.8187	152
LTR Retrotransposon	Gypsy	Gypsy-1-LTR_MH	1	119	119	119	0.75	119
DNA transposon	Mariner/Tc1	TIGGER9	1	119	119	119	0.7627	119
LTR Retrotransposon	Copia	Copia-4_DGri-I	20	35	118	56.15	0.81551	1123
DNA transposon	hAT	Chap3a_Cis	9	32	118	71.4444	0.841078	643
Endogenous Retrovirus	ERV3	LTR3_Dor	9	38	118	63.3333	0.804567	570
LTR Retrotransposon	BEL	BEL-160_AA-I	8	35	118	70.75	0.796825	566
LTR Retrotransposon	Gypsy	Gypsy1-I_Dmoj	7	34	118	58.8571	0.8257	550
LTR Retrotransposon	Gypsy	Gypsy-15_DEl-I	8	41	118	68.625	0.797	549
LTR Retrotransposon	Gypsy	Gypsy-233_AA-I	7	32	118	66	0.802186	462
Non-LTR Retrotransposon	Loa	LOA-10_AAe	7	31	118	65.2857	0.814971	457
LTR Retrotransposon	BEL	BEL-5-I_HM	8	31	118	55.625	0.829	445
SINE	SINE2/tRNA	SINE_FR1D	5	65	118	81.2	0.80578	406
LTR Retrotransposon	Gypsy	Gypsy-619_AA-I	6	42	118	66.8333	0.7936	401
Non-LTR Retrotransposon	L1	L1-1b_Cis	7	30	118	56.4286	0.8238	395
LTR Retrotransposon	Gypsy	Gypsy-3_GA-I	5	44	118	68.8	0.83004	344
Non-LTR Retrotransposon	L1	L1-1_Tbel	5	40	118	66.2	0.79192	331
Endogenous Retrovirus	ERV3	ERV3-1Na2_MEu-LTR	3	81	118	105.667	0.739033	317
LTR Retrotransposon	BEL	PAO_I	4	51	118	72	0.794775	288
Transposable Element	DNA transposon	STOWAWAY40_OS	3	73	118	94.3333	0.754633	283
Non-LTR Retrotransposon	L1	L1MA8	3	48	118	83.6667	0.788067	251
LTR Retrotransposon	Gypsy	Gypsy-15_DWil-I	3	46	118	75.3333	0.7942	226
Transposable Element	DNA transposon	STOWAWAY41_OS	3	32	118	63	0.8241	189
DNA transposon	hAT	hAT-N1_DEl	2	53	118	85.5	0.7687	171
DNA transposon	Mariner/Tc1	Mariner-9_DAn	2	34	118	76	0.80725	152
LTR Retrotransposon	Gypsy	ATGP5LTR	1	118	118	118	0.7545	118
DNA transposon	Ginger2/TDD	Ginger2-1_LS	12	32	117	65.1667	0.793358	1158
DNA transposon	Chapaev	Chapaev-12_HM	13	30	117	61.0769	0.810131	794
Non-LTR Retrotransposon	CR1	CR1-35_HM	9	56	117	78.1111	0.763578	703
DNA transposon	hAT	hAT-3_HM	12	34	117	56.1667	0.811675	674
Endogenous Retrovirus	ERV1	MER52C	12	29	117	56.0833	0.822608	673
DNA transposon	Mariner/Tc1	MARINER54_CB	9	32	117	70.8889	0.801256	638
LTR Retrotransposon	BEL	BEL-3_CQ-I	9	41	117	68.8889	0.791033	620
DNA transposon	MuDR	MUDR5A_CB	10	40	117	57.4	0.8257	574
DNA transposon	hAT	hAT-3N1_AC	8	40	117	69.125	0.798975	553
LTR Retrotransposon	Gypsy	Gypsy-14_SMo-I	7	43	117	73.7143	0.817686	516
LTR Retrotransposon	Gypsy	Gypsy12-I_VC	9	30	117	54.7778	0.832022	493
Non-LTR Retrotransposon	CR1	CR1-50_HM	7	31	117	61.7143	0.803471	432
Non-LTR Retrotransposon	Jockey	DOC6_DM	7	28	117	61.1429	0.8239	428
Transposable Element	LTR Retrotransposon	XEN1_LTR	5	36	117	80.8	0.79062	404
Endogenous Retrovirus	ERV1	ERV19_MD_I	7	35	117	56	0.830743	392
Non-LTR Retrotransposon	Penelope	PNL_SM	6	28	117	64.5	0.806333	387
LTR Retrotransposon	Gypsy	Gypsy-17_DAn-I	6	37	117	62.1667	0.803717	373
Non-LTR Retrotransposon	L2B	L2B-1_AG	6	32	117	57.6667	0.81385	346
LTR Retrotransposon	BEL	BEL1_Cis_I	5	35	117	69	0.81356	345
LTR Retrotransposon	Gypsy	Gypsy-19-I_XT	5	46	117	64.6	0.78852	323
DNA transposon	Mariner/Tc1	MOGWAI2_EI	5	31	117	62.4	0.8323	312
Transposable Element	Non-LTR Retrotransposon	R1C_NVi	5	33	117	60.4	0.82158	302
LTR Retrotransposon	Gypsy	Gypsy-107_MLP-I	5	32	117	57.2	0.82614	286
Transposable Element	DNA transposon	TDR18	3	70	117	92.3333	0.780033	277
DNA transposon	hAT	hAT-2_MD	3	36	117	71.3333	0.8131	214
LTR Retrotransposon	Gypsy	Gypsy35-LTR_DR	2	59	117	88	0.7659	176
Endogenous Retrovirus	ERV1	LTR1D	2	42	117	79.5	0.78	159
DNA transposon	Chapaev	Chapaev-3B_HM	16	34	116	64.3125	0.793781	1029
Non-LTR Retrotransposon	L1	L1_AC_17	14	30	116	64.6429	0.803186	905
DNA transposon	Kolobok	Kolobok1-1_TCa	9	30	116	55.1111	0.824656	496
LTR Retrotransposon	BEL	BEL-21_AA-I	8	36	116	60.75	0.810425	486
LTR Retrotransposon	Gypsy	Gypsy-35_GA-I	7	30	116	64	0.838971	448
Non-LTR Retrotransposon	L1	L1-2B1_Cho	8	30	116	55.75	0.818338	446
Non-LTR Retrotransposon	Tx1	Tx1-4_AAe	7	33	116	56	0.829086	392
Transposable Element	DNA transposon	DNA4-2B_AP	4	52	116	83.5	0.788425	334
Non-LTR Retrotransposon	L1	L1-34_XT	6	29	116	51.5	0.863567	309
LTR Retrotransposon	Gypsy	Gypsy6-SM_I	5	33	116	61	0.80828	305
LTR Retrotransposon	Copia	Copia1-I_TP	4	47	116	67.75	0.7827	271
LTR Retrotransposon	BEL	BEL-11_DAn-I	2	116	116	116	0.7203	232
Non-LTR Retrotransposon	NeSL	R5-1_SM	3	48	116	72.3333	0.820333	217
DNA transposon	Chapaev	Chapaev-16_HM	3	34	116	69.3333	0.812967	208
Non-LTR Retrotransposon	RTEX	RTEX-3_BF	2	80	116	98	0.75	196
Endogenous Retrovirus	ERV1	LTR29_ET	2	64	116	90	0.77695	180
DNA transposon	hAT	Charlie7a_Aves	2	53	116	84.5	0.77915	169
DNA transposon	hAT	hAT-61_HM	14	27	115	57.5714	0.819629	964
Non-LTR Retrotransposon	Daphne	Daphne-40_HMa	13	52	115	69	0.780538	897
Non-LTR Retrotransposon	L1	L1-21_ACar	15	28	115	49.9333	0.84166	749
Non-LTR Retrotransposon	Outcast	Outcast-20_AAe	12	30	115	60	0.8267	720
LTR Retrotransposon	Gypsy	Gypsy-8_PSo-I	13	32	115	53.6923	0.813692	698
Non-LTR Retrotransposon	CR1	L2_Plat1g	7	69	115	84.1429	0.765486	589
DNA transposon	Harbinger	Harbinger-3_PGr	9	32	115	63.3333	0.817444	570
DNA transposon	hAT	hAT-4_HM	8	45	115	64.25	0.7868	514
DNA transposon	Sola	Sola2-1_BM	6	36	115	66.8333	0.7993	401
Non-LTR Retrotransposon	L1	L1-7_DR	5	32	115	78.2	0.81724	391
Non-LTR Retrotransposon	CR1	L2_Plat1c	4	74	115	91.5	0.75095	366
DNA transposon	Mariner/Tc1	SMAR24	4	46	115	84.25	0.7958	337
LTR Retrotransposon	BEL	BEL1-I_DR	4	31	115	75.25	0.8328	301
LTR Retrotransposon	BEL	BEL-619_AA-I	4	51	115	69.75	0.792225	279
LTR Retrotransposon	Copia	ATCOPIA76_I	3	28	115	70.6667	0.8204	212
DNA transposon	piggyBac	PIRd_Xt	3	36	115	69.6667	0.8173	209
LTR Retrotransposon	Gypsy	Gypsy-1_TMe-I	3	37	115	68	0.801067	204
Non-LTR Retrotransposon	CR1	CR1-22_HM	3	30	115	67.3333	0.823167	202
Repetitive sequence.	RP5S	RP5S	2	54	115	84.5	0.81855	169
Simple Repeat	Satellite	IMPB_01	2	40	115	77.5	0.77945	155
Non-LTR Retrotransposon	CR1	CR1-81_HM	2	37	115	76	0.79505	152
DNA transposon	EnSpm	ENSPM-6_DR	46	31	114	56.3696	0.814057	2593
Non-LTR Retrotransposon	L1	L1_AC_7	35	31	114	52.7714	0.828629	2003
Non-LTR Retrotransposon	L1	L1-3_VC	22	28	114	53.9545	0.828818	1345
Endogenous Retrovirus	ERV3	MLT1X3_LA	12	51	114	92.5	0.762667	1110
DNA transposon	Kolobok	Kolobok-16_HM	12	45	114	70.5833	0.789783	847
SINE	SINE2/tRNA	SINE_FR1C	12	36	114	68.6667	0.818258	824
Endogenous Retrovirus	ERV1	ERV3_MD_I	15	29	114	54.8	0.828473	822
LTR Retrotransposon	Gypsy	Gypsy-3_CCO-I	11	40	114	67.1818	0.791518	739
LTR Retrotransposon	Copia	Copia-3_ES-I	10	46	114	65	0.79596	650
Endogenous Retrovirus	ERV1	ERV1-1-EC_I	10	30	114	58	0.83618	580
DNA transposon	Academ	Academ-1_DPu	8	32	114	65.875	0.79925	527
LTR Retrotransposon	Gypsy	Gypsy-18_Ano-I	8	26	114	64.125	0.822538	513
LTR Retrotransposon	Gypsy	Gypsy-41_DEl-I	7	39	114	69	0.801557	483
Transposable Element	Endogenous Retrovirus	ZFERV_I	7	32	114	55.7143	0.798129	390
DNA transposon	hAT	hAT-7_AP	6	30	114	59	0.823533	354
LTR Retrotransposon	Gypsy	INVADER3_I	5	39	114	66	0.78738	330
DNA transposon	MuDR	VANDAL12	4	59	114	73.75	0.774025	295
Transposable Element	Endogenous Retrovirus	HERV30I	4	56	114	71	0.788675	284
LTR Retrotransposon	Gypsy	Gypsy-4_DAn-LTR	4	34	114	58.5	0.83465	234
DNA transposon	MuDR	MuDR1x_AP	3	41	114	72.3333	0.827267	217
Non-LTR Retrotransposon	L1	HAL1-1A_ML	3	40	114	65	0.826567	195
DNA transposon	Sola	Sola3-1_PS	2	71	114	92.5	0.76585	185
Endogenous Retrovirus	ERV1	CfERVF1	2	48	114	81	0.79165	162
Transposable Element	Endogenous Retrovirus	HERV39	100	27	113	50.45	0.820789	5080
LTR Retrotransposon	Gypsy	Gypsy4-SM_I	16	31	113	61.375	0.816925	1172
DNA transposon	Sola	Sola1-2_AC	12	47	113	68.6667	0.779	965
DNA transposon	hAT	hATm-17_HM	15	32	113	61.1333	0.79756	917
Non-LTR Retrotransposon	Daphne	Daphne-24_HMa	13	30	113	63.5385	0.8021	826
DNA transposon	Polinton	Polinton-4_NVi	12	34	113	58.5	0.828358	702
Endogenous Retrovirus	ERV2	BGLII_B	10	37	113	65.6	0.79667	656
DNA transposon	Mariner/Tc1	Mariner-25_SM	9	31	113	70.4444	0.794211	634
Endogenous Retrovirus	ERV2	RMER17A	8	34	113	67.875	0.789125	543
LTR Retrotransposon	DIRS	DIRS-27A_XT	9	33	113	58.6667	0.814111	528
LTR Retrotransposon	Gypsy	Gypsy-4_SI-I	7	33	113	69.2857	0.805757	485
Non-LTR Retrotransposon	Daphne	Sake2_BM	6	31	113	77.6667	0.8075	466
LTR Retrotransposon	Gypsy	Gypsy-18_RP-I	7	38	113	64.7143	0.801	453
LTR Retrotransposon	Gypsy	Gypsy-108_MLP-I	7	40	113	60.2857	0.804143	422
DNA transposon	Chapaev	Chapaev3-5_HM	4	53	113	74.75	0.7797	299
DNA transposon	Harbinger	Harbinger-4_PGr	4	60	113	73.25	0.7868	293
LTR Retrotransposon	Gypsy	Gypsy-79_AA-I	5	31	113	58.4	0.82504	292
LTR Retrotransposon	Gypsy	Gypsy-21_CQ-I	4	39	113	59.25	0.8102	237
DNA transposon	P	P-5_HM	3	48	113	73.6667	0.785867	221
Endogenous Retrovirus	ERV3	GGLTR12A	2	44	113	78.5	0.80715	157
DNA transposon	hAT	MER58B_Mpr	1	113	113	113	0.7732	113
Non-LTR Retrotransposon	Nimb	I-3_AC	14	32	112	56.6429	0.800621	793
DNA transposon	Mariner/Tc1	SMAR8	9	31	112	65.7778	0.806278	592
LTR Retrotransposon	Gypsy	Gypsy-5_ES-I	11	30	112	51.5455	0.831745	567
Transposable Element	LTR Retrotransposon	LTRX1-I_XT	4	40	112	63	0.819625	534
LTR Retrotransposon	Gypsy	Gypsy4-I_SP	9	32	112	58.3333	0.816056	525
LTR Retrotransposon	Gypsy	Gypsy-1-I_CR	8	42	112	65.125	0.801225	521
DNA transposon	hAT	hATm-57_HM	8	36	112	61.625	0.804713	493
Non-LTR Retrotransposon	L1	L1MB3_EC	6	54	112	76.3333	0.77475	458
LTR Retrotransposon	Gypsy	YLT1_I	6	47	112	70.6667	0.80235	424
LTR Retrotransposon	Gypsy	SZ-56A_I	8	33	112	51.5	0.836625	412
DNA transposon	Kolobok	Kolobok-22_HMa	7	34	112	58.1429	0.826357	407
DNA transposon	hAT	hAT-31_HM	7	32	112	57.7143	0.816871	404
Non-LTR Retrotransposon	I	I-6_AAe	7	35	112	54.2857	0.820614	380
DNA transposon	Mariner/Tc1	Mariner-25_HM	5	47	112	72	0.78942	360
DNA transposon	Merlin	Merlin-1_HM	4	58	112	75.5	0.805175	302
DNA transposon	Kolobok	Kolobok-12_HM	3	57	112	76	0.791067	228
Non-LTR Retrotransposon	CR1	CR1-18_CQ	2	112	112	112	0.7885	224
DNA transposon	hAT	hAT-N11_AP	3	50	112	73.3333	0.802567	220
LTR Retrotransposon	Copia	SC-6_I	3	32	112	68.3333	0.824633	205
DNA transposon	piggyBac	piggyBac-10_SM	2	31	112	71.5	0.8363	143
DNA transposon	hAT	CHARLIE3	26	32	111	56.6923	0.854342	1474
DNA transposon	hAT	HAT1_DR	18	30	111	49.4444	0.833367	890
LTR Retrotransposon	BEL	BEL-93_CQ-LTR	10	42	111	84.1	0.77884	841
DNA transposon	MuDR	Rehavkus-1_TC	14	36	111	59.4286	0.805864	832
DNA transposon	hAT	hATm-55_HM	14	31	111	57.3571	0.825657	803
Non-LTR Retrotransposon	L1	L1-2_EE	12	28	111	62.5833	0.803525	751
LTR Retrotransposon	Gypsy	Gypsy-10_OD-I	12	30	111	59.75	0.8206	717
LTR Retrotransposon	Gypsy	Gypsy-2_PGr-I	11	36	111	59.6364	0.813155	656
Non-LTR Retrotransposon	L1	L1MC1_EC	9	32	111	67.6667	0.795489	609
DNA transposon	Zator	Zator-3_HM	9	32	111	57.4444	0.826989	517
DNA transposon	Harbinger	PIF_Harbinger-1_EmiHux	8	30	111	52.5	0.8481	420
LTR Retrotransposon	Gypsy	Gypsy-170_AA-I	6	35	111	66	0.801233	396
Endogenous Retrovirus	ERV1	HUERS-P1	6	30	111	65.3333	0.818583	392
Transposable Element	DNA transposon	DNA-6-N2_DR	7	30	111	55.7143	0.820271	390
DNA transposon	Helitron	Helitron-4N1_SMo	5	40	111	68.6	0.8098	343
LTR Retrotransposon	DIRS	DIRS-16_XT	6	34	111	55.5	0.81535	333
Transposable Element	DNA transposon	MERMITE18E	4	46	111	80	0.771825	320
Endogenous Retrovirus	ERV3	ERV3-2_CJa-I	5	31	111	53.8	0.8325	269
Non-LTR Retrotransposon	I	I_Ele35	3	28	111	59.3333	0.822333	178
LTR Retrotransposon	DIRS	DIRS-37A_XT	1	111	111	111	0.7568	111
Endogenous Retrovirus	ERV1	MER34C2	1	111	111	111	0.7778	111
LTR Retrotransposon	Gypsy	DGLT-P_DD	23	33	110	64.3478	0.787717	1480
Non-LTR Retrotransposon	R1	TRAS1	23	37	110	61.8696	0.809626	1423
Transposable Element	DNA transposon	DNA-2-20_DR	19	30	110	59.3158	0.817032	1127
Non-LTR Retrotransposon	Daphne	Daphne-51_HMa	8	42	110	66.5	0.795687	750
DNA transposon	P	P-3_AP	13	32	110	57.3077	0.801169	745
LTR Retrotransposon	Copia	Copia-39_MLP-I	13	34	110	51	0.823931	663
Endogenous Retrovirus	ERV2	HERVK9I	11	31	110	57.5455	0.825018	633
Non-LTR Retrotransposon	I	I-2_DR	9	33	110	67.3333	0.815267	606
DNA transposon	Mariner/Tc1	GOLEM	5	36	110	79.4	0.78024	551
Endogenous Retrovirus	ERV2	RMER17B_Rn	6	47	110	79.8333	0.774667	479
LTR Retrotransposon	Gypsy	Gypsy9-NVi_I	7	37	110	67.2857	0.797686	471
DNA transposon	MuDR	MuDR3_SM	8	30	110	57.5	0.81935	460
DNA transposon	hAT	CHARLIE2A	6	37	110	63	0.805617	378
DNA transposon	Helitron	Helitron-2_DVir	5	34	110	63.8	0.81246	319
DNA transposon	Helitron	HELITRON9A_CB	4	32	110	73.25	0.798775	293
DNA transposon	hAT	MER33	3	57	110	85.6667	0.7668	257
Non-LTR Retrotransposon	L1	HAL1-1_Cja	3	35	110	66.6667	0.798933	200
Transposable Element	DNA transposon	Shinagawa-3_AAe	2	49	110	79.5	0.7819	159
LTR Retrotransposon	Gypsy	Gypsy-6_PPc-LTR	2	45	110	77.5	0.7713	155
Transposable Element	DNA transposon	OSTE17	1	110	110	110	0.7652	110
LTR Retrotransposon	Gypsy	Gypsy2-I_ST	1	110	110	110	0.7545	110
DNA transposon	EnSpm	EnSpm-3_HM	16	28	109	63.5625	0.800006	1276
LTR Retrotransposon	BEL	BEL-22_DAn-I	15	36	109	64.8	0.80356	972
LTR Retrotransposon	Copia	Copia1-I_DR	14	34	109	63.1429	0.802421	884
Transposable Element	LTR Retrotransposon	SZ-62LTR	10	38	109	69.6	0.79614	696
DNA transposon	P	Galileo_DW	9	43	109	68.4444	0.781411	616
DNA transposon	hAT	hATw-3_BF	11	30	109	55.5455	0.815073	611
LTR Retrotransposon	Gypsy	Gypsy-18_LBS-I	11	32	109	54.0909	0.8387	595
Non-LTR Retrotransposon	L1	L1-5_LA	9	30	109	57.1111	0.826144	514
DNA transposon	hAT	hATx-21_SM	7	49	109	71.8571	0.781571	503
LTR Retrotransposon	Gypsy	Gypsy87-I_DR	7	39	109	65	0.794843	455
Non-LTR Retrotransposon	R1	R1_DPe	6	40	109	64.3333	0.7923	386
DNA transposon	hAT	hATm-3_AA	6	41	109	63.1667	0.804433	379
DNA transposon	hAT	hATm-41_HM	8	28	109	46.75	0.873775	374
Non-LTR Retrotransposon	CR1	CR1-26_BF	5	28	109	68	0.83208	340
LTR Retrotransposon	BEL	BEL-5_DEl-I	5	35	109	64.8	0.80722	324
DNA transposon	hAT	hAT-40_SM	5	32	109	63.6	0.80464	318
DNA transposon	Mariner/Tc1	TIGGU1A_FR	4	44	109	62.75	0.8531	251
LTR Retrotransposon	Gypsy	Gypsy-3_DWil-LTR	3	41	109	65	0.802633	195
DNA transposon	Mariner/Tc1	GEMINI1_EI	2	59	109	84	0.7793	168
Non-LTR Retrotransposon	CR1	CR1-105_AAe	2	39	109	74	0.80255	148
Endogenous Retrovirus	ERV2	RNLTR15A_LTR	1	109	109	109	0.7619	109
DNA transposon	hAT	CHARLIE1B	1	109	109	109	0.7593	109
Non-LTR Retrotransposon	L1	L1-2C1_Cho	11	32	108	61.5455	0.810836	677
DNA transposon	Sola	Sola2-1_NVi	11	29	108	56	0.8244	616
Non-LTR Retrotransposon	L1	TX1_FR1	13	30	108	43.8462	0.855885	570
DNA transposon	P	P-1_AP	7	39	108	74.1429	0.779814	519
Non-LTR Retrotransposon	CR1	CR1-13_SP	8	43	108	63.5	0.784388	508
LTR Retrotransposon	BEL	BEL-3_DPu-I	6	41	108	61.1667	0.799883	367
Endogenous Retrovirus	ERV2	ERV1_MD_I	5	52	108	65.4	0.7816	327
Non-LTR Retrotransposon	Daphne	Daphne-14_HMa	6	27	108	53.8333	0.834417	323
LTR Retrotransposon	Gypsy	Gypsy17-I_SP	4	50	108	69.5	0.780725	278
Non-LTR Retrotransposon	L1	L1M2A1_5	5	30	108	53.8	0.84818	269
Non-LTR Retrotransposon	L1	HAL1-3A_Cpo	4	40	108	60.25	0.830275	241
Endogenous Retrovirus	ERV2	RLTR25B	2	108	108	108	0.7579	216
LTR Retrotransposon	BEL	BEL-56_CQ-I	3	51	108	70	0.786767	210
LTR Retrotransposon	Gypsy	Gypsy-89_CQ-I	2	62	108	85	0.7567	170
DNA transposon	EnSpm	EnSpm-3N_MLP	2	53	108	80.5	0.7806	161
DNA transposon	Kolobok	Kolobok-N3_DR	2	51	108	79.5	0.7872	159
Transposable Element	LTR Retrotransposon	MER61I	2	44	108	76	0.7932	152
LTR Retrotransposon	Copia	Copia12-NVi_LTR	1	108	108	108	0.75	108
DNA transposon	MuDR	MuDR-5_OS	33	30	107	60.9091	0.80867	2010
LTR Retrotransposon	Copia	Copia-4_XT-I	9	44	107	74.1111	0.815989	1442
Transposable Element	LTR Retrotransposon	HERV-K14I	18	33	107	49.7222	0.827317	895
LTR Retrotransposon	Gypsy	Gypsy157-I_DR	13	31	107	63.3846	0.804992	824
DNA transposon	hAT	hATm-8_HM	11	40	107	61.2727	0.800736	674
Endogenous Retrovirus	ERV1	ERV1-3N-EC_I	10	42	107	60.6	0.80652	606
DNA transposon	hAT	hAT-30_HM	11	36	107	53.4545	0.817445	588
Non-LTR Retrotransposon	NeSL	LIN13_SM	9	38	107	65.1111	0.800422	586
Endogenous Retrovirus	ERV2	TguERVK7_N1_I	7	55	107	78.5714	0.774671	550
Endogenous Retrovirus	ERV1	ERV13_MD_I	8	32	107	68.125	0.789763	545
LTR Retrotransposon	BEL	BEL-127_AA-I	10	28	107	54	0.84065	540
DNA transposon	Mariner/Tc1	Mariner-1_TV	7	36	107	70.5714	0.776943	494
Non-LTR Retrotransposon	Tx1	Tx1-1_HM	6	32	107	72.6667	0.788	436
DNA transposon	Mariner/Tc1	FB4_DM	5	54	107	76.8	0.78148	384
LTR Retrotransposon	Copia	Copia-109_AA-I	5	45	107	72.6	0.78486	363
DNA transposon	Helitron	HELITRON9D_CB	4	51	107	73.75	0.788875	295
LTR Retrotransposon	Copia	OSTONOR1_I	5	38	107	54.4	0.82772	272
LTR Retrotransposon	BEL	BEL-20_CQ-I	5	29	107	52.8	0.85274	264
DNA transposon	hAT	HAT1N_DR	3	75	107	87.3333	0.7692	262
Non-LTR Retrotransposon	CR1	L2_Plat1u	3	41	107	85	0.792167	255
DNA transposon	Chapaev	Chapaev-19_HM	4	32	107	60.75	0.83035	243
LTR Retrotransposon	Gypsy	Gypsy-140_AA-LTR	4	39	107	59.5	0.83415	238
DNA transposon	Mariner/Tc1	Mariner-1_DPu	4	34	107	57.25	0.836525	229
Transposable Element	DNA transposon	DNA-2-16_DR	2	64	107	85.5	0.7794	171
Endogenous Retrovirus	ERV3	LTR33A	2	47	107	77	0.7899	154
LTR Retrotransposon	Gypsy	Gypsy-39_DWil-LTR	2	46	107	76.5	0.7736	153
Transposable Element	DNA transposon	DNA8-50_AP	2	45	107	76	0.8089	152
DNA transposon	Harbinger	Harbinger-4_XT	53	28	106	67.4906	0.799098	3577
Non-LTR Retrotransposon	Rex1	REX1-6_XT	16	37	106	63.4375	0.816887	1378
DNA transposon	hAT	hAT-76_HM	16	39	106	67.3125	0.804694	1264
Non-LTR Retrotransposon	R1	TRAS3_BM	20	28	106	54.85	0.8261	1097
LTR Retrotransposon	Gypsy	Gypsy-12_OD-I	14	35	106	60.7143	0.802293	850
Non-LTR Retrotransposon	Rex1	REX1-4_XT	16	28	106	51.5625	0.839525	825
LTR Retrotransposon	Gypsy	Gypsy-18_SMo-I	14	34	106	55.8571	0.811436	782
LTR Retrotransposon	Gypsy	Gypsy-6_Ano-I	13	33	106	59	0.805592	767
DNA transposon	MuDR	ATMU2	10	39	106	71.7	0.78857	717
DNA transposon	MuDR	Rehavkus-1N1_HR	12	30	106	58.5833	0.81395	703
DNA transposon	hAT	hAT-18_HM	9	40	106	73.6667	0.785378	663
Non-LTR Retrotransposon	Tx1	Tx1-6_BF	11	43	106	56.3636	0.7998	620
Non-LTR Retrotransposon	Outcast	Ag-Outcast-2	9	32	106	60.7778	0.807489	547
DNA transposon	hAT	hAT-4B_AP	9	35	106	59.2222	0.801856	533
Non-LTR Retrotransposon	I	I-1_NVi	9	30	106	52.5556	0.818756	473
Non-LTR Retrotransposon	L1	L1-8_XT	9	33	106	48.6667	0.827589	438
DNA transposon	Mariner/Tc1	SMAR2	6	36	106	62.3333	0.7929	374
LTR Retrotransposon	DIRS	DIRS-4N2_DR	5	33	106	57.2	0.81692	286
Non-LTR Retrotransposon	L1	L1-26_XT	4	37	106	62.25	0.8189	249
DNA transposon	Crypton	CryptonI-1_RPro	3	57	106	77.3333	0.800967	232
DNA transposon	Mariner/Tc1	Mariner-10_BM	3	52	106	70.6667	0.792667	212
LTR Retrotransposon	Gypsy	Gypsy-10_AC-I	3	35	106	68.6667	0.806	206
DNA transposon	hAT	hAT-1_SP	3	30	106	57	0.8723	171
Nonautonomous	Transposable Element	UCON20	2	48	106	77	0.785	154
Non-LTR Retrotransposon	L1	L1-40_AAe	2	33	106	69.5	0.82065	139
SINE	SINE2/tRNA	WALLSI2	1	106	106	106	0.76	106
LTR Retrotransposon	Gypsy	Gypsy-27_XT-I	1	106	106	106	0.75	106
LTR Retrotransposon	BEL	BEL-29_CQ-I	1	106	106	106	0.757	106
DNA transposon	Mariner/Tc1	TIGGER2	50	30	105	63.24	0.801264	3162
DNA transposon	EnSpm	ATENSPM12	20	29	105	58.25	0.81837	1165
DNA transposon	hAT	hATm-1_HM	17	31	105	55.4118	0.816129	942
DNA transposon	EnSpm	ENSPM5_OS	11	36	105	59	0.807009	649
LTR Retrotransposon	BEL	BEL-598_AA-I	8	45	105	73.875	0.77665	591
Non-LTR Retrotransposon	L1	L1-2_ME	11	31	105	50	0.838891	550
DNA transposon	hAT	hATm-16_HM	9	45	105	61.1111	0.807511	550
LTR Retrotransposon	BEL	BEL-4_GA-I	8	45	105	65.75	0.804163	526
DNA transposon	Sola	Sola2-1_HRo	5	40	105	62.6	0.81756	524
DNA transposon	hAT	hATm-23_HM	7	38	105	73.2857	0.785929	513
Endogenous Retrovirus	ERV2	LTR4B1_Opr	8	32	105	62.75	0.81955	502
LTR Retrotransposon	Gypsy	Gypsy-8_CQ-I	6	46	105	76	0.796167	456
LTR Retrotransposon	BEL	BEL-183_AA-I	5	66	105	76.6	0.80338	383
DNA transposon	hAT	hAT-N61_DR	5	36	105	73.4	0.87618	367
LTR Retrotransposon	Gypsy	Gypsy-131_AA-I	5	40	105	71.8	0.78896	359
Non-LTR Retrotransposon	Hero	HERO-2_DR	6	35	105	59.3333	0.802367	356
LTR Retrotransposon	Copia	Copia-11_CQ-I	5	34	105	70.6	0.80058	353
DNA transposon	Transib	TransibN3_DP	5	40	105	70.4	0.79584	352
DNA transposon	hAT	Zaphod3	5	32	105	63	0.81094	315
DNA transposon	hAT	hAT-N36_DR	5	28	105	61	0.82584	305
Endogenous Retrovirus	ERV2	LTR15C_Sar	5	37	105	60.8	0.80828	304
Non-LTR Retrotransposon	Penelope	PENELOPE	5	35	105	58.8	0.82348	294
DNA transposon	Helitron	HELITRON14_CB	4	36	105	66.25	0.801125	265
Transposable Element	DNA transposon	PALTA1_CE	2	55	105	80	0.7711	160
Non-LTR Retrotransposon	L1	L1PB1	1	105	105	105	0.7315	105
LTR Retrotransposon	Copia	Copia-1_SPDB-LTR	1	105	105	105	0.7596	105
DNA transposon	hAT	DNA2-4_DR	1	105	105	105	0.7353	105
DNA transposon	Mariner/Tc1	S_DM	11	44	104	72.4545	0.779491	1398
Non-LTR Retrotransposon	CR1	CR1-26_HM	21	33	104	61.2381	0.800624	1286
LTR Retrotransposon	Gypsy	Gypsy-100_CQ-I	15	42	104	65.3333	0.800787	980
DNA transposon	Mariner/Tc1	Mariner-29_HM	17	35	104	54.8235	0.818059	932
DNA transposon	Sola	Sola1-10_AP	16	29	104	57.25	0.825863	916
DNA transposon	Sola	Sola1-3_AP	14	27	104	61.1429	0.816786	856
Endogenous Retrovirus	ERV1	MER101_I	9	32	104	73.8889	0.802222	818
Non-LTR Retrotransposon	Crack	Crack-31_AAe	9	34	104	61.6667	0.810478	555
DNA transposon	Transib	Transib-18_HM	8	42	104	66.5	0.803338	532
LTR Retrotransposon	Gypsy	Gypsy-16_PSo-I	8	30	104	62.625	0.80175	501
DNA transposon	Helitron	HEL	8	35	104	52.25	0.821963	418
LTR Retrotransposon	Gypsy	Gypsy-49_CQ-I	5	39	104	80.2	0.75872	401
DNA transposon	Chapaev	Chapaev-1_CE	3	49	104	69	0.789967	398
DNA transposon	Ginger1	Ginger1-4_HM	5	42	104	72.8	0.79906	364
DNA transposon	Helitron	Helitron-3_NVi	6	32	104	58.5	0.835567	351
DNA transposon	piggyBac	piggyBac-1_DAn	6	33	104	52.6667	0.837683	316
Transposable Element	Endogenous Retrovirus	HERVG25	5	37	104	62	0.79346	310
Endogenous Retrovirus	ERV1	ERV1NA-CPo_I	4	33	104	73.5	0.804675	294
DNA transposon	Harbinger	PIF_Harbinger-1_PleOst	5	39	104	57.2	0.81816	286
DNA transposon	piggyBac	piggyBac-14_SM	4	43	104	70.25	0.7858	281
Non-LTR Retrotransposon	CR1	CR1-1_ACo	4	33	104	66	0.83155	264
LTR Retrotransposon	Gypsy	Gypsy-33_PIT-I	4	47	104	66	0.7978	264
LTR Retrotransposon	Copia	ATCOPIA31A_I	3	56	104	78	0.7652	234
Transposable Element	LTR Retrotransposon	TCN6-I	5	28	104	46.4	0.8731	232
LTR Retrotransposon	BEL	BEL-11_DPu-I	4	28	104	55.5	0.8463	222
LTR Retrotransposon	Copia	ATCOPIA10_I	3	58	104	73.3333	0.770667	220
Endogenous Retrovirus	ERV1	MER34-int	3	48	104	71	0.771533	213
LTR Retrotransposon	Copia	ATRE1_I	3	41	104	66	0.813633	198
LTR Retrotransposon	DIRS	DIRS-52_XT	3	33	104	61	0.842867	183
Endogenous Retrovirus	ERV1	ERV1-2-LTR_BT	2	69	104	86.5	0.7658	173
Non-LTR Retrotransposon	Crack	Crack-14_AAe	2	47	104	75.5	0.7547	151
DNA transposon	hAT	DS-RICE4N	2	40	104	72	0.8175	144
LTR Retrotransposon	Copia	Copia18-NVi_I	2	35	104	69.5	0.8081	139
Non-LTR Retrotransposon	CR1	CR1-1_CQ	2	31	104	67.5	0.83065	135
LTR Retrotransposon	Gypsy	Gypsy-38_GA-I	1	104	104	104	0.7453	104
LTR Retrotransposon	Gypsy	Gypsy-7_DTa-I	1	104	104	104	0.7549	104
LTR Retrotransposon	Gypsy	RIRE3A_LTR	1	104	104	104	0.7723	104
LTR Retrotransposon	BEL	BEL-59_CQ-I	1	104	104	104	0.75	104
DNA transposon	hAT	hAT-1_MD	1	104	104	104	0.7634	104
DNA transposon	MuDR	Rehavkus-1_HR	17	38	103	56.3529	0.821559	958
Non-LTR Retrotransposon	CR1	CR1-74_HM	13	29	103	54.0769	0.839508	703
DNA transposon	Helitron	Helitron-2_SMo	11	37	103	60.7273	0.797955	668
Non-LTR Retrotransposon	L2	L2_AC_5	12	32	103	55.25	0.807408	663
DNA transposon	Ginger1	Ginger1-11_HM	11	31	103	59.4545	0.809364	654
LTR Retrotransposon	Gypsy	Gypsy-614_AA-I	10	35	103	60.9	0.80162	609
DNA transposon	hAT	hATm-29_HM	9	30	103	67	0.800611	603
LTR Retrotransposon	BEL	BEL-93_CQ-I	11	36	103	53.6364	0.818064	590
LTR Retrotransposon	DIRS	DIRS-8B_DR	9	33	103	64.4444	0.805022	580
DNA transposon	Helitron	HELITRON4_CB	9	35	103	59.7778	0.809722	538
DNA transposon	EnSpm	CACTA-1_CapOwc	9	35	103	54.6667	0.809733	492
LTR Retrotransposon	Gypsy	Gypsy-8_SCH-I	7	42	103	67.7143	0.782714	474
Endogenous Retrovirus	ERV1	LTR21_MD	7	41	103	67.5714	0.776857	473
Non-LTR Retrotransposon	Crack	Crack-36_AAe	7	44	103	65.1429	0.793457	456
Non-LTR Retrotransposon	CR1	L2_Plat1a	8	42	103	56.75	0.799488	454
LTR Retrotransposon	Copia	ATCOPIA47_I	7	36	103	57.2857	0.814114	401
Non-LTR Retrotransposon	Crack	Crack-4_CP	7	31	103	55.1429	0.824943	386
Non-LTR Retrotransposon	L1	L1-2B_Cpo	6	34	103	63.6667	0.8214	382
DNA transposon	Sola	Sola1-8_AP	6	43	103	63.5	0.80145	381
Endogenous Retrovirus	ERV2	ERV2-Dor_LTR	6	43	103	61.3333	0.804533	368
Non-LTR Retrotransposon	CR1	CR1-102_AAe	5	52	103	73	0.78152	365
Non-LTR Retrotransposon	Proto1	Proto1-4_NG	7	33	103	50.7143	0.828829	355
Non-LTR Retrotransposon	Jockey	G3_DM	5	52	103	70.8	0.78876	354
LTR Retrotransposon	Gypsy	Gypsy-71_CQ-I	6	34	103	54.6667	0.819417	328
LTR Retrotransposon	Gypsy	Gypsy-17_CQ-I	4	41	103	80.75	0.775125	323
LTR Retrotransposon	Gypsy	Gypsy-5_PPM-I	5	47	103	63.4	0.79604	317
LTR Retrotransposon	Gypsy	Gypsy-N1_DPu-I	4	47	103	76.5	0.7821	306
Transposable Element	DNA transposon	DNA6-1_CB	3	100	103	101	0.769867	303
DNA transposon	hAT	hATm-14_HM	5	32	103	58	0.81692	290
DNA transposon	hAT	hATm-1_AA	4	33	103	71.25	0.7966	285
LTR Retrotransposon	Copia	Copia-1_Cfl-I	4	42	103	67	0.792575	268
Transposable Element	DNA transposon	DNA8-66_AP	4	44	103	66.5	0.789825	266
Non-LTR Retrotransposon	L1	L1-2_XT	4	44	103	65.25	0.786425	261
DNA transposon	Mariner/Tc1	Sagan-1_PGr	4	35	103	62.75	0.80725	251
LTR Retrotransposon	Gypsy	ATGP7I	4	40	103	60.5	0.819075	242
Transposable Element	DNA transposon	DNA-8-22_DR	3	44	103	68	0.7935	204
DNA transposon	Mariner/Tc1	POGO	3	30	103	59.6667	0.8423	179
Non-LTR Retrotransposon	Hero	HERO-1_SP	3	37	103	59	0.811633	177
SINE	SINE3/5S	SINE3-1a	3	35	103	57.6667	0.840833	173
LTR Retrotransposon	Gypsy	GYPSY3I_DR	2	56	103	79.5	0.78765	159
DNA transposon	Mariner/Tc1	MARINER27_CB	2	53	103	78	0.7833	156
LTR Retrotransposon	Gypsy	Gypsy-73_CQ-I	1	103	103	103	0.7642	103
LTR Retrotransposon	Copia	TCA5_I	1	103	103	103	0.75	103
LTR Retrotransposon	BEL	BEL-630_AA-LTR	1	103	103	103	0.7755	103
DNA transposon	hAT	hAT-1_DEl	1	103	103	103	0.77	103
DNA transposon	Polinton	Polinton-3_TC	24	28	102	54	0.819625	1296
DNA transposon	MuDR	OSMU6	19	32	102	54.8947	0.809268	1043
DNA transposon	Helitron	Urukhai_Cis	11	42	102	66.7273	0.790682	734
LTR Retrotransposon	Gypsy	Gypsy1-LTR_Dya	11	40	102	66.1818	0.801009	728
Non-LTR Retrotransposon	L1	L1_AC_2	13	29	102	48.9231	0.837485	636
LTR Retrotransposon	Gypsy	Gypsy-6_CQ-I	9	42	102	69.7778	0.787533	628
Non-LTR Retrotransposon	NeSL	LIN2_SM	10	35	102	59.4	0.81616	594
Non-LTR Retrotransposon	CR1	CR1-70_HM	9	37	102	57.3333	0.816344	516
DNA transposon	Ginger2/TDD	Ginger2-1_BF	7	36	102	67	0.806414	469
LTR Retrotransposon	Gypsy	Gypsy-16_OD-I	8	32	102	51.5	0.827788	412
DNA transposon	hAT	hAT-4_BF	7	44	102	58.4286	0.801057	409
LTR Retrotransposon	BEL	BEL-628_AA-I	4	81	102	95	0.761025	380
DNA transposon	Harbinger	PIF_Harbinger-1_PI	5	42	102	72.6	0.81016	363
LTR Retrotransposon	Gypsy	Gypsy-25_DAn-I	5	39	102	70.8	0.77482	354
LTR Retrotransposon	Gypsy	Gypsy-3_RP-I	5	28	102	70.2	0.79488	351
LTR Retrotransposon	Gypsy	GYPSY9-I_AG	6	38	102	57.1667	0.838483	343
Non-LTR Retrotransposon	L1	TA11	4	70	102	79	0.768625	316
DNA transposon	hAT	hAT-34_HM	6	29	102	52.6667	0.835567	316
LTR Retrotransposon	Copia	Copia-2_Ano-I	4	41	102	65.5	0.791625	262
LTR Retrotransposon	Gypsy	GYPSY69-I_AG	3	40	102	64.6667	0.794467	194
DNA transposon	hAT	HAT3_CE	3	32	102	61	0.828633	183
DNA transposon	Mariner/Tc1	QUETZAL	2	64	102	83	0.75845	166
DNA transposon	Mariner/Tc1	MERX	2	37	102	69.5	0.831	139
Transposable Element	DNA transposon	TTAA2D_AP	2	30	102	66	0.8351	132
LTR Retrotransposon	Gypsy	Gypsy59-LTR_DR	1	102	102	102	0.7835	102
DNA transposon	hAT	HAT4N_CI	1	102	102	102	0.7609	102
LTR Retrotransposon	Gypsy	GYPSOL_I	28	29	101	58.4286	0.806332	2560
LTR Retrotransposon	DIRS	DIRS-1_MLP-I	20	30	101	49.6	0.81742	992
DNA transposon	Harbinger	Harbinger-9_PSt	14	41	101	64.6429	0.8069	905
LTR Retrotransposon	Gypsy	Gypsy-17_Ano-I	12	36	101	61.9167	0.802442	743
Endogenous Retrovirus	ERV1	ERV25_MD_I	12	48	101	61.5	0.77975	738
DNA transposon	Sola	Sola1-5_AP	10	32	101	70.1	0.78341	701
LTR Retrotransposon	Gypsy	Gypsy-41_CQ-I	12	41	101	57.1667	0.815917	686
LTR Retrotransposon	Gypsy	Gypsy-14_RP-I	11	31	101	55.3636	0.816573	609
DNA transposon	hAT	hAT-45_HM	8	38	101	71.375	0.78775	571
Non-LTR Retrotransposon	Hero	HERODr	10	33	101	54.9	0.82458	549
Transposable Element	DNA transposon	MERMITE-18	7	39	101	76.7143	0.779471	537
Non-LTR Retrotransposon	L1	L1-5B_EC	8	28	101	64.5	0.815113	516
DNA transposon	Mariner/Tc1	KANGA2_A	8	40	101	57.5	0.802913	460
Endogenous Retrovirus	ERV2	ERV35_MD_I	8	39	101	56.375	0.8233	451
LTR Retrotransposon	DIRS	DIRS-6_SP	6	49	101	74	0.7801	444
LTR Retrotransposon	Gypsy	Gypsy-34_NVi-I	7	31	101	62.7143	0.805729	439
DNA transposon	P	P-23_HM	6	48	101	71.3333	0.798767	428
LTR Retrotransposon	Gypsy	RIRE3_I	8	37	101	53.375	0.803375	427
Non-LTR Retrotransposon	Tx1	Tx1-11_BF	7	38	101	57.8571	0.820171	405
DNA transposon	Merlin	MERLIN8_CB	6	40	101	64.3333	0.799417	386
Transposable Element	DNA transposon	DNA-2-34_DR	6	38	101	64.1667	0.800183	385
DNA transposon	Transib	Transib-2_DAn	6	38	101	61.1667	0.8015	367
LTR Retrotransposon	Gypsy	Gypsy10-I_AP	5	38	101	70.8	0.79916	354
satellite	Simple Repeat	MSU1	5	30	101	70.4	0.8035	352
Transposable Element	LTR Retrotransposon	CER11-LTR_CE	5	34	101	69.8	0.80222	349
DNA transposon	Mariner/Tc1	Tc1-1Per	6	28	101	52.5	0.83835	315
Non-LTR Retrotransposon	I	I-7_AAe	4	56	101	78.5	0.780525	314
LTR Retrotransposon	Gypsy	Gypsy-12_CCO-I	5	37	101	61.6	0.82176	308
LTR Retrotransposon	Gypsy	Gypsy-10_DAn-I	4	53	101	71	0.781875	284
DNA transposon	hAT	hATm-19_HM	4	33	101	67.75	0.79705	271
LTR Retrotransposon	Gypsy	Gypsy-29-I_DR	4	42	101	67.25	0.7915	269
LTR Retrotransposon	Copia	Copia-23_SI-I	4	40	101	66.75	0.807675	267
Endogenous Retrovirus	ERV3	GGERVL-C	4	35	101	62.75	0.81355	251
DNA transposon	Helitron	Helitron-2_AAe	4	45	101	61.75	0.818825	247
DNA transposon	Mariner/Tc1	Mariner-20_SM	3	47	101	78.6667	0.778	236
DNA transposon	EnSpm	CACTA-N	3	32	101	74	0.810567	222
LTR Retrotransposon	Gypsy	Gypsy13-SM_I	4	34	101	53	0.85705	212
Non-LTR Retrotransposon	CR1	CR1-15_CQ	2	101	101	101	0.766	202
DNA transposon	hAT	HATN4_DR	3	46	101	67	0.783967	201
DNA transposon	hAT	ATHAT10	3	47	101	66.3333	0.8157	199
LTR Retrotransposon	Gypsy	Gypsy-34_DWil-I	3	28	101	65	0.814067	195
Transposable Element	LTR Retrotransposon	BHIKHARI-3-I_DR	2	51	101	76	0.79575	152
DNA transposon	MuDR	MUDR3_CB	2	48	101	74.5	0.8055	149
LTR Retrotransposon	Copia	Copia-6_SI-I	1	101	101	101	0.7553	101
LTR Retrotransposon	BEL	BEL-600_AA-LTR	1	101	101	101	0.7802	101
Endogenous Retrovirus	ERV3	LTR3_Cpo	1	101	101	101	0.7753	101
SINE	SINE3/5S	AmnSINE1_HS	54	37	100	62.7407	0.831598	3388
DNA transposon	hAT	hATx-4_SM	12	30	100	61.4167	0.798625	737
LTR Retrotransposon	Gypsy	Gypsy-2_DAn-I	13	32	100	55.9231	0.816569	727
DNA transposon	Transib	Transib-14_HM	11	44	100	61	0.803691	671
DNA transposon	Zator	Zator-1_HM	8	59	100	81.75	0.771837	654
LTR Retrotransposon	Gypsy	GYPSY2_I	12	33	100	52.6667	0.823508	632
DNA transposon	EnSpm	EnSpm-1_NVi	11	32	100	56.0909	0.826355	617
DNA transposon	EnSpm	Mirage1_CB	11	32	100	52.3636	0.814218	576
Non-LTR Retrotransposon	Daphne	Daphne-18_SP	7	44	100	75.7143	0.770343	530
DNA transposon	MuDR	MuDr-1_BF	10	31	100	52.8	0.8489	528
LTR Retrotransposon	Gypsy	Gypsy-60_MLP-I	7	48	100	74.5714	0.789086	522
DNA transposon	Sola	Sola3-2_CB	9	33	100	55.3333	0.830056	498
LTR Retrotransposon	BEL	BEL-63_CQ-I	9	33	100	53	0.825278	477
LTR Retrotransposon	BEL	BEL-7_GA-I	9	35	100	53	0.811444	477
DNA transposon	hAT	hATm-42_HM	7	32	100	67.8571	0.802857	475
Transposable Element	LTR Retrotransposon	CER16-2-I_CE	8	37	100	59.25	0.830725	474
DNA transposon	Harbinger	PIF_Harbinger-1_Smoe	10	28	100	46.7	0.85347	467
Non-LTR Retrotransposon	L1	L1-1_Acar	8	39	100	58.125	0.800787	465
LTR Retrotransposon	Gypsy	Gypsy6-I_AP	7	33	100	58.2857	0.814929	408
DNA transposon	ISL2EU	ISL2EU-3_HM	7	33	100	57.4286	0.815957	402
Integrated Virus	Caulimoviridae	RBTVL	6	33	100	62.6667	0.80475	376
DNA transposon	Sola	Sola2-5_AAe	6	33	100	59	0.81695	354
DNA transposon	Kolobok	Kolobok-11_HM	5	44	100	69	0.7989	345
DNA transposon	Helitron	HELITRON5_OS	5	36	100	65.6	0.81358	328
DNA transposon	Mariner/Tc1	Mariner-4_HM	6	32	100	52.8333	0.839683	317
LTR Retrotransposon	Copia	Copia-16_CQ-I	6	30	100	52.3333	0.831817	314
LTR Retrotransposon	DIRS	DIRS-1_Lme	6	30	100	51.1667	0.846133	307
DNA transposon	Chapaev	Chapaev3-2_PM	1	100	100	100	0.7624	298
Non-LTR Retrotransposon	CR1	CR1-52_AAe	5	35	100	56.8	0.8248	284
Non-LTR Retrotransposon	L1	HAL1-3_Cho	5	41	100	56	0.81222	280
Transposable Element	LTR Retrotransposon	TDH2_I	4	44	100	64	0.794625	256
Endogenous Retrovirus	ERV1	LTR160B_MD	3	48	100	82.6667	0.7737	248
dispersed clusters.	CEREP4	CEREP4	3	62	100	78.6667	0.7688	236
DNA transposon	Transib	Transib4	3	31	100	64.3333	0.81	193
Non-LTR Retrotransposon	Penelope	PENELA_Smed	3	35	100	63.6667	0.795667	191
DNA transposon	hAT	Hovi2	3	41	100	61	0.8219	183
DNA transposon	hAT	hAT-43_SM	2	46	100	73	0.7836	146
Non-LTR Retrotransposon	I	I-1_DR	19	29	99	64.4737	0.825011	1225
DNA transposon	Academ	Academ-1_SP	19	27	99	62.9474	0.814689	1196
LTR Retrotransposon	BEL	BEL2_MH-I	6	31	99	65.1667	0.826917	829
DNA transposon	EnSpm	EnSpm-16_OS	11	43	99	65.8182	0.7868	724
HETRP_DM	DMHETRP	HETRP_DM	11	47	99	64.4545	0.787264	709
DNA transposon	Mariner/Tc1	ZOMBI	10	37	99	61.7	0.80031	617
LTR Retrotransposon	Gypsy	Gypsy-36_OD-I	12	28	99	50.4167	0.843833	605
Non-LTR Retrotransposon	L1	L1-3_EC	9	35	99	63	0.799367	567
Endogenous Retrovirus	ERV2	ERV36_MD_I	9	30	99	61.5556	0.805044	554
LTR Retrotransposon	Copia	CPSC4A_I	7	52	99	71	0.777986	497
Non-LTR Retrotransposon	CR1	CR1-12_HM	7	44	99	64.8571	0.794414	454
LTR Retrotransposon	Gypsy	Gypsy-7_DVir-I	8	33	99	52.125	0.821237	417
DNA transposon	EnSpm	EnSpm-N2_DR	8	29	99	52.125	0.830738	417
LTR Retrotransposon	Copia	Copia-13_TMe-I	7	33	99	58.8571	0.822414	412
Non-LTR Retrotransposon	L1	L1-6_VC	7	33	99	56.2857	0.818043	394
Transposable Element	LTR Retrotransposon	CIRCE	8	32	99	49	0.829412	392
Non-LTR Retrotransposon	L1	L1-63_XT	6	38	99	65.1667	0.7832	391
DNA transposon	Crypton	CryptonS-1_PI	6	38	99	64.3333	0.8208	386
Non-LTR Retrotransposon	L1	L1-2_SSc	7	34	99	54.8571	0.819186	384
DNA transposon	hAT	hAT-59_HM	6	37	99	62.6667	0.80375	376
DNA transposon	hAT	hAT-N22_DR	6	31	99	61.8333	0.816067	371
DNA transposon	hAT	hAT-N65_DR	5	42	99	71.8	0.81332	359
DNA transposon	Mariner/Tc1	Mariner-26_HM	5	45	99	69	0.80136	345
LTR Retrotransposon	Gypsy	Gypsy10-I_SP	5	39	99	65.2	0.79762	326
LTR Retrotransposon	Copia	Lusen_I	5	40	99	65	0.81514	325
[truncated: 7,984 more rows]

## Sheet: Three-spined stickleback
Repeat class	Repeat family	Repeat name	Number of transcripts	Smallest length bp	Largest length bp	Average length bp	Average similarity %	Total repeat sum length
Non-LTR Retrotransposon	CR1	CR1-43_DR	2	26	26	26	1	52
LTR Retrotransposon	Gypsy	Gypsy-3_SCH-LTR	1	26	26	26	1	26
LTR Retrotransposon	BEL	BEL-5_GA-LTR	1	27	27	27	0.963	27
Transposable Element	DNA transposon	DNA8-11B_AP	1	27	27	27	0.963	27
Endogenous Retrovirus	ERV1	LTR73_Tbel	1	27	27	27	0.963	27
Non-LTR Retrotransposon	Kiri	Kiri-9_AAe	1	27	27	27	0.963	27
Non-LTR Retrotransposon	NeSL	NeSL-1_TV	1	27	27	27	0.963	27
LTR Retrotransposon	BEL	BEL-5_DPu-LTR	1	28	28	28	0.931	28
LTR Retrotransposon	Copia	Copia2-I_XT	3	28	28	28	0.931	84
Non-LTR Retrotransposon	CR1	CR1-105_AAe	2	28	28	28	0.9286	56
Non-LTR Retrotransposon	CR1	CR1-60_AAe	2	28	28	28	0.9286	56
Non-LTR Retrotransposon	CR1	CR1-24_SP	1	28	28	28	0.9286	28
Non-LTR Retrotransposon	CR1	CR1-88_HM	1	28	28	28	0.931	28
Non-LTR Retrotransposon	Crack	Crack-8_AAe	1	28	28	28	0.931	28
DNA transposon	Crypton	CryptonS-19_PI	1	28	28	28	0.9286	28
Transposable Element	DNA transposon	DNA-2_AAe	6	28	28	28	0.931	168
Transposable Element	DNA transposon	DNA2-2_AP	2	28	28	28	0.931	56
Transposable Element	DNA transposon	DNA-1_SM	1	28	28	28	0.9286	28
Endogenous Retrovirus	ERV1	LTR10B_Sar	1	28	28	28	0.931	28
Endogenous Retrovirus	ERV2	LTR23B_Opr	1	28	28	28	0.9643	28
Endogenous Retrovirus	ERV2	MMTV-int	1	28	28	28	0.931	28
LTR Retrotransposon	Gypsy	Gypsy-115-I_DR	5	28	28	28	0.9286	140
LTR Retrotransposon	Gypsy	Gypsy-8_AA-LTR	2	28	28	28	0.931	56
LTR Retrotransposon	Gypsy	Gypsy13-LTR_DR	2	28	28	28	0.9286	56
LTR Retrotransposon	Gypsy	SACI-6	2	28	28	28	0.931	56
LTR Retrotransposon	Gypsy	Gypsy-105_AA-I	1	28	28	28	0.9286	28
LTR Retrotransposon	Gypsy	Gypsy-179_AA-I	1	28	28	28	0.931	28
LTR Retrotransposon	Gypsy	Gypsy-24_MLP-I	1	28	28	28	0.931	28
LTR Retrotransposon	Gypsy	Gypsy-26-I_DR	1	28	28	28	0.931	28
LTR Retrotransposon	Gypsy	Gypsy-601_AA-LTR	1	28	28	28	0.9286	28
LTR Retrotransposon	Gypsy	Gypsy-89_MLP-I	1	28	28	28	0.931	28
LTR Retrotransposon	Gypsy	Gypsy6-I_AP	1	28	28	28	0.931	28
Non-LTR Retrotransposon	I	I-2_DAn	1	28	28	28	0.9286	28
Non-LTR Retrotransposon	L1	LX2B	2	28	28	28	0.9333	56
DNA transposon	MuDR	MuDR2x_AP	1	28	28	28	0.931	192
DNA transposon	P	P-24_HM	1	28	28	28	0.931	28
DNA transposon	piggyBac	piggyBac-13_SM	1	28	28	28	0.931	28
Non-LTR Retrotransposon	R2	R2_FA	1	28	28	28	0.931	28
Non-LTR Retrotransposon	SINE	CSINE2A2_OP	1	28	28	28	0.931	28
LTR Retrotransposon	Copia	Copia-18_BG-I	1	29	29	29	0.931	29
Endogenous Retrovirus	ERV1	ERV1-2-EC_LTR	2	29	29	29	0.9333	58
Endogenous Retrovirus	ERV1	ERV3_MD_I	2	28	29	28.5	0.9298	57
Endogenous Retrovirus	ERV1	RNNICER2-int	1	29	29	29	0.9333	29
LTR Retrotransposon	Gypsy	Gypsy-264_AA-I	3	29	29	29	0.931	87
LTR Retrotransposon	Gypsy	Gypsy-10_XT-I	1	29	29	29	0.931	29
LTR Retrotransposon	Gypsy	Gypsy-145_AA-I	1	29	29	29	0.931	29
LTR Retrotransposon	Gypsy	Gypsy-148_AA-LTR	1	29	29	29	0.9333	29
LTR Retrotransposon	Gypsy	Gypsy-152_AA-I	1	29	29	29	0.931	29
LTR Retrotransposon	Gypsy	Gypsy-19_SI-I	1	29	29	29	0.931	29
LTR Retrotransposon	Gypsy	Gypsy-83_CQ-I	1	29	29	29	0.9643	29
LTR Retrotransposon	Gypsy	Gypsy46-I_DR	1	29	29	29	0.931	29
DNA transposon	hAT	hAT-2N1_TS	1	29	29	29	0.9333	29
DNA transposon	Helitron	Helitron-1_AP	1	29	29	29	0.931	29
DNA transposon	ISL2EU	IS4EU-1_BF	1	29	29	29	0.9333	29
LTR Retrotransposon	BEL	BEL2-I_DR	2	28	30	29	0.9171	58
LTR Retrotransposon	BEL	BEL-160_AA-LTR	1	30	30	30	0.9032	30
DNA transposon	Chapaev	Chapaev3-5_PM	1	30	30	30	0.9032	30
LTR Retrotransposon	Copia	Copia-38_DPu-I	1	30	30	30	0.9	30
LTR Retrotransposon	Copia	Copia-4_DWil-I	1	30	30	30	0.9	30
LTR Retrotransposon	Copia	Copia-41_BG-I	1	30	30	30	0.9	30
LTR Retrotransposon	Copia	Copia2-I_Dpse	1	30	30	30	0.9	30
Non-LTR Retrotransposon	CR1	PERERE-6	2	30	30	30	0.9	60
Transposable Element	DNA transposon	DNA-5-3_DR	2	30	30	30	0.9	60
Transposable Element	Endogenous Retrovirus	LTR32_MD	2	30	30	30	0.9	60
Transposable Element	Endogenous Retrovirus	LTR66_MD	1	30	30	30	0.9032	30
Endogenous Retrovirus	ERV2	LTR2B_BT	1	30	30	30	0.9	30
Endogenous Retrovirus	ERV2	MLTR18D_MM	1	30	30	30	0.9	30
Endogenous Retrovirus	ERV3	LTR1B_Cho	1	30	30	30	0.9	30
LTR Retrotransposon	Gypsy	ATGP5A_I	2	30	30	30	0.91935	60
LTR Retrotransposon	Gypsy	Gypsy-32_DAn-LTR	2	30	30	30	0.9032	60
LTR Retrotransposon	Gypsy	Gypsy-108_MLP-I	1	30	30	30	0.9032	30
LTR Retrotransposon	Gypsy	Gypsy-12-I_XT	1	30	30	30	0.931	30
LTR Retrotransposon	Gypsy	Gypsy-197_AA-I	1	30	30	30	0.9	30
LTR Retrotransposon	Gypsy	Gypsy-21_GA-LTR	1	30	30	30	0.9	30
LTR Retrotransposon	Gypsy	Gypsy-28_MLP-I	1	30	30	30	0.9	30
LTR Retrotransposon	Gypsy	Gypsy-29_OD-I	1	30	30	30	0.9333	30
LTR Retrotransposon	Gypsy	Gypsy-34_DEl-I	1	30	30	30	0.9	30
LTR Retrotransposon	Gypsy	Gypsy-7_PPc-I	1	30	30	30	0.9	30
LTR Retrotransposon	Gypsy	Gypsy38-I_DR	1	30	30	30	0.931	30
LTR Retrotransposon	Gypsy	rn_364-201_IR	1	30	30	30	0.9	30
DNA transposon	hAT	CHARLIE5	2	30	30	30	0.9	60
DNA transposon	hAT	MER58D	1	30	30	30	0.9355	30
Non-LTR Retrotransposon	Ingi	Ingi-1_AC	1	30	30	30	0.9355	30
Non-LTR Retrotransposon	L1	L1-24_XT	1	30	30	30	0.9355	30
Non-LTR Retrotransposon	L1	L1PA7	1	30	30	30	0.9032	30
Transposable Element	LTR Retrotransposon	BHIKHARI-4-LTR_DR	1	30	30	30	0.9	30
DNA transposon	Mariner/Tc1	Mari3_Pca	1	30	30	30	0.9062	30
DNA transposon	Mariner/Tc1	Mariner-2_DR	1	30	30	30	0.9	30
DNA transposon	Mariner/Tc1	Mariner2_AO	1	30	30	30	0.9	30
DNA transposon	Mariner/Tc1	MARINER43_CB	1	30	30	30	0.9	30
Transposable Element	Non-LTR Retrotransposon	LINE-4_OS	1	30	30	30	0.9032	30
DNA transposon	piggyBac	piggyBac-8_SM	2	30	30	30	0.9	60
Non-LTR Retrotransposon	Rex1	REX1-4_XT	1	30	30	30	0.9	30
DNA transposon	Sola	Sola2-1_Hrobusta	1	30	30	30	0.9333	30
Non-LTR Retrotransposon	Tx1	Tx1-9_BF	1	30	30	30	0.9032	30
Non-LTR Retrotransposon	Vingi	Vingi-1_EE	1	30	30	30	0.9	30
DNA transposon	Zator	Zator-2_HM	1	30	30	30	0.9	30
LTR Retrotransposon	BEL	BEL-17_DPu-I	1	31	31	31	0.9032	31
LTR Retrotransposon	BEL	BEL-237_AA-I	1	31	31	31	0.9333	31
LTR Retrotransposon	Copia	Copia-97_AA-I	2	31	31	31	0.9032	62
LTR Retrotransposon	Copia	Copia-4_PIT-I	2	29	31	30	0.92005	60
LTR Retrotransposon	Copia	Copia-37_MLP-I	1	31	31	31	0.9032	31
Non-LTR Retrotransposon	CR1	CR1-1_NVi	1	31	31	31	0.9062	31
Non-LTR Retrotransposon	Crack	Crack-12_AAe	1	31	31	31	0.9032	31
Transposable Element	DNA transposon	CVE	1	31	31	31	0.9333	31
Transposable Element	DNA transposon	STOWAWAY45_OS	1	31	31	31	0.9355	31
DNA transposon	EnSpm	EnSpm-1_AP	1	31	31	31	0.9032	31
Endogenous Retrovirus	ERV1	LTR71_FC	2	31	31	31	0.9062	62
Endogenous Retrovirus	ERV1	ERV1-1-EC_I	1	31	31	31	0.9062	31
Endogenous Retrovirus	ERV1	LTR191A2_MD	1	31	31	31	0.9394	31
Endogenous Retrovirus	ERV1	LTR1B	1	31	31	31	0.9032	31
Endogenous Retrovirus	ERV2	LTR22_Vpa	2	31	31	31	0.9032	62
Endogenous Retrovirus	ERV2	LTR2C_Opr	1	31	31	31	0.9062	31
LTR Retrotransposon	Gypsy	Gypsy-9_GA-I	3	31	31	31	0.9032	93
LTR Retrotransposon	Gypsy	Gypsy-2_TCa-I	2	31	31	31	0.9032	62
LTR Retrotransposon	Gypsy	GYPSY72-I_AG	2	31	31	31	0.9355	62
LTR Retrotransposon	Gypsy	Gypsy98-I_Dr	2	31	31	31	0.9032	62
LTR Retrotransposon	Gypsy	GYPSY_DS	1	31	31	31	0.9032	31
LTR Retrotransposon	Gypsy	Gypsy-1-I_DP	1	31	31	31	0.9032	31
LTR Retrotransposon	Gypsy	Gypsy-12_IS-I	1	31	31	31	0.9062	31
LTR Retrotransposon	Gypsy	Gypsy-19_GA-I	1	31	31	31	0.9333	31
LTR Retrotransposon	Gypsy	Gypsy-588_AA-I	1	31	31	31	0.9032	31
LTR Retrotransposon	Gypsy	Gypsy-61_AA-I	1	31	31	31	0.9091	31
LTR Retrotransposon	Gypsy	Gypsy-85_MLP-I	1	31	31	31	0.9032	31
LTR Retrotransposon	Gypsy	Gypsy12-I_Dpse	1	31	31	31	0.9375	31
LTR Retrotransposon	Gypsy	Gypsy139-LTR_DR	1	31	31	31	0.9062	31
LTR Retrotransposon	Gypsy	Gypsy149-LTR_DR	1	31	31	31	0.9062	31
LTR Retrotransposon	Gypsy	Gypsy82-LTR_Dr	1	31	31	31	0.9062	31
LTR Retrotransposon	Gypsy	TRANSPAC_I	1	31	31	31	0.9032	31
DNA transposon	Harbinger	PIF_Harbinger-2_Mlaricis	1	31	31	31	0.9062	31
DNA transposon	Harbinger	PIF_Harbinger-3_PI	1	31	31	31	0.9032	31
DNA transposon	hAT	DNA2-2_DR	1	31	31	31	0.9091	31
DNA transposon	hAT	hAT-N40_DR	1	31	31	31	0.9032	31
DNA transposon	hAT	hAT-N63_DR	1	31	31	31	0.9032	31
DNA transposon	Helitron	HELITRON6_CB	2	30	31	30.5	0.91775	61
DNA transposon	Helitron	ATREP10A	1	31	31	31	0.9032	31
DNA transposon	Helitron	Helitron-N2_SP	1	31	31	31	0.9091	31
DNA transposon	Helitron	NDNAX2_CE	1	31	31	31	0.9032	31
Non-LTR Retrotransposon	Jockey	BS2	1	31	31	31	0.9032	31
Non-LTR Retrotransposon	Jockey	Jockey-N2_CQ	1	31	31	31	0.9355	31
Non-LTR Retrotransposon	L1	HAL1-1A_Opr	1	31	31	31	0.9032	31
Non-LTR Retrotransposon	L1	HAL1-2_Eeu	1	31	31	31	0.9032	31
Non-LTR Retrotransposon	L1	L1N1_MD	1	31	31	31	0.9032	31
DNA transposon	Mariner/Tc1	MARINER_SI	1	31	31	31	0.9091	31
DNA transposon	Mariner/Tc1	MARINER15_CB	1	31	31	31	0.9062	31
DNA transposon	Mariner/Tc1	MARINER38B_CB	1	31	31	31	0.9062	31
DNA transposon	Mariner/Tc1	SMAR9	1	31	31	31	0.9062	31
DNA transposon	MuDR	ATDNA2T9B	1	31	31	31	0.9032	31
Non-LTR Retrotransposon	Nimb	Nimb-2_AAe	1	31	31	31	0.9032	31
DNA transposon	P	P-1_AllMac	3	31	31	31	0.9032	93
DNA transposon	piggyBac	piggyBac-17_SM	1	31	31	31	0.9032	31
Non-LTR Retrotransposon	Proto1	Proto1-6_NG	1	31	31	31	0.9062	31
DNA transposon	Sola	Sola2-1_SP	2	31	31	31	0.9032	62
DNA transposon	Transib	Transib-2_DEl	1	31	31	31	0.9091	31
Nonautonomous	Transposable Element	TE-2_PPa	1	31	31	31	0.9062	31
LTR Retrotransposon	BEL	BEL-1_DEre-I	1	32	32	32	0.875	32
LTR Retrotransposon	BEL	BEL-11_DPu-I	1	32	32	32	0.875	32
LTR Retrotransposon	BEL	BEL-190_AA-I	1	32	32	32	0.875	32
LTR Retrotransposon	BEL	BEL-644_AA-I	1	32	32	32	0.9091	32
LTR Retrotransposon	BEL	BEL-651_AA-I	1	32	32	32	0.875	32
LTR Retrotransposon	BEL	BEL-72_AA-I	1	32	32	32	0.875	32
LTR Retrotransposon	BEL	BEL-92_AA-I	1	32	32	32	0.9062	32
DNA transposon	Chapaev	Chapaev-18_HM	3	32	32	32	0.875	96
LTR Retrotransposon	Copia	Copia-1_DAn-I	4	32	32	32	0.8788	128
LTR Retrotransposon	Copia	Copia-22_PIT-LTR	2	32	32	32	0.875	64
LTR Retrotransposon	Copia	Copia-3_PGr-I	2	32	32	32	0.875	64
LTR Retrotransposon	Copia	Copia-48_MLP-I	2	32	32	32	0.875	64
LTR Retrotransposon	Copia	Copia-29_DPu-I	2	29	32	30.5	0.90415	61
LTR Retrotransposon	Copia	Copia-1_MVPL-I	1	32	32	32	0.9062	32
LTR Retrotransposon	Copia	Copia-12_DPu-LTR	1	32	32	32	0.9333	32
LTR Retrotransposon	Copia	Copia-4_PGr-I	1	32	32	32	0.875	32
LTR Retrotransposon	Copia	Copia-5_LBS-I	1	32	32	32	0.875	32
LTR Retrotransposon	Copia	Copia1-I_DR	1	32	32	32	0.875	32
LTR Retrotransposon	Copia	Copia4-NVi_LTR	1	32	32	32	0.9091	32
Non-LTR Retrotransposon	CR1	CR1-96_AAe	2	32	32	32	0.9118	64
Non-LTR Retrotransposon	CR1	CR1-2_TCa	2	28	32	30	0.9174	60
Non-LTR Retrotransposon	CR1	CR1-27_BF	1	32	32	32	0.9355	32
Non-LTR Retrotransposon	CR1	CR1-72_AAe	1	32	32	32	0.8824	32
Non-LTR Retrotransposon	CR1	CR1-75_HM	1	32	32	32	0.9333	32
DNA transposon	Crypton	CryptonF-1_TS	1	32	32	32	0.8824	32
DNA transposon	Crypton	CryptonF-2_ACap	1	32	32	32	0.875	32
LTR Retrotransposon	DIRS	DIRS-6_ACar	3	31	32	31.3333	0.905833	94
LTR Retrotransposon	DIRS	DIRS-3_PGr-I	2	32	32	32	0.9091	64
LTR Retrotransposon	DIRS	TcVIPER	1	32	32	32	0.875	32
Transposable Element	DNA transposon	ATREP16	1	32	32	32	0.9062	32
Transposable Element	DNA transposon	DNA-2_PSt	1	32	32	32	0.9062	32
Transposable Element	DNA transposon	DNA-2-7_CR	1	32	32	32	0.9091	32
Transposable Element	DNA transposon	LOOPERN5_DR	1	32	32	32	0.9062	32
Transposable Element	DNA transposon	STOWAWAY51_OS	1	32	32	32	0.875	32
Transposable Element	Endogenous Retrovirus	LTR10_MD	1	32	32	32	0.8788	32
Endogenous Retrovirus	ERV1	RAL_Rn_I	2	30	32	31	0.8875	62
Endogenous Retrovirus	ERV1	CarLTR1A1C_LTR	1	32	32	32	0.875	32
Endogenous Retrovirus	ERV1	LTR191B_MD	1	32	32	32	0.8788	32
Endogenous Retrovirus	ERV1	LTR32_Ttr	1	32	32	32	0.9062	32
Endogenous Retrovirus	ERV1	RNLTR12-int	1	32	32	32	0.875	32
Endogenous Retrovirus	ERV2	RNLTR2d	2	31	32	31.5	0.91825	63
Endogenous Retrovirus	ERV2	ERV2-3_TSy-I	1	32	32	32	0.875	32
Endogenous Retrovirus	ERV2	HERVK13I	1	32	32	32	0.8788	32
Endogenous Retrovirus	ERV3	LTR3B_OC	1	32	32	32	0.875	32
DNA transposon	Ginger2/TDD	Ginger-1_TriAdh	7	32	32	32	0.9062	224
LTR Retrotransposon	Gypsy	GYPSY44-I_AG	4	30	32	31.5	0.8841	126
LTR Retrotransposon	Gypsy	Gypsy-207_AA-I	3	32	32	32	0.875	96
LTR Retrotransposon	Gypsy	Gypsy-8_DAn-LTR	3	32	32	32	0.9062	96
LTR Retrotransposon	Gypsy	Gypsy8-I_Dya	3	29	32	31	0.894433	93
LTR Retrotransposon	Gypsy	Gypsy-37_DAn-LTR	2	32	32	32	0.8788	64
LTR Retrotransposon	Gypsy	Gypsy-37_DWil-LTR	2	32	32	32	0.9091	64
LTR Retrotransposon	Gypsy	Gypsy-48_DEl-I	2	32	32	32	0.875	64
LTR Retrotransposon	Gypsy	GYPSY17-I_AG	2	32	32	32	0.875	64
LTR Retrotransposon	Gypsy	NONAUT-5	2	32	32	32	0.875	64
LTR Retrotransposon	Gypsy	Gypsy-1_CAl-I	1	32	32	32	0.9118	32
LTR Retrotransposon	Gypsy	Gypsy-10_GA-I	1	32	32	32	0.875	32
LTR Retrotransposon	Gypsy	Gypsy-111_AA-I	1	32	32	32	0.875	32
LTR Retrotransposon	Gypsy	Gypsy-174_AA-I	1	32	32	32	0.8788	32
LTR Retrotransposon	Gypsy	Gypsy-20_MLP-I	1	32	32	32	0.9091	32
LTR Retrotransposon	Gypsy	Gypsy-218_AA-I	1	32	32	32	0.8788	32
LTR Retrotransposon	Gypsy	Gypsy-27-I_DR	1	32	32	32	0.8788	32
LTR Retrotransposon	Gypsy	Gypsy-30_MLP-I	1	32	32	32	0.875	32
LTR Retrotransposon	Gypsy	Gypsy-49_BG-I	1	32	32	32	0.875	32
LTR Retrotransposon	Gypsy	Gypsy-6_PPc-I	1	32	32	32	0.875	32
LTR Retrotransposon	Gypsy	Gypsy-8_DEl-I	1	32	32	32	0.8788	32
LTR Retrotransposon	Gypsy	Gypsy-8_PPc-I	1	32	32	32	0.875	32
LTR Retrotransposon	Gypsy	Gypsy10-NVi_I	1	32	32	32	0.9118	32
LTR Retrotransposon	Gypsy	GYPSY29-I_AG	1	32	32	32	0.9062	32
LTR Retrotransposon	Gypsy	Gypsy47-LTR_DR	1	32	32	32	0.9062	32
DNA transposon	hAT	hATm-5_HM	2	30	32	31	0.95395	62
DNA transposon	hAT	hAT-N52_DR	1	32	32	32	0.9333	32
DNA transposon	hAT	hAT-N7_CR	1	32	32	32	0.9062	32
DNA transposon	hAT	HAT6_CI	1	32	32	32	0.875	32
Non-LTR Retrotransposon	I	I-14_AAe	2	32	32	32	0.9062	64
Non-LTR Retrotransposon	Jockey	DOC3_DM	1	32	32	32	0.875	32
Non-LTR Retrotransposon	Kiri	Kiri-22_AAe	1	32	32	32	0.9375	32
Non-LTR Retrotransposon	Kiri	Kiri-31_AAe	1	32	32	32	0.875	32
DNA transposon	Kolobok	Kolobok-11_HM	2	32	32	32	0.8824	64
Non-LTR Retrotransposon	L1	HAL1-2A_Cho	1	32	32	32	0.875	32
Non-LTR Retrotransposon	L1	L1-2_Cho	1	32	32	32	0.8788	32
Non-LTR Retrotransposon	L1	L1-45_XT	1	32	32	32	0.9333	32
Non-LTR Retrotransposon	L1	L1-7_XT	1	32	32	32	0.8788	32
Non-LTR Retrotransposon	Loa	TRIM	2	32	32	32	0.9375	64
Transposable Element	LTR Retrotransposon	SZ-20LTR	2	32	32	32	0.8788	64
DNA transposon	Mariner/Tc1	Mariner-14_HM	1	32	32	32	0.8788	32
DNA transposon	Merlin	MERLIN6_CB	1	32	32	32	0.875	32
DNA transposon	MuDR	MuDR-3_MLP	2	28	32	30	0.9333	60
DNA transposon	MuDR	MuDR-1_DPu	1	32	32	32	0.8788	32
DNA transposon	MuDR	Rehavkus-1N1_HR	1	32	32	32	0.8788	32
Non-LTR Retrotransposon	Proto1	Proto1-2_NG	1	32	32	32	0.9062	32
Non-LTR Retrotransposon	R1	R1D_NVi	1	32	32	32	0.875	32
Non-LTR Retrotransposon	R2	R2Ol-A	1	32	32	32	0.8788	2219
Non-LTR Retrotransposon	Rex1	REX1-2_XT	2	32	32	32	0.8788	64
Non-LTR Retrotransposon	Rex1	REX1_FS	1	32	32	32	0.9062	32
Non-LTR Retrotransposon	RTE	RTE-19_BF	1	32	32	32	0.875	32
DNA transposon	Sola	Sola1-4_AA	1	32	32	32	0.875	32
DNA transposon	Transib	Transib-5_HM	1	32	32	32	0.8788	32
DNA transposon	Transib	Transib1_SP	1	32	32	32	0.9062	32
Non-LTR Retrotransposon	Tx1	Tx1-4_CQ	1	32	32	32	0.875	32
DNA transposon	Zator	Zator-N1C_CQ	1	32	32	32	0.8788	32
LTR Retrotransposon	BEL	BEL-611_AA-LTR	2	33	33	33	0.8788	66
LTR Retrotransposon	BEL	BEL-114_AA-I	1	33	33	33	0.8788	33
LTR Retrotransposon	BEL	BEL-5_DEl-I	1	33	33	33	0.8788	33
LTR Retrotransposon	BEL	BEL-613_AA-I	1	33	33	33	0.8824	33
LTR Retrotransposon	Copia	Copia-14_DPu-I	2	33	33	33	0.8824	66
LTR Retrotransposon	Copia	PCAL_I	2	33	33	33	0.8788	66
LTR Retrotransposon	Copia	Copia-13_PGr-I	1	33	33	33	0.9091	33
Non-LTR Retrotransposon	Crack	Crack-1_IS	1	33	33	33	0.8788	33
Non-LTR Retrotransposon	Crack	Crack-23_AAe	1	33	33	33	0.8788	33
LTR Retrotransposon	DIRS	DIRS-1_DPu	1	33	33	33	0.9118	33
[truncated: 7,715 more rows]

## Sheet: Human
Repeat class	Repeat family	Repeat name	Number of transcripts	Smallest length bp	Largest length bp	Average length bp	Average similarity %	Total repeat sum length
[truncated: 12,294 more rows]

[truncated: 1 more sheets: Mouse]
