# Supplementary material for: Primary analysis of repeat elements of the Asian seabass (Lates calcarifer) transcriptome and genome
Source: Front Genet. 2014 Jul 25;5:223. doi: 10.3389/fgene.2014.00223 (PMC4110674; doi:10.3389/fgene.2014.00223)
Supplement: Supplementary file 2 [file DataSheet1.ZIP › 82745_Kuznetsova_Table_4.XLSX]

## Sheet: Asian Seabass
Supplementary Table S4: Microsatellite distribution through the transcriptomes of Asian seabass (Lates calcarifer), Nile tilapia (Oreochromis niloticus), Japanese medaka (Oryzias latipes), three-spined stickleback (Gasterosteus aculeatus), human and mouse.
Repeat class	Microsatellite name	Count	Smallest length	Largest length	Average similarity	Repeat length sum
Simple Repeat	(AC)n	6444	12	414	0.972824	161908
Simple Repeat	(GGA)n	2756	14	414	0.949475	85493
Simple Repeat	(A)n	3951	12	414	0.990153	84396
Simple Repeat	(AG)n	1943	12	414	0.954412	58880
Simple Repeat	(GCA)n	1325	17	414	0.9683	35983
Simple Repeat	(AT)n	776	14	414	0.959649	21492
Simple Repeat	(TAA)n	715	19	414	0.970011	18915
Simple Repeat	(TCA)n	620	19	414	0.96005	17921
Simple Repeat	(CAAAA)n	620	11	414	0.95346	17403
Simple Repeat	(GAAAAA)n	532	12	414	0.928872	16753
Simple Repeat	(CAAAAA)n	516	14	414	0.938464	15767
Simple Repeat	(GAA)n	557	19	414	0.963216	15550
Simple Repeat	(CAAA)n	574	12	414	0.973544	14083
Simple Repeat	(CCA)n	414	14	414	0.957285	11801
Simple Repeat	(GGAGA)n	281	13	414	0.917495	11550
Simple Repeat	(CAA)n	413	16	414	0.969866	11441
Simple Repeat	(GGAGAA)n	282	11	414	0.919113	10786
Simple Repeat	(TAAA)n	374	19	414	0.960965	10208
Simple Repeat	(GACA)n	303	14	414	0.951961	9967
Simple Repeat	(GGGAGA)n	197	19	414	0.904645	8953
Simple Repeat	(GAAA)n	285	18	414	0.96616	7867
Simple Repeat	(GAAAA)n	246	19	414	0.947963	6860
Simple Repeat	(TAAAA)n	255	12	414	0.961709	6656
Simple Repeat	(TAAAAA)n	185	19	414	0.946572	5225
Simple Repeat	(GAGACA)n	115	19	414	0.915563	5160
Simple Repeat	(CTA)n	119	21	414	0.9377	5149
Simple Repeat	(TCCA)n	122	12	414	0.949467	3988
Simple Repeat	(GGGA)n	135	19	414	0.948951	3894
Simple Repeat	(GGAA)n	111	17	414	0.946234	3480
Simple Repeat	(TCACCA)n	95	16	414	0.927512	3249
Simple Repeat	(TAGA)n	124	13	414	0.978364	3207
Simple Repeat	(TACA)n	107	19	414	0.957079	2861
Simple Repeat	(CCCTAA)n	91	19	414	0.984969	2649
Simple Repeat	(CCCCCA)n	104	19	414	0.981984	2295
Simple Repeat	(GGGGGA)n	82	13	414	0.947471	2114
Simple Repeat	(TGAA)n	74	19	414	0.966309	1979
Simple Repeat	(TCAA)n	68	20	414	0.976256	1808
Simple Repeat	(TAGAA)n	55	20	414	0.956711	1520
Simple Repeat	(GCC)n	58	19	414	0.971617	1452
Simple Repeat	(CCCCA)n	53	19	414	0.981702	1224
Simple Repeat	(GCCCCA)n	35	20	414	0.953166	1139
Simple Repeat	(GGGGA)n	39	19	414	0.952146	1058
Simple Repeat	(GGCA)n	38	19	414	0.978468	1014
Simple Repeat	(TTAA)n	32	22	414	0.9537	901
Simple Repeat	(TTAAA)n	23	19	410	0.943491	658
Simple Repeat	(TATACA)n	20	16	414	0.955005	604
Simple Repeat	(CCCTCA)n	18	19	414	0.958889	529
Simple Repeat	(GCCA)n	22	21	414	0.990727	523
Simple Repeat	(C)n	20	19	414	1	426
Simple Repeat	(GCCCCACAGCT)n	2	34	129	0.8033	425
Simple Repeat	(TCTAA)n	13	23	414	0.968192	371
Simple Repeat	(CCCCAA)n	8	20	414	0.913525	321
Simple Repeat	(TCCCA)n	12	295	303	0.932075	316
Simple Repeat	(TGGCCC)n	10	23	856	0.94028	301
Simple Repeat	(GCTCA)n	12	19	414	0.978108	298
Simple Repeat	(TACAA)n	10	24	413	0.94045	285
Simple Repeat	(CGGA)n	7	31	414	0.971557	188
Simple Repeat	(CTCCA)n	6	300	414	0.9722	135
Simple Repeat	(GCCCA)n	3	20	412	0.941767	90
Simple Repeat	(CG)n	4	414	414	1	83
Simple Repeat	(TGGAA)n	2	22	313	0.9653	49
Simple Repeat	(GCCCC)n	2	413	414	0.9574	48
Simple Repeat	(GCCCCC)n	2	21	23	0.97825	44
Simple Repeat	(CCTA)n	2	26	371	0.98075	43
Simple Repeat	(CCCGAA)n	1	29	29	0.931	29

## Sheet: Oryzias latipes
Repeat class	Microsatellite name	Count	Smallest length	Largest length	Average similarity	Repeat length sum
Simple Repeat	(A)n	9	19	414	1	1755
Simple Repeat	(AC)n	48	19	414	0.960219	7835
Simple Repeat	(AG)n	3	34	314	0.9247	382
Simple Repeat	(AT)n	2	23	414	0.9008	437
Simple Repeat	(C)n	3	414	414	1	1242
Simple Repeat	(CAA)n	15	36	414	0.98442	5800
Simple Repeat	(CAAA)n	4	19	32	0.9922	99
Simple Repeat	(CAAAA)n	7	19	300	0.9732	441
Simple Repeat	(CAAAAA)n	4	24	317	0.923975	673
Simple Repeat	(CCA)n	19	23	414	0.951695	7466
Simple Repeat	(CCCCCA)n	9	20	405	0.9905	2444
Simple Repeat	(CGGA)n	1	414	414	1	414
Simple Repeat	(GAA)n	31	29	414	0.950816	12423
Simple Repeat	(GAAA)n	3	297	309	0.945	909
Simple Repeat	(GAAAA)n	2	296	413	0.9643	709
Simple Repeat	(GAAAAA)n	32	24	414	0.940694	10155
Simple Repeat	(GACA)n	3	24	414	0.976	475
Simple Repeat	(GAGACA)n	1	23	23	0.9565	23
Simple Repeat	(GCA)n	82	19	414	0.971216	28078
Simple Repeat	(GCC)n	5	20	413	0.97702	896
Simple Repeat	(GCCA)n	1	21	21	1	21
Simple Repeat	(GCCCC)n	1	411	411	0.9033	411
Simple Repeat	(GCCCCC)n	1	23	23	0.9565	23
Simple Repeat	(GCTCA)n	1	299	299	0.9565	299
Simple Repeat	(GGA)n	126	19	414	0.949862	38602
Simple Repeat	(GGAGA)n	3	19	300	0.9716	618
Simple Repeat	(GGAGAA)n	22	295	414	0.948168	7310
Simple Repeat	(GGCA)n	3	307	414	0.956633	1133
Simple Repeat	(GGGA)n	2	25	25	0.9259	50
Simple Repeat	(GGGAGA)n	5	22	414	0.90098	1584
Simple Repeat	(GGGGA)n	1	19	19	1	19
Simple Repeat	(GGGGGA)n	3	19	412	0.948733	450
Simple Repeat	(TAA)n	4	24	414	0.97655	884
Simple Repeat	(TAAA)n	2	28	92	0.9154	120
Simple Repeat	(TAAAA)n	2	19	29	0.9655	48
Simple Repeat	(TAAAAA)n	1	32	32	0.9062	32
Simple Repeat	(TAGA)n	1	413	413	1	413
Simple Repeat	(TCA)n	21	19	414	0.945552	3293
Simple Repeat	(TCACCA)n	5	295	410	0.94218	1624
Simple Repeat	(TCCA)n	4	32	414	0.933275	1267
Simple Repeat	(TGGCCC)n	3	19	19	1	57

## Sheet: Gasterosteus aculatus
Repeat class	Microsatellite name	Count	Smallest length	Largest length	Average similarity	Repeat length sum
Simple Repeat	(A)n	39	19	414	0.984867	2879
Simple Repeat	(AC)n	484	19	414	0.975891	114444
Simple Repeat	(AG)n	102	19	414	0.958638	26539
Simple Repeat	(AT)n	80	19	414	0.965271	29958
Simple Repeat	(C)n	26	19	414	0.986185	8433
Simple Repeat	(CAA)n	79	19	414	0.98479	23852
Simple Repeat	(CAAA)n	10	21	414	0.96653	1686
Simple Repeat	(CAAAA)n	9	19	414	0.973	1152
Simple Repeat	(CAAAAA)n	11	22	412	0.970355	666
Simple Repeat	(CCA)n	64	17	414	0.951666	23033
Simple Repeat	(CCCCA)n	4	23	299	0.97825	382
Simple Repeat	(CCCCAA)n	3	412	413	0.937467	1238
Simple Repeat	(CCCCCA)n	7	49	411	0.917171	2012
Simple Repeat	(CCCGAA)n	1	19	19	1	19
Simple Repeat	(CCCTCA)n	1	297	297	1	297
Simple Repeat	(CG)n	1	303	303	0.9259	303
Simple Repeat	(CGGA)n	3	20	414	0.9855	848
Simple Repeat	(CTA)n	5	28	414	0.97238	1681
Simple Repeat	(GAA)n	94	19	414	0.965628	35355
Simple Repeat	(GAAA)n	1	413	413	0.9989	413
Simple Repeat	(GAAAA)n	7	21	413	0.9517	1392
Simple Repeat	(GAAAAA)n	29	19	414	0.951979	7855
Simple Repeat	(GACA)n	16	29	414	0.927319	4049
Simple Repeat	(GAGACA)n	10	35	414	0.87715	3287
Simple Repeat	(GCA)n	132	19	414	0.968714	44746
Simple Repeat	(GCC)n	64	19	414	0.959472	13841
Simple Repeat	(GCCCCA)n	2	299	304	0.94255	603
Simple Repeat	(GCCCCC)n	5	21	411	0.9636	1442
Simple Repeat	(GGA)n	423	19	414	0.955787	125562
Simple Repeat	(GGAA)n	2	414	414	1	828
Simple Repeat	(GGAGA)n	6	32	414	0.924933	1402
Simple Repeat	(GGAGAA)n	37	15	414	0.9274	11363
Simple Repeat	(GGGA)n	16	12	414	0.951275	1096
Simple Repeat	(GGGAGA)n	18	19	414	0.950972	3964
Simple Repeat	(GGGGA)n	6	23	411	0.952633	545
Simple Repeat	(GGGGGA)n	15	23	413	0.940033	2807
Simple Repeat	(TAA)n	21	19	414	0.96409	4153
Simple Repeat	(TAAA)n	2	26	408	0.96295	434
Simple Repeat	(TAAAA)n	3	19	308	0.9552	350
Simple Repeat	(TAAAAA)n	3	19	27	0.9742	69
Simple Repeat	(TACA)n	5	296	414	0.98332	1948
Simple Repeat	(TAGA)n	2	412	412	1	824
Simple Repeat	(TAGAA)n	1	20	20	1	20
Simple Repeat	(TATACA)n	1	413	413	0.9063	413
Simple Repeat	(TCA)n	60	19	414	0.951613	10247
Simple Repeat	(TCAA)n	3	23	412	0.944833	476
Simple Repeat	(TCACCA)n	6	25	410	0.942	1855
Simple Repeat	(TCCA)n	1	22	22	1	22
Simple Repeat	(TCCCA)n	2	35	35	0.9143	70
Simple Repeat	(TGAA)n	3	19	408	1	448
Simple Repeat	(TGGCCC)n	1	31	31	0.9032	31
Simple Repeat	(TTAA)n	1	414	414	1	414

## Sheet: Oreochromis niloticus
Repeat class	Microsatellite name	Count	Smallest length	Largest length	Average similarity	Repeat length sum
Simple Repeat	(A)n	682	19	414	0.981288	97459
Simple Repeat	(AC)n	1142	19	414	0.97163	214654
Simple Repeat	(AG)n	328	19	414	0.948459	86955
Simple Repeat	(AT)n	261	11	414	0.951625	95046
Simple Repeat	(C)n	5	23	414	0.9913	907
Simple Repeat	(CAA)n	87	19	414	0.967346	19020
Simple Repeat	(CAAA)n	197	15	414	0.968484	27713
Simple Repeat	(CAAAA)n	193	16	414	0.949117	26243
Simple Repeat	(CAAAAA)n	132	12	414	0.93314	15125
Simple Repeat	(CCA)n	113	20	414	0.94678	38488
Simple Repeat	(CCCCA)n	7	19	411	0.979229	821
Simple Repeat	(CCCCAA)n	4	412	414	0.9499	1652
Simple Repeat	(CCCCCA)n	17	19	410	0.938788	3447
Simple Repeat	(CCCTAA)n	5	23	412	0.92152	538
Simple Repeat	(CCCTCA)n	3	301	414	0.9474	1127
Simple Repeat	(CG)n	1	414	414	1	414
Simple Repeat	(CTA)n	20	20	414	0.953275	4828
Simple Repeat	(CTCCA)n	1	414	414	1	414
Simple Repeat	(GAA)n	176	19	414	0.955689	57949
Simple Repeat	(GAAA)n	70	11	414	0.967173	14423
Simple Repeat	(GAAAA)n	82	19	414	0.944748	11941
Simple Repeat	(GAAAAA)n	147	16	414	0.932532	30057
Simple Repeat	(GACA)n	11	20	414	0.981591	2987
Simple Repeat	(GAGACA)n	13	28	414	0.890223	4852
Simple Repeat	(GCA)n	289	19	414	0.95853	93481
Simple Repeat	(GCC)n	13	19	414	0.957231	2301
Simple Repeat	(GCCA)n	2	414	414	0.9601	828
Simple Repeat	(GCCCA)n	3	19	377	0.939433	415
Simple Repeat	(GCCCCA)n	11	407	414	0.967618	4518
Simple Repeat	(GCCCCC)n	2	406	410	0.97825	816
Simple Repeat	(GCTCA)n	3	19	28	0.9762	67
Simple Repeat	(GGA)n	561	19	414	0.942004	146632
Simple Repeat	(GGAA)n	7	31	414	0.941457	1770
Simple Repeat	(GGAGA)n	34	19	414	0.934382	8322
Simple Repeat	(GGAGAA)n	57	24	414	0.918181	18229
Simple Repeat	(GGCA)n	5	22	414	0.96848	801
Simple Repeat	(GGGA)n	17	21	414	0.9323	2677
Simple Repeat	(GGGAGA)n	39	13	414	0.896205	11414
Simple Repeat	(GGGGA)n	5	19	414	0.9718	1190
Simple Repeat	(GGGGGA)n	24	20	414	0.936504	3812
Simple Repeat	(TAA)n	257	17	414	0.959833	41920
Simple Repeat	(TAAA)n	122	19	414	0.959422	23881
Simple Repeat	(TAAAA)n	96	19	414	0.961964	12847
Simple Repeat	(TAAAAA)n	57	19	413	0.938542	8135
Simple Repeat	(TACA)n	14	19	414	0.961293	3837
Simple Repeat	(TACAA)n	1	36	36	0.8889	36
Simple Repeat	(TAGA)n	28	20	414	0.9807	7294
Simple Repeat	(TAGAA)n	22	21	414	0.989395	5274
Simple Repeat	(TATACA)n	6	24	414	0.917883	1384
Simple Repeat	(TCA)n	125	18	414	0.969012	15898
Simple Repeat	(TCAA)n	12	26	414	0.983508	2640
Simple Repeat	(TCACCA)n	41	20	414	0.942773	13274
Simple Repeat	(TCCA)n	30	22	414	0.97918	6525
Simple Repeat	(TCTAA)n	1	35	35	1	35
Simple Repeat	(TGAA)n	5	19	414	0.97898	897
Simple Repeat	(TGGCCC)n	4	32	81	0.90535	181
Simple Repeat	(TTAA)n	6	295	413	0.969283	2171
Simple Repeat	(TTAAA)n	7	20	414	0.9661	2003

## Sheet: Human
Repeat class	Microsatellite name	Count	Smallest length	Largest length	Average similarity	Repeat length sum
Simple Repeat	(A)n	1924	12	414	0.977337	400069
Simple Repeat	(AC)n	2679	17	414	0.965346	546755
Simple Repeat	(AG)n	845	14	414	0.941999	168124
Simple Repeat	(AT)n	867	11	414	0.940609	310646
Simple Repeat	(C)n	11	21	414	0.985736	3018
Simple Repeat	(CAA)n	267	19	414	0.974508	50360
Simple Repeat	(CAAA)n	614	12	414	0.96749	102639
Simple Repeat	(CAAAA)n	1119	12	414	0.965824	157819
Simple Repeat	(CAAAAA)n	744	12	414	0.942996	97847
Simple Repeat	(CCA)n	401	12	414	0.954942	147210
Simple Repeat	(CCCCA)n	81	19	414	0.969265	17629
Simple Repeat	(CCCCAA)n	9	20	412	0.978489	2165
Simple Repeat	(CCCCCA)n	225	19	414	0.95298	57031
Simple Repeat	(CCCGAA)n	2	413	414	0.90775	827
Simple Repeat	(CCCTAA)n	1	351	351	0.8205	351
Simple Repeat	(CCCTCA)n	2	24	300	0.97915	324
Simple Repeat	(CCTA)n	9	26	414	0.822	2771
Simple Repeat	(CG)n	19	19	414	0.993316	5812
Simple Repeat	(CGGA)n	19	23	414	0.969626	4533
Simple Repeat	(CTA)n	5	20	414	0.9739	503
Simple Repeat	(CTCCA)n	10	23	160	0.94175	921
Simple Repeat	(GAA)n	336	20	414	0.923331	121987
Simple Repeat	(GAAA)n	378	11	414	0.932913	69231
Simple Repeat	(GAAAA)n	407	11	414	0.93593	74375
Simple Repeat	(GAAAAA)n	800	13	414	0.934094	197039
Simple Repeat	(GACA)n	104	20	414	0.940563	19068
Simple Repeat	(GAGACA)n	61	20	414	0.910456	12701
Simple Repeat	(GCA)n	1804	17	414	0.951195	505212
Simple Repeat	(GCC)n	2073	13	414	0.956607	366195
Simple Repeat	(GCCA)n	45	19	414	0.999073	3947
Simple Repeat	(GCCCA)n	108	20	414	0.954366	26651
Simple Repeat	(GCCCC)n	211	15	414	0.939766	38834
Simple Repeat	(GCCCCA)n	252	19	414	0.939911	86539
Satellite	(GCCCCACAGCT)n	15	80	132	0.73864	7321
Simple Repeat	(GCCCCC)n	324	14	414	0.938561	81545
Simple Repeat	(GCTCA)n	6	32	414	0.98275	1720
Simple Repeat	(GGA)n	2227	12	414	0.931939	603900
Simple Repeat	(GGAA)n	181	14	414	0.920431	31960
Simple Repeat	(GGAGA)n	44	14	414	0.919768	10387
Simple Repeat	(GGAGAA)n	150	23	414	0.916993	50325
Simple Repeat	(GGCA)n	73	19	414	0.982642	4115
Simple Repeat	(GGGA)n	237	11	414	0.938314	34159
Simple Repeat	(GGGAGA)n	51	19	414	0.914265	8562
Simple Repeat	(GGGGA)n	104	10	414	0.956899	16277
Simple Repeat	(GGGGGA)n	80	18	414	0.927364	6549
Simple Repeat	(TAA)n	227	19	414	0.974066	46812
Simple Repeat	(TAAA)n	701	12	414	0.972407	167083
Simple Repeat	(TAAAA)n	382	12	414	0.958177	64177
Simple Repeat	(TAAAAA)n	288	11	414	0.949287	53245
Simple Repeat	(TACA)n	64	19	414	0.935619	11745
Simple Repeat	(TACAA)n	1	23	23	0.9565	23
Simple Repeat	(TAGA)n	73	19	414	0.955142	14265
Simple Repeat	(TAGAA)n	5	32	412	0.94308	684
Simple Repeat	(TATACA)n	61	19	414	0.887357	9451
Simple Repeat	(TCA)n	383	19	414	0.947165	26207
Simple Repeat	(TCAA)n	45	21	414	0.986816	9973
Simple Repeat	(TCACCA)n	59	15	414	0.92651	14417
Simple Repeat	(TCCA)n	64	14	414	0.919134	16951
Simple Repeat	(TCCCA)n	3	303	414	0.927833	1130
Simple Repeat	(TCTAA)n	1	24	24	1	24
Simple Repeat	(TGAA)n	181	19	414	0.97351	25623
Simple Repeat	(TGGAA)n	2	414	414	0.89085	828
Simple Repeat	(TGGCCC)n	122	19	862	0.958302	69855
Simple Repeat	(TTAA)n	16	30	414	0.970575	5677
Simple Repeat	(TTAAA)n	23	19	414	0.955135	4049

## Sheet: Mus musculus
Repeat class	Microsatellite name	Count	Smallest length	Largest length	Average similarity	Repeat length sum
Simple Repeat	(A)n	1728	11	414	0.965644	314298
Simple Repeat	(AC)n	3769	11	414	0.971483	805744
Simple Repeat	(AG)n	1441	13	414	0.962686	306911
Simple Repeat	(AT)n	800	13	414	0.938611	278249
Simple Repeat	(C)n	63	19	414	0.970773	15968
Simple Repeat	(CAA)n	349	14	414	0.97626	74214
Simple Repeat	(CAAA)n	1266	13	414	0.962392	216942
Simple Repeat	(CAAAA)n	1588	10	414	0.954331	225338
Simple Repeat	(CAAAAA)n	922	11	414	0.928105	151045
Simple Repeat	(CCA)n	325	16	414	0.958167	109168
Simple Repeat	(CCCCA)n	134	19	414	0.975194	33891
Simple Repeat	(CCCCAA)n	13	24	414	0.964577	3969
Simple Repeat	(CCCCCA)n	256	19	414	0.969201	69553
Simple Repeat	(CCCGAA)n	2	411	414	0.8746	825
Simple Repeat	(CCCTAA)n	3	19	414	0.936633	847
Simple Repeat	(CCCTCA)n	6	19	414	0.952017	2079
Simple Repeat	(CCTA)n	9	19	414	0.983656	2120
Simple Repeat	(CG)n	20	19	414	0.98916	7347
Simple Repeat	(CGGA)n	20	19	414	0.976295	5070
Simple Repeat	(CTA)n	19	20	414	0.989526	2652
Simple Repeat	(CTCCA)n	3	23	414	1	474
Simple Repeat	(GAA)n	241	18	414	0.94071	87621
Simple Repeat	(GAAA)n	548	10	414	0.946121	116086
Simple Repeat	(GAAAA)n	409	12	414	0.9268	80629
Simple Repeat	(GAAAAA)n	617	12	414	0.926637	126023
Simple Repeat	(GACA)n	267	12	414	0.969003	50048
Simple Repeat	(GAGACA)n	80	19	414	0.888459	15632
Simple Repeat	(GCA)n	1185	16	414	0.950533	362383
Simple Repeat	(GCC)n	1061	19	414	0.944637	193929
Simple Repeat	(GCCA)n	27	20	414	0.976019	6843
Simple Repeat	(GCCCA)n	49	19	414	0.978988	13263
Simple Repeat	(GCCCC)n	98	19	414	0.947903	24267
Simple Repeat	(GCCCCA)n	126	19	414	0.948262	41770
Satellite	(GCCCCACAGCT)n	7	65	125	0.727014	861
Simple Repeat	(GCCCCC)n	145	18	414	0.93915	36680
Simple Repeat	(GCTCA)n	3	21	413	0.985533	455
Simple Repeat	(GGA)n	1143	14	414	0.928366	359098
Simple Repeat	(GGAA)n	225	16	414	0.948725	43998
Simple Repeat	(GGAGA)n	60	12	414	0.91072	12291
Simple Repeat	(GGAGAA)n	97	11	414	0.909778	25480
Simple Repeat	(GGCA)n	98	19	414	0.985853	14374
Simple Repeat	(GGGA)n	230	14	414	0.94561	30985
Simple Repeat	(GGGAGA)n	82	13	414	0.885483	16041
Simple Repeat	(GGGGA)n	73	12	414	0.941907	10665
Simple Repeat	(GGGGGA)n	91	17	414	0.929651	9891
Simple Repeat	(TAA)n	193	15	414	0.963469	35741
Simple Repeat	(TAAA)n	497	12	414	0.969408	99200
Simple Repeat	(TAAAA)n	225	19	414	0.961948	40732
Simple Repeat	(TAAAAA)n	164	12	414	0.946135	26569
Simple Repeat	(TACA)n	202	15	414	0.947793	41676
Simple Repeat	(TACAA)n	3	295	295	1	885
Simple Repeat	(TAGA)n	116	13	414	0.955957	21226
Simple Repeat	(TAGAA)n	2	63	410	0.92555	473
Simple Repeat	(TATACA)n	65	12	414	0.908289	12881
Simple Repeat	(TCA)n	121	19	414	0.918069	11044
Simple Repeat	(TCAA)n	36	19	414	0.982469	8752
Simple Repeat	(TCACCA)n	57	19	414	0.936239	14814
Simple Repeat	(TCCA)n	78	15	414	0.941682	20425
Simple Repeat	(TCCCA)n	6	35	414	0.953183	1373
Simple Repeat	(TGAA)n	65	19	414	0.968142	13343
Simple Repeat	(TGGCCC)n	30	21	862	0.963287	19695
Simple Repeat	(TTAA)n	35	19	414	0.968791	12777
Simple Repeat	(TTAAA)n	14	11	414	0.935586	2053
