# Supplementary material for: Primary analysis of repeat elements of the Asian seabass (Lates calcarifer) transcriptome and genome
Source: Front Genet. 2014 Jul 25;5:223. doi: 10.3389/fgene.2014.00223 (PMC4110674; doi:10.3389/fgene.2014.00223)
Supplement: Supplementary file 2 [file DataSheet1.ZIP › 82745_Kuznetsova_Table_5.XLSX]

## Sheet: output
Supplementary Table S5: Number of satellite DNAs from the transcriptomes of Asian seabass (Lates calcarifer), Nile tilapia (Oreochromis niloticus), Japanese medaka (Oryzias latipes), three-spined stickleback (Gasterosteus aculeatus), human and mouse.
Satellite DNA name	Number of bases (bp)
	Lates calcarifer	Oryzias latipes	Gasterosteus aculeatus	Oreochromis niloticus	Human	Mus Musculus
ALRY-MAJOR_PT	950	106	178	332	1320	246
ALRa	63	0	0	0	0	102
BACSAT	468	66	0	0	1188	117
ASAT_CY	731	0	0	161	421	1326
ARS_EH	233	0	78	0	53	0
AR3	32	0	0	0	175	0
Bag320_BR	408	140	0	0	113	98
ATCLUST1	145	0	0	93	101	62
ALSAT2	166	0	0	0	0	0
ATSAT5	752	0	104	55	568	337
Carsat3	7586	1914	2441	16325	994489	375447
ATENSAT1	382	0	0	68	419	0
BR1_CP	798	0	223	176	645	81
ASSAT1	77	0	0	0	0	64
CASAT_HD	876	39	0	247	300	120
GLSAT2	415	45	97	133	144	1260
BMSAT1	381	0	0	137	0	336
ATSAA5	73	0	0	0	821	142
GLSAT3	123	338	47	355	230	48
GSAT	88	39	0	0	2681	0
GSATII	152	0	119	0	1105	108
IMPB_01	1606	187	131	155	4858	698
LSAU	3397	1626	2713	2094	110375	7471
CCREP1	78	0	0	242	120	0
MINISAT5_CB	237	32	0	230	781	457
CER	178	0	0	56	39	176
MINISAT3_CB	566	0	50	77	1145	204
BBKPN2	72	0	0	0	44	0
MISAT1	186	78	82	57	434	190
CMR32SAT	79	0	0	132	0	104
MMSAT4	6980	10807	4910	7626	18551	25201
DNA4Sat_Xt	115	0	0	36	158	190
Bsp	152	0	0	0	35	0
CASAT	92	0	0	0	201	43
MonoRep1774	59	114	201	212	297	541
MonoRep558	265	82	453	450	1658	383
CENSAT_CC	276	0	0	0	0	32
MRSAT1	96	30	0	0	0	40
HSAT6	256	0	0	55	75	78
MSAT_MG	1898	0	39	336	157	273
MSAT-2_CR	443	78	0	0	517	0
HSATI	2204	0	0	346	2563	322
BR2_CT	30	0	0	0	0	0
MSAT-1D_CR	1390	0	294	102	1846	190
CERVSAT	134	0	0	0	195	54
MSAT2_MG	430	322	0	43	718	352
BRSATI	69	0	0	0	0	0
MSAT-1E_CR	69	0	95	0	893	587
MSAT-4A_CR	90	92	141	0	744	214
MSAT-5_DR	2099	280	553	152	2148	137
MSAT-4B_CR	95	0	173	41	870	47
DGYSAT1	47	0	0	0	324	0
MSR1	4373	425	181	1006	39490	4440
MSU1	138	79	197	352	1808	672
FASAT	105	0	0	0	430	0
ONSATB	15480	66	0	2605	269	263
GGSAT	356	0	0	0	9160	0
OSSAT1	255	148	47	100	1503	192
P126	611	133	0	0	70	93
PlatSat2B	42	0	142	62	451	149
PlatSat2A	66	47	0	0	438	85
MOSAT_DR	273	0	0	51	116	59
RC123	362	0	181	67	0	0
pTvm1	178	60	0	0	156	134
MOSAT-2_DR	380	0	0	73	396	38
REP_SO	1338	0	238	290	2780	1338
MINISAT1_CB	97	0	0	0	0	42
PTVM13	90	79	0	0	135	0
REP522	1876	197	912	245	14305	815
HSAT5	225	0	0	0	293	0
PVSAT	77	74	0	0	0	0
RHM5_XL	157	0	36	185	0	150
ES22	65	0	0	0	0	0
RNSAT1a	642	2357	1078	2217	10288	18403
MINISAT6_CB	37	0	0	0	0	149
RNSAT1c	403	1916	295	3533	26315	17665
SAT_NM	207	82	136	122	79	0
SAR_DM	671	33	0	47	1342	327
SAT_PL	70	40	53	160	276	328
SAT_LM	52	47	0	42	150	174
SAT-1_LA	1304	0	132	44	1166	928
MINISAT4_CB	870	0	0	0	399	0
SAT-1_PGr	954	460	606	380	6935	784
SAT-1_PVa	176	0	147	0	110	36
SAT1_CF	175	36	0	0	278	388
SAT2_CM	4109	0	90	705	136	331
SAT1_Dor	1515	216	0	238	595	634
PRSAT1	44	0	0	64	44	0
Sat2_Xt	282	0	80	52	546	356
SAT2pl	1577	565	396	235	789	794
SAT3_CM	153	47	70	0	216	171
Sat-CR1_GG	101	0	80	0	0	261
SQR1_MM	238	58	0	133	0	181
MBSAT1_MB	120	0	0	0	0	0
SIMPLEHAT1	284	0	67	0	97	288
SQR2_MM	5725	34	172	445	2639	2271
MHSAT1	247	0	0	0	0	0
MSAT1_CE	90	0	0	0	38	0
SSAT_B	73	37	0	0	85	0
RNSAT1b	145	0	0	2390	2918	2143
SQR4_MM	62	0	76	0	42	89
STREP_CD	1572	36	313	163	743	390
TAR1	591	100	1103	377	52018	13736
SAR	482	0	0	49	138	188
TELREP1_PC	625	59	94	0	224	239
ONREP	175	0	0	0	132	124
TGRP1	444	36	0	64	0	0
Tu-SAT1	61	0	132	0	380	298
Z-REP	6830	2376	2376	3265	13050	4821
U2_sat	245	0	59	0	1096	351
OSSAT2	45	0	0	0	0	37
SAT-1_DEl	96	0	0	285	82	58
SAT-1_EE	346	0	0	154	757	716
Sat-1_TSy	1992	0	0	320	621	355
SAT2_CB	1077	0	0	89	905	142
SAT-3_DR	80	0	0	124	0	0
SAT4_CM	79	0	0	86	0	31
MSAT-4_CQ	355	0	0	0	0	0
R91ES8_RN	47	0	0	0	416	0
SATII_OC	165	0	0	89	0	403
SAR2_DM	273	0	0	0	0	188
SATREP_MC	59	0	0	31	86	53
SIMPLEGUY1	309	0	0	69	198	51
SAT_ME	279	0	0	0	110	163
SN5	40	0	0	40	2919	0
TANS	118	0	0	95	0	0
TBSAT1	236	0	0	98	0	97
SAT1_LM	56	0	0	0	141	116
TELSAT_PG	130	0	0	59	116	0
SAT_PF	103	0	0	0	136	0
TZSAT	110	0	0	193	57	0
SAT1_CB	171	0	0	0	163	0
XDMR	70	0	0	114	120	0
SAT-3_AAe	52	0	0	0	0	56
RCD1	98	0	0	0	0	0
SAT-5_AAe	40	0	0	0	0	55
Sal1_HR	180	0	0	0	0	0
SAT350_TG	36	0	0	0	900	0
SATR2	106	0	0	0	833	0
TRSA_OS	697	0	0	0	0	36
TANSAT_DB	72	0	0	0	73	0
TVSAT1	102	0	0	0	507	0
SAT1_TP	40	0	0	0	0	0
Sat4_Cis_	228	0	0	0	0	0
SATH1_PL	400	0	0	0	0	0
SSRS2b	80	0	0	0	0	0
Tc1Sat1_Xt	662	0	0	0	0	0
