# Supplementary material for: Primary analysis of repeat elements of the Asian seabass (Lates calcarifer) transcriptome and genome
Source: Front Genet. 2014 Jul 25;5:223. doi: 10.3389/fgene.2014.00223 (PMC4110674; doi:10.3389/fgene.2014.00223)
Supplement: Supplementary file 2 [file DataSheet1.ZIP › 82745_Kuznetsova_Table_6.XLSX]

## Sheet: Sheet1
Supplementary Table S6: Repeat-derived transcript profile of Asian seabass (Lates calcarifer), Nile tilapia (Oreochromis niloticus), Japanese medaka (Oryzias latipes), three-spined stickleback (Gasterosteus aculeatus), human and mouse
Repeat family	Number of bases (bp)						Percentage of bases
	Lates calcarifer	Oreochromis niloticus	Oryzias latipes	Gasterosteus aculeatus	Homo sapiens	Mus musculus	Lates calcarifer	Oreochromis niloticus	Oryzias latipes	Gasterosteus aculeatus	Homo sapiens	Mus musculus
Gypsy	2819574	676975	398553	505386	3611644	1561268	17.8645	12.7506	13.7461	19.1964	9.53527	9.52635
L1	1029255	233722	112317	120491	3937949	1341537	6.52123	4.40208	3.87381	4.5767	10.3968	8.18563
hAT	963144	298778	84042	79748	1622188	564776	6.10236	5.62739	2.89861	3.02913	4.28281	3.44608
Mariner/Tc1	797416	513495	106627	48869	974626	310008	5.05232	9.67152	3.67757	1.85623	2.57316	1.89157
ERV1	761848	134057	61644	79298	1351895	421249	4.82697	2.52492	2.1261	3.01203	3.5692	2.57033
Copia	678195	174367	115496	154360	1061239	451485	4.29696	3.28415	3.98346	5.86317	2.80183	2.75482
CR1	587846	168055	92516	59997	1191430	282868	3.72452	3.16527	3.19088	2.27891	3.14555	1.72597
BEL	535347	131517	89043	140414	803187	365481	3.39189	2.47708	3.07109	5.33345	2.12053	2.23005
Polinton	388656	82022	7635	14102	488505	206008	2.46247	1.54486	0.263331	0.535646	1.28972	1.25699
ERV2	375272	80872	50074	83437	1214282	792565	2.37767	1.5232	1.72705	3.16925	3.20588	4.83598
Sola	357254	78689	6686	196	395906	181041	2.26351	1.48208	0.2306	0.00744481	1.04525	1.10465
EnSpm	328852	91206	27873	49726	434271	180293	2.08356	1.71784	0.96134	1.88878	1.14654	1.10009
MuDR	308566	65866	1229	1593	383677	169614	1.95503	1.24057	0.0423882	0.0605081	1.01296	1.03493
Helitron	287780	53758	36237	32759	312743	130374	1.82334	1.01252	1.24981	1.24431	0.825687	0.7955
Jockey	262429	74368	27698	31524	205950	105342	1.66272	1.4007	0.955304	1.1974	0.543738	0.642763
P	227582	42150	2242	1971	297949	131546	1.44193	0.793882	0.0773266	0.0748659	0.786629	0.802651
Harbinger	189309	53326	25762	43966	226824	98067	1.19944	1.00438	0.888531	1.66999	0.598849	0.598373
DIRS	177775	43821	31402	48399	280176	107427	1.12636	0.825355	1.08306	1.83837	0.739706	0.655485
ERV3	151191	35513	20431	22454	1595456	645979	0.957927	0.668877	0.704665	0.852886	4.21224	3.94156
Kolobok	139342	26376	6695	8093	135493	60543	0.882853	0.496784	0.230911	0.307402	0.357721	0.369414
RTE	136667	104985	983	6029	88568	43994	0.865904	1.97736	0.0339037	0.229004	0.233833	0.268437
Tx1	135281	25041	12435	23542	141984	66838	0.857123	0.47164	0.428883	0.894213	0.374859	0.407824
Chapaev	130994	25857	5941	6996	143464	56930	0.829961	0.487009	0.204905	0.265734	0.378766	0.347368
Transib	123401	24988	6881	8046	142287	54940	0.781853	0.470641	0.237326	0.305617	0.375659	0.335226
I	123366	26107	15137	15074	235637	83580	0.781631	0.491717	0.522075	0.572567	0.622116	0.509978
Penelope	122383	58214	12131	21179	103540	41270	0.775403	1.09644	0.418398	0.804457	0.273361	0.251816
Crack	116445	24104	7827	8479	121221	57847	0.73778	0.453992	0.269953	0.322064	0.320041	0.352964
L2	114707	40328	32258	14250	87042	38092	0.726769	0.759566	1.11258	0.541268	0.229804	0.232425
piggyBac	112246	27554	13086	6320	113803	51386	0.711176	0.518971	0.451336	0.240057	0.300457	0.313541
Ginger2/TDD	101055	21457	10875	16726	118943	48709	0.640271	0.404136	0.375079	0.635316	0.314027	0.297207
Rex1	100992	47397	2746	5635	23324	13844	0.639872	0.892708	0.0947095	0.214038	0.0615788	0.0844716
Daphne	97810	19759	2747	6128	123199	51404	0.619711	0.372155	0.094744	0.232764	0.325263	0.313651
R1	97051	27451	1089	1085	181038	75924	0.614903	0.517031	0.0375596	0.0412123	0.477967	0.463264
SINE2/tRNA	80856	58168	130	370	49736	532322	0.512293	1.09558	0.0044837	0.014054	0.13131	3.24806
Ginger1	64884	11637	2411	3544	70237	31700	0.411097	0.219179	0.0831554	0.134614	0.185436	0.193423
Crypton	61795	12218	12767	17478	101667	36323	0.391525	0.230122	0.440334	0.663879	0.268416	0.221631
Academ	55813	11472	4116	3920	52911	20727	0.353624	0.216072	0.141961	0.148896	0.139693	0.126469
Nonautonomous	51044	12575	2854	3883	93112	28105	0.323408	0.236846	0.0984345	0.147491	0.245829	0.171488
Kiri	45660	9453	4047	5606	43228	21433	0.289296	0.178044	0.139581	0.212937	0.114128	0.130777
RTEX	41447	11670	33285	13288	87304	32560	0.262603	0.219801	1.148	0.504728	0.230495	0.198671
ISL2EU	39184	8626	2899	2152	34286	15429	0.248265	0.162468	0.0999865	0.081741	0.0905201	0.0941428
Merlin	37613	4619	1306	1240	29342	16455	0.238311	0.0869975	0.0450439	0.0470998	0.0774672	0.100403
NeSL	35541	7370	27763	33118	76601	20465	0.225183	0.138812	0.957546	1.25794	0.202238	0.124871
Ambal	35136	11147	6111	5153	39711	19179	0.222617	0.20995	0.210768	0.19573	0.104843	0.117024
R4	34116	20283	4951	5196	36739	11798	0.216155	0.382024	0.17076	0.197363	0.0969964	0.0719876
Zator	29271	6463	1449	1982	31463	12182	0.185457	0.121729	0.049976	0.0752837	0.0830669	0.0743306
Loa	28709	6149	3508	3391	37319	16006	0.181896	0.115815	0.120991	0.128803	0.0985276	0.0976634
Outcast	28444	6298	8113	17594	28668	14754	0.180217	0.118621	0.279817	0.668286	0.0756877	0.0900241
Tad1	28293	7396	42356	53472	43761	20454	0.179261	0.139301	1.46086	2.03107	0.115535	0.124804
SINE	27514	21657	7419	7945	19198	8320	0.174325	0.407903	0.255881	0.301781	0.0506855	0.050766
L2B	26598	4914	1374	2270	19423	10232	0.168521	0.0925537	0.0473893	0.086223	0.0512796	0.0624324
Nimb	24428	8764	4301	7794	20237	9939	0.154773	0.165067	0.148341	0.296045	0.0534287	0.0606446
Novosib	20418	7235	1969	2250	134102	42288	0.129366	0.136269	0.0679108	0.0854634	0.354049	0.258028
R2	16572	4611	22971	29398	18830	10509	0.104998	0.0868468	0.79227	1.11665	0.049714	0.0641225
Proto2	13701	2014	260	448	6520	4472	0.0868078	0.0379331	0.0089674	0.0170167	0.0172138	0.0272867
CRE	13335	2273	1589	2583	18165	5330	0.0844888	0.0428113	0.0548046	0.0981119	0.0479583	0.0325219
rRNA	12729	751	27288	9224	37011	18012	0.0806493	0.0141449	0.941163	0.350362	0.0977145	0.109903
Hero	12228	3673	4001	1948	9067	4520	0.077475	0.0691798	0.137994	0.0739923	0.0239382	0.0275796
RandI	11688	2063	18947	1744	23401	11316	0.0740536	0.038856	0.653482	0.0662436	0.0617821	0.0690466
Vingi	10137	2176	2061	1991	14965	6952	0.0642267	0.0409843	0.0710839	0.0756256	0.0395098	0.0424189
Proto1	8505	2114	20311	27173	15316	5980	0.0538866	0.0398166	0.700526	1.03213	0.0404365	0.036488
Ingi	7358	1356	593	876	8627	4565	0.0466193	0.0255398	0.0204526	0.0332737	0.0227765	0.0278542
tRNA	2489	848	5522	4962	2182	339	0.01577	0.0159718	0.190454	0.188475	0.0057608	0.00206847
SINE1/7SL	2466	394	2639	1685	6272646	531674	0.0156243	0.00742087	0.0910191	0.0640026	16.5607	3.2441
SINE3/5S	1767	3915	0	4585	4868	1064	0.0111955	0.0737378	0	0.174155	0.0128522	0.00649218
DNA transposon	535297	122285	32592	76838	940190	370063	3.39157	2.3032	1.1241	2.91859	2.48224	2.25801
Endogenous Retrovirus	234600	42233	15461	17750	301381	115740	1.4864	0.795446	0.53325	0.674211	0.79569	0.706208
LTR Retrotransposon	152074	29676	16207	20692	224207	101937	0.963521	0.558938	0.558979	0.785959	0.591939	0.621987
Transposable Element	75295	12707	3347	5341	189193	131117	0.477059	0.239332	0.115438	0.202871	0.499497	0.800034
Non-LTR Retrotransposon	74886	19268	8594	15008	109428	47471	0.474468	0.362907	0.296407	0.57006	0.288906	0.289653
SAT	53768	9672	2956	3296	50642	17436	0.340667	0.182169	0.101952	0.125194	0.133702	0.106389
Satellite	38061	40051	21994	17525	1256270	470214	0.24115	0.754348	0.758573	0.665665	3.31674	2.86909
MSAT	13302	2056	1229	1593	50003	7431	0.0842797	0.0387241	0.0423882	0.0605081	0.132015	0.0453416
DNA Virus	4742	1259	349	520	4047	1592	0.0300447	0.0237129	0.012037	0.0197515	0.0106847	0.00971387
Repetitive sequence	4430	577	41	0	3560	1222	0.0280679	0.0108676	0.00141409	0	0.00939892	0.00745625
Repetitive element	3004	526	82	416	3331	831	0.019033	0.00990705	0.00282818	0.0158012	0.00879433	0.00507049
Simple Repeat	529	479	201	255	2991	786	0.00335168	0.00902182	0.00693249	0.00968585	0.00789668	0.00479592
	0	0	0	0	0	0	0	0	0	0	0	0
snRNA	891	133	97	0	16001	0	0.00564526	0.00250501	0.00334553	0	0.042245	0
LRS_DR.	1841	722	267	533	8386	2808	0.0116643	0.0135987	0.00920883	0.0202453	0.0221403	0.0171335
MINIME_DN.	15215	946	117	529	6348	3500	0.0964003	0.0178176	0.00403533	0.0200934	0.0167597	0.0213559
DMHETRP	4428	709	74	230	5819	1355	0.0280552	0.0133538	0.00255226	0.00873626	0.015363	0.00826777
C_OC	1299	354	137	629	5636	1188	0.0082303	0.00666748	0.00472513	0.0238918	0.0148799	0.00724879
TOL_OL	2162	1928	508	114	4551	1377	0.0136982	0.0363133	0.0175209	0.00433014	0.0120153	0.00840201
CEREP3	2721	968	142	0	4545	1825	0.0172399	0.018232	0.00489758	0	0.0119995	0.0111356
L2A	4704	1352	312	112	4398	1754	0.0298039	0.0254645	0.0107609	0.00425418	0.0116114	0.0107023
CEREP4	725	236	229	0	3917	1146	0.00459351	0.00444499	0.00789821	0	0.0103415	0.00699252
BMRP1	4961	951	285	668	3842	2553	0.0314323	0.0179118	0.00982965	0.0253731	0.0101434	0.0155776
OFU85403	2335	403	339	331	3733	2896	0.0147943	0.00759038	0.0116921	0.0125726	0.00985567	0.0176705
Caulimoviridae	2516	376	64	189	3400	742	0.015941	0.00708185	0.00220736	0.00717892	0.0089765	0.00452744
MSRBMI	1552	475	164	181	3089	2215	0.00983327	0.00894648	0.00565636	0.00687505	0.00815541	0.0135152
AT-rich DNA repeat	1705	472	74	0	2999	1305	0.0108027	0.00888998	0.00255226	0	0.0079178	0.00796269
PEN1	1830	748	202	0	2842	2596	0.0115946	0.0140884	0.00696698	0	0.0075033	0.01584
STREPE_PF	2004	789	116	171	2696	1639	0.0126971	0.0148606	0.00400084	0.00649522	0.00711784	0.0100006
EHINV1	756	0	0	61	2476	961	0.00478992	0	0	0.00231701	0.006537	0.00586371
Male-specific DNA	1614	147	251	81	2442	351	0.0102261	0.0027687	0.00865699	0.00307668	0.00644724	0.00214169
direct repeat	602	98	84	0	1661	280	0.00381419	0.0018458	0.00289716	0	0.00438528	0.00170847
HHA1_BT	604	171	0	0	1574	107	0.00382687	0.00322073	0	0	0.00415559	0.000652879
Zisupton	1573	731	497	171	1502	402	0.00996632	0.0137682	0.0171415	0.00649522	0.0039655	0.00245287
SNAPBACK_TC	877	0	0	0	1334	290	0.00555656	0	0	0	0.00352196	0.00176949
RP5S	128	169	0	58	1305	260	0.000810991	0.00318306	0	0.00220306	0.00344539	0.00158644
Internal sequence of mouse VL30 retro-element	1828	375	45	33	1295	1201	0.011582	0.00706301	0.00155205	0.00125346	0.00341899	0.00732811
Origin of replication	1312	405	0	45	1281	69	0.00831266	0.00762805	0	0.00170927	0.00338203	0.000421016
DMRPR	2128	833	101	270	1216	624	0.0134827	0.0156893	0.00348349	0.0102556	0.00321042	0.00380745
BHIKHARI_I.	1587	209	140	364	1090	391	0.010055	0.00393645	0.0048286	0.0138261	0.00287776	0.00238576
VADER	446	146	0	440	1008	782	0.0028258	0.00274987	0	0.0167128	0.00266127	0.00477151
Y chromosome	593	226	0	106	924	1770	0.00375717	0.00425664	0	0.00402627	0.0024395	0.0108
NTS_DM	2800	103	0	0	921	497	0.0177404	0.00193997	0	0	0.00243158	0.00303253
P-element	89	557	0	1509	916	295	0.000563892	0.0104909	0	0.0573174	0.00241837	0.00179999
VEGE_DW	298	190	0	43	894	282	0.00188809	0.00357859	0	0.0016333	0.00236029	0.00172067
PENT_PU	317	250	0	0	822	42	0.00200847	0.00470867	0	0	0.0021702	0.00025627
Charlie-Galluhop	789	319	0	65	796	734	0.004999	0.00600827	0	0.00246894	0.00210156	0.00447863
Tcn760.	833	117	126	165	766	747	0.00527778	0.00220366	0.00434574	0.00626731	0.00202235	0.00455795
PFRP1	681	126	0	0	738	181	0.00431473	0.00237317	0	0	0.00194843	0.0011044
transposon	126	42	267	321	723	542	0.00079832	0.000791057	0.00920883	0.0121928	0.00190883	0.00330711
HHAI	916	63	0	0	721	383	0.00580366	0.00118659	0	0	0.00190355	0.00233694
Mf-3	642	165	0	0	689	200	0.00406763	0.00310773	0	0	0.00181906	0.00122034
PAT	246	100	87	230	602	354	0.00155862	0.00188347	0.00300063	0.00873626	0.00158937	0.00215999
CERP4	595	63	55	0	453	479	0.00376984	0.00118659	0.00189695	0	0.00119599	0.0029227
RMER1B	728	214	0	280	449	9099	0.00461251	0.00403063	0	0.0106354	0.00118543	0.0555192
pSOS family	200	172	0	122	432	40	0.00126717	0.00323957	0	0.00463401	0.00114054	0.000244067
ATREP19	335	313	0	0	335	539	0.00212252	0.00589526	0	0	0.000884449	0.0032888
DDTDD	486	0	0	0	261	624	0.00307923	0	0	0	0.000689078	0.00380745
CEU86951	519	103	0	0	183	44	0.00328832	0.00193997	0	0	0.000483147	0.000268474
LVU1	135	118	0	0	163	100	0.000855342	0.00222249	0	0	0.000430344	0.000610168
Dispersed repeat	2818	227	61	36	150	183	0.0178545	0.00427548	0.00210389	0.00136741	0.000396022	0.00111661
EcoR1 repeat region	417	196	0	110	150	0	0.00264206	0.0036916	0	0.00417821	0.000396022	0
RTETP	184	0	0	0	145	0	0.0011658	0	0	0	0.000382821	0
2109A repetitive sequence	51	66	0	0	140	0	0.000323129	0.00124309	0	0	0.000369621	0
APO1_AP	573	73	67	43	91	58	0.00363045	0.00137493	0.00231083	0.0016333	0.000240253	0.000353897
FUGUREP4B.	1282	651	105	0	90	114	0.00812259	0.0122614	0.00362145	0	0.000237613	0.000695591
Inverted repeat	41	40	0	0	70	38	0.000259771	0.000753388	0	0	0.00018481	0.000231864
Repeat region	222	0	93	238	49	103	0.00140656	0	0.00320757	0.00904012	0.000129367	0.000628473
ATREP18	305	136	0	170	42	86	0.00193244	0.00256152	0	0.00645723	0.000110886	0.000524744
OOREP1	103	0	46	0	42	0	0.000652595	0	0.00158654	0	0.000110886	0
ISFUN1	395	0	0	39	41	325	0.00250267	0	0	0.00148136	0.000108246	0.00198305
BR6_CP	107	0	78	98	0	244	0.000677938	0	0.00269022	0.0037224	0	0.00148881
GPRP1	366	0	0	0	0	50	0.00231893	0	0	0	0	0.000305084
KER	38	43	0	0	0	118	0.000240763	0.000809892	0	0	0	0.000719998
MCMREP	55	0	74	0	0	124	0.000348473	0	0.00255226	0	0	0.000756608
TREP_CE	0	0	0	0	0	216	0	0	0	0	0	0.00131796
