# Supplementary material for: Primary analysis of repeat elements of the Asian seabass (Lates calcarifer) transcriptome and genome
Source: Front Genet. 2014 Jul 25;5:223. doi: 10.3389/fgene.2014.00223 (PMC4110674; doi:10.3389/fgene.2014.00223)
Supplement: Supplementary file 2 [file DataSheet1.ZIP › 82745_Kuznetsova_Table_7.XLSX]

## Sheet: Sheet1
Supplementary Table S7: Number of repeats element identified in the A6N6 contig
Segment	Repeat name	Start position bp	Stop position bp	Similarity %	Length
segment1	ECY10544	4403	4441	0.8	33
segment1	REX5	3517	3555	0.82	36
segment1	Gypsy-76_AA-I	16	47	0.88	36
segment1	BEL-51_AA-I	5613	5679	0.73	36
segment1	L2B-4B_AAe	141	200	0.73	36
segment1	RSINE2	270	312	0.79	36
segment1	Gypsy-87_CQ-I	5812	5872	0.73	36
segment1	DNA-2-15_DR	506	557	0.77	36
segment1	Gypsy-46_PIT-L	6	50	0.8	36
segment1	HERV39	3909	3947	0.82	36
segment1	DNA-6-N2_DR	1644	1704	0.74	36
segment1	Gypsy-94_AA-I	4145	4177	0.88	37
segment1	EnSpm-1_AA	9956	10033	0.7	37
segment1	P4_AG	2518	2576	0.74	37
segment1	TguERVK8_LTR1f	223	258	0.86	37
segment1	GYPSY11_I	636	701	0.74	37
segment1	Gypsy-7_RP-I	4504	4551	0.79	37
segment1	MARINER42_CB	1528	1583	0.77	37
segment1	ERV2-10_PCa-I	4162	4224	0.73	37
segment1	Mariner-1_TV	140	186	0.76	37
segment1	Penelope-8_XT	392	448	0.75	37
segment1	TDR21	283	317	0.85	37
segment1	MERLIN3_CB	1216	1244	0.93	37
segment1	L1-68_XT	5058	5096	0.81	37
segment1	L1-1_Vpa	1226	1283	0.76	38
segment1	hAT-21_SM	3187	3240	0.78	38
segment1	Kolobok-N2_XT	369	432	0.73	39
segment1	DNA-TA-8_DR	456	499	0.8	39
segment1	Gypsy-22_CQ-I	4998	5050	0.8	40
segment1	CR1-79_HM	4699	4759	0.77	40
segment1	VANDAL20	12001	12067	0.72	41
segment1	Daphne-73_HMa	4206	4239	0.91	42
segment1	DIRS-43_XT	2533	2573	0.88	42
segment1	(CCA)n	391	412	1	44
segment1	ERE1_EH	2277	2323	0.81	45
segment1	(AC)n	1	414	0.93	77
segment1	(A)n	1	414	1	82
segment1	(AC)n	304	346	1	86
segment1	SYNBLUEV	425	485	0.98	87
segment1	(AC)n	346	414	0.96	117
segment1	(GAAAAA)n	2	411	0.9598	118
segment1	(AC)n	1	414	0.98	141
segment2	CACTA-1_AA	7057	7093	0.84	36
segment2	Gypsy-2-I_HM	503	557	0.74	36
segment2	Shinagawa-5_AA		10	0.72	36
segment2	RSINE2A	252	298	0.81	36
segment2	DIRS-26A_XT	5072	5105	0.84	37
segment2	I-6_AAe	2261	2296	0.86	37
segment2	AF102577	5137	5208	0.7	37
segment2	Crack-1_HM	1099	1127	0.93	37
segment2	(CCCCCA)n	334	360	0.93	38
segment2	Daphne-51_HMa	877	921	0.8	38
segment2	(A)n	396	414	1	38
segment2	Crack-4_HM	90	142	0.75	38
segment2	(AG)n	394	412	1	38
segment2	Rex1-3_FR	2970	3019	0.79	39
segment2	HERVIP10FH	817	1019	0.63	39
segment2	MER4I	1105	1147	0.82	39
segment2	L1-5_MD	3546	3659	0.65	42
segment2	MDG1_I	1121	1224	0.69	42
segment2	LTR2C	127	246	0.67	45
segment2	SINE2-1_AFC	20	125	0.71	56
segment2	(AC)n	345	385	0.93	58
segment2	(TAAAA)n	1	414	0.9311	83
segment2	SINE2-1_GA	196	315	0.76	84
segment2	(AC)n	1	414	1	147
segment2	(AC)n	1	414	1	181
segment3	SZ-56_I	4276	4321	0.81	36
segment3	Sola2-6_HM	1314	1383	0.68	36
segment3	SAT-1_LA	710	768	0.75	36
segment3	MER51I	6293	6334	0.8	36
segment3	CR1-X2_3end	391	419	0.9	37
segment3	Gypsy-115_AA-I	1583	1626	0.82	37
segment3	ERV2-8_PCa-I	6071	6157	0.7	37
segment3	C_OC	1910	1959	0.78	39
segment3	BEL-3_GA-I	428	491	0.76	39
segment3	ENSPM-6_DR	30476	30548	0.71	39
segment3	Ambal-3N1_FCy	1571	1631	0.74	39
segment3	SINEC1C1_CF	127	153	0.96	39
segment3	REX5	3507	3556	0.79	40
segment3	(TAAAA)n	338	380	0.87	42
segment3	(AC)n	344	374	0.94	46
segment3	(AC)n	322	346	1	50
segment3	(GGA)n	2	414	1	83
segment3	(AC)n	1	414	0.8598	91
segment3	(AG)n	1	414	0.94	91
segment3	(GGAA)n	1	414	0.97	105
segment4	Novosib-6_CR	3136	3174	0.82	36
segment4	Merlin1B_SM	1105	1144	0.81	36
segment4	GYPSY11_I	1731	1771	0.8	36
segment4	Gypsy133-LTR_D		154	0.75	36
segment4	IVK_DM	3006	3054	0.78	36
segment4	L1_AC_18	5480	5518	0.82	36
segment4	Jockey-12_DAn	3079	3139	0.74	36
segment4	Sola2-4_HM	1663	1743	0.72	37
segment4	Chapaev-3B_HM	703	747	0.8	37
segment4	CR1-21_BF	601	628	0.93	37
segment4	Gypsy-5_Ano-I	905	951	0.8	37
segment4	GYPSY1-I_OS	4590	4627	0.85	37
segment4	L1-99ext_Cis	916	957	0.79	37
segment4	RTEX-2_DR	3182	3255	0.72	37
segment4	Charlie25	2358	2403	0.8	38
segment4	DNA-8-3_DR	318	363	0.75	38
segment4	(CAAAAA)n	329	347	1	38
segment4	PALTA1_CE	770	812	0.82	38
segment4	HERVIP10FH	832	878	0.75	39
segment4	hATm-42_HM	959	1008	0.79	39
segment4	Tx1-14_BF	3524	3555	0.91	39
segment4	hAT-4_HM	85	125	0.83	39
segment4	ERV11B-MD_LTR	375	423	0.78	40
segment4	Gypsy6-SM_I	306	389	0.7	40
segment4	(AC)n	391	414	1	48
segment4	(AC)n	1	414	1	77
segment4	(AC)n	2	414	0.9295	86
segment4	(AG)n	1	414	1	106
segment4	(AG)n	1	414	0.88	117
segment4	(AC)n	1	414	0.91	158
segment5	LTR173c_MD	467	517	0.76	36
segment5	LOOPER	133	190	0.74	36
segment5	piggyBac-N10_S	96	129	0.87	36
segment5	L1-15_DR	1425	1463	0.8	36
segment5	LTR22B_OG	47	90	0.79	36
segment5	MuDr-4_HM	3449	3503	0.77	36
segment5	TOM_I	2042	2080	0.82	36
segment5	piggyBac8_CB	13	53	0.77	36
segment5	HERV49I	3585	3627	0.78	36
segment5	DM297_I	352	401	0.74	37
segment5	PCAL_I	3456	3496	0.83	37
segment5	hAT-4_PSt	1245	1277	0.88	37
segment5	hATm-51_HM	2249	2299	0.77	37
segment5	ATREP5	677	744	0.73	37
segment5	VANDAL2	12388	12415	0.93	37
segment5	hAT-7_AP	170	237	0.72	37
segment5	Polinton-2_HM	36579	36630	0.77	37
segment5	CR1-YB1_Tgu	2751	2803	0.78	37
segment5	MuDR4x_SM	1587	1619	0.88	37
segment5	Sola2-4_HM	778	837	0.75	37
segment5	Transib1_Dwil	298	360	0.75	37
segment5	Gypsy-3_GA-I	640	667	0.93	37
segment5	ATCOPIA37_I	569	607	0.85	38
segment5	copia-2-I_AF	3358	3434	0.7	38
segment5	LTR35_Str	449	488	0.85	38
segment5	Mariner-11_HM	1463	1519	0.76	38
segment5	Gypsy-2_DEl-I	1223	1283	0.74	38
segment5	(CAAAAA)n	389	411	0.96	38
segment5	HERV35I	3638	3675	0.83	39
segment5	RMER16	286	341	0.78	39
segment5	Jockey-3_CQ	3486	3548	0.71	40
segment5	Polinton-1_DY	3964	4044	0.7	41
segment5	Daphne-13_HMa	4105	4179	0.73	42
segment5	BEL-109_AA-I	4420	4490	0.76	43
segment5	HE1_SINE	3	59	0.77	43
segment5	P-15_HM	2868	2936	0.76	43
segment5	HERV17	760	814	0.79	45
segment5	SINE_TE	1	75	0.79	52
segment5	SINE_FR2	204	280	0.77	55
segment5	Mariner-5_XT	1710	1840	0.74	76
segment5	(TCCA)n	52	346	1	90
segment5	(CAAAAA)n	56	375	0.87	90
segment5	(CAAAA)n	2	410	0.9113	91
segment5	SINE2-1_AFC	1	266	0.72	124
segment5	CVU47103	142	383	0.95	314
